# Supplementary material for: DNA-Dependent RNA Polymerase Detects Hidden Giant Viruses in Published Databanks
Source: Genome Biol Evol. 2014 Jun 13;6(7):1603–10. doi: 10.1093/gbe/evu128 (PMC4122926; doi:10.1093/gbe/evu128)
Supplement: Supplementary Data [file supp_evu128_Suppl_tab1_Sharma_Raoult_GBE_May2014_RevvD.xlsx]

## Sheet: 1
query_def	target_def	evalue	bit_score	query_len	target_len	overlap	identity	% query coverage	% target coverage	% hit identity	query_start	query_end	target_start	target_end	target_def	organism
gene_11|GeneMark.hmm|438_aa|-|10404|11720_EOS	putative transcription factor [Moumouvirus Monve]	3.77611e-32	144	438	416	420	116	95.8904	100	27.619	15	428	13	405	putative transcription factor	Moumouvirus Monve
gene_15|GeneMark.hmm|617_aa|+|14080|15933_EOS	capsid protein 1 [Megavirus courdo11]	2.07154e-109	402	617	589	626	245	100	100	39.1374	1	617	1	589	capsid protein 1	Megavirus courdo11
gene_25|GeneMark.hmm|253_aa|-|26875|27636_EOS	hypothetical protein [Acanthamoeba castellanii mamavirus] >gi|398257617|gb|EJN41224.1| hypothetical protein lvs_R113 [Acanthamoeba polyphaga lentillevirus]	7.53722e-59	232	253	253	251	123	99.2095	99.2095	49.004	2	252	6	253	hypothetical protein	Acanthamoeba castellanii mamavirus
gene_103|GeneMark.hmm|735_aa|+|81843|84050_EOS	probable capsid protein 2 [Acanthamoeba polyphaga mimivirus] >gi|308204832|gb|ADO18633.1| probable capsid protein 2 [Acanthamoeba polyphaga mimivirus]	3.88236e-81	308	735	591	624	197	84.898	100	31.5705	1	601	1	551	probable capsid protein 2	Acanthamoeba polyphaga mimivirus
gene_115|GeneMark.hmm|562_aa|-|96988|98676_EOS	hypothetical protein glt_00570 [Moumouvirus goulette]	1.27188e-94	352	562	507	569	214	100	100	37.6098	1	560	1	506	hypothetical protein glt_00570	Moumouvirus goulette
gene_133|GeneMark.hmm|871_aa|-|126396|129011_EOS	hypothetical protein [Acanthamoeba polyphaga mimivirus] >gi|81999720|sp|Q5UNW4.1|YR704_MIMIV RecName: Full=Uncharacterized protein R704 >gi|55417314|gb|AAV50964.1| unknown [Acanthamoeba polyphaga mimivirus] >gi|308205000|gb|ADO18801.1| hypothetical protein [Acanthamoeba polyphaga mimivirus]	7.56107e-93	347	871	565	508	198	58.3238	89.9115	38.9764	22	516	5	491	hypothetical protein	Acanthamoeba polyphaga mimivirus
gene_138|GeneMark.hmm|325_aa|+|135113|136090_EOS	putative patatin-like phospholipase [Acanthamoeba polyphaga mimivirus] >gi|82000239|sp|Q5UQP2.1|YL446_MIMIV RecName: Full=Uncharacterized protein L446 >gi|55417062|gb|AAV50712.1| patatin-like phospholipase (463L) [Acanthamoeba polyphaga mimivirus] >gi|308204405|gb|ADO18206.1| putative patatin-like phospholipase [Acanthamoeba polyphaga mimivirus] >gi|339061384|gb|AEJ34688.1| patatin-like phospholi…	2.02185e-32	145	325	332	266	90	81.8462	80.1205	33.8346	28	280	20	283	putative patatin-like phospholipase	Acanthamoeba polyphaga mimivirus
gene_140|GeneMark.hmm|280_aa|+|137314|138156_EOS	viral transcription factor 2 [Moumouvirus ochan] >gi|451927510|gb|AGF85388.1| transcription factor [Moumouvirus goulette]	5.89366e-22	109	280	345	286	85	100	82.8986	29.7203	4	275	43	305	viral transcription factor 2	Moumouvirus ochan
gene_142|GeneMark.hmm|463_aa|-|139866|141257_EOS	putative Holliday junction resolvase [Cafeteria roenbergensis virus BV-PW1] >gi|309386336|gb|ADO67196.1| putative Holliday junction resolvase [Cafeteria roenbergensis virus BV-PW1]	1.19639e-21	110	463	285	340	108	73.4341	100	31.7647	6	336	2	277	putative Holliday junction resolvase	Cafeteria roenbergensis virus BV-PW1
gene_146|GeneMark.hmm|426_aa|+|150227|151507_EOS	TATA-box-binding protein-like protein [Acanthamoeba polyphaga mimivirus] >gi|82000245|sp|Q5UQP9.1|TBPL_MIMIV RecName: Full=TATA-box-binding protein-like; AltName: Full=TATA-binding factor-like; AltName: Full=TATA-box factor-like; AltName: Full=TBP-like >gi|55417069|gb|AAV50719.1| TATA-box binding protein (TBP) [Acanthamoeba polyphaga mimivirus] >gi|308204841|gb|ADO18642.1| TATA-box-binding protei…	4.40991e-14	84	426	367	227	76	53.2864	61.8529	33.4802	113	325	130	335	TATA-box-binding protein-like protein	Acanthamoeba polyphaga mimivirus
gene_150|GeneMark.hmm|148_aa|+|156995|157441_EOS	hypothetical protein crov187 [Cafeteria roenbergensis virus BV-PW1] >gi|309386360|gb|ADO67220.1| hypothetical protein crov187 [Cafeteria roenbergensis virus BV-PW1]	1.45465e-07	60	148	126	90	37	60.8108	71.4286	41.1111	10	88	5	89	hypothetical protein crov187	Cafeteria roenbergensis virus BV-PW1
gene_158|GeneMark.hmm|217_aa|+|167556|168209_EOS	hypothetical protein c7_L497 [Megavirus courdo7]	1.99803e-15	87	217	188	193	63	88.9401	100	32.6425	5	195	2	182	hypothetical protein c7_L497	Megavirus courdo7
gene_165|GeneMark.hmm|450_aa|-|176345|177697_EOS	serine proteinase inhibitor [Moumouvirus goulette]	7.16508e-05	54	450	395	294	74	65.3333	74.4304	25.1701	191	448	117	391	serine proteinase inhibitor	Moumouvirus goulette
gene_173|GeneMark.hmm|322_aa|-|185777|186745_EOS	hypothetical protein Moumou_00340 [Acanthamoeba polyphaga moumouvirus] >gi|440383354|gb|AGC01880.1| hypothetical protein Moumou_00340 [Acanthamoeba polyphaga moumouvirus]	1.46799e-14	85	322	223	108	50	33.5404	48.4305	46.2963	214	319	107	207	hypothetical protein Moumou_00340	Acanthamoeba polyphaga moumouvirus
gene_180|GeneMark.hmm|202_aa|-|191098|191706_EOS	hypothetical protein mv_L674 [Moumouvirus Monve]	5.75863e-05	52	202	208	208	57	100	100	27.4038	5	191	7	200	hypothetical protein mv_L674	Moumouvirus Monve
gene_181|GeneMark.hmm|362_aa|+|191843|192931_EOS	DNA directed RNA polymerase subunit L [Acanthamoeba castellanii mamavirus] >gi|398257296|gb|EJN40904.1| DNA directed RNA polymerase subunit L [Acanthamoeba polyphaga lentillevirus]	5.17607e-14	84	362	357	305	69	84.2541	85.4342	22.623	23	308	33	323	DNA directed RNA polymerase subunit L	Acanthamoeba castellanii mamavirus
gene_184|GeneMark.hmm|861_aa|+|196035|198617_EOS	hypothetical protein [Acanthamoeba polyphaga mimivirus] >gi|82000155|sp|Q5UQE4.1|YR472_MIMIV RecName: Full=Uncharacterized protein R472 >gi|55417088|gb|AAV50738.1| unknown [Acanthamoeba polyphaga mimivirus] >gi|308204853|gb|ADO18654.1| hypothetical protein [Acanthamoeba polyphaga mimivirus] >gi|339061409|gb|AEJ34713.1| hypothetical protein MIMI_R472 [Acanthamoeba polyphaga mimivirus]	1.07538e-95	357	861	1700	937	279	100	55.1176	29.7759	1	850	1	920	hypothetical protein	Acanthamoeba polyphaga mimivirus
gene_185|GeneMark.hmm|645_aa|+|199001|200938_EOS	hypothetical protein c7_L475 [Megavirus courdo7]	1.50161e-42	180	645	1234	605	164	93.7984	49.0276	27.1074	73	644	673	1230	hypothetical protein c7_L475	Megavirus courdo7
gene_199|GeneMark.hmm|340_aa|-|220291|221313_EOS	putative replication factor C small subunit [Acanthamoeba polyphaga moumouvirus] >gi|371945082|gb|AEX62903.1| putative replication factor C small subunit [Moumouvirus Monve] >gi|440383343|gb|AGC01869.1| putative replication factor C small subunit [Acanthamoeba polyphaga moumouvirus]	1.45868e-44	185	340	391	325	116	95.5882	83.1202	35.6923	1	315	28	346	putative replication factor C small subunit	Acanthamoeba polyphaga moumouvirus
gene_204|GeneMark.hmm|1051_aa|-|224410|227565_EOS	hypothetical protein crov326 [Cafeteria roenbergensis virus BV-PW1] >gi|309386500|gb|ADO67360.1| hypothetical protein crov326 [Cafeteria roenbergensis virus BV-PW1]	1.30734e-24	121	1051	664	639	165	60.7992	96.2349	25.8216	433	1039	107	655	hypothetical protein crov326	Cafeteria roenbergensis virus BV-PW1
gene_222|GeneMark.hmm|162_aa|+|255275|255763_EOS	mg397 gene product [Megavirus chiliensis] >gi|448825352|ref|YP_007418283.1| hypothetical protein LBA_00389 [Megavirus lba] >gi|350611001|gb|AEQ32445.1| hypothetical protein [Megavirus chiliensis] >gi|371943696|gb|AEX61524.1| hypothetical protein c7_R461 [Megavirus courdo7] >gi|425701279|gb|AFX92441.1| hypothetical protein CE11_00414 [Megavirus courdo11] >gi|444236537|gb|AGD92307.1| hypothetical p…	2.13661e-05	53	162	164	67	26	41.358	40.8537	38.806	8	74	75	141	mg397 gene product	Megavirus chiliensis
gene_239|GeneMark.hmm|481_aa|-|273012|274457_EOS	putative DNA polymerase sliding clamp [Megavirus courdo11]	7.82571e-08	64	481	383	420	92	87.3181	100	21.9048	36	453	2	377	putative DNA polymerase sliding clamp	Megavirus courdo11
gene_240|GeneMark.hmm|196_aa|+|274919|275509_EOS	hypothetical protein crov215 [Cafeteria roenbergensis virus BV-PW1] >gi|309386388|gb|ADO67248.1| hypothetical protein crov215 [Cafeteria roenbergensis virus BV-PW1]	1.34669e-13	80	196	180	179	55	91.3265	99.4444	30.7263	5	179	4	178	hypothetical protein crov215	Cafeteria roenbergensis virus BV-PW1
gene_254|GeneMark.hmm|288_aa|-|282409|283275_EOS	hypothetical protein crov228 [Cafeteria roenbergensis virus BV-PW1] >gi|309386401|gb|ADO67261.1| hypothetical protein crov228 [Cafeteria roenbergensis virus BV-PW1]	1.80625e-06	58	288	214	96	39	33.3333	44.8598	40.625	197	287	121	214	hypothetical protein crov228	Cafeteria roenbergensis virus BV-PW1
gene_256|GeneMark.hmm|338_aa|-|285122|286138_EOS	hypothetical protein PGAG_00048 [Phaeocystis globosa virus 12T] >gi|357292420|gb|AET73756.1| hypothetical protein PGBG_00048 [Phaeocystis globosa virus 14T]	2.25608e-07	62	338	203	145	42	42.8994	71.4286	28.9655	152	293	3	137	hypothetical protein PGAG_00048	Phaeocystis globosa virus 12T
gene_259|GeneMark.hmm|1321_aa|+|288140|292105_EOS	DNA directed RNA polymerase subunit 1 [Acanthamoeba polyphaga lentillevirus]	0	834	1321	1495	1347	492	100	90.1003	36.5256	1	1321	1	1310	DNA directed RNA polymerase subunit 1	Acanthamoeba polyphaga lentillevirus
gene_265|GeneMark.hmm|316_aa|-|297903|298853_EOS	mg368 gene product [Megavirus chiliensis] >gi|448825320|ref|YP_007418251.1| hypothetical protein LBA_00356 [Megavirus lba] >gi|350611263|gb|AEQ32707.1| hypothetical protein [Megavirus chiliensis] >gi|371943662|gb|AEX61490.1| hypothetical protein c7_R426 [Megavirus courdo7] >gi|425701247|gb|AFX92409.1| hypothetical protein CE11_00381 [Megavirus courdo11] >gi|444236505|gb|AGD92275.1| hypothetical p…	8.24618e-16	89	316	246	132	45	41.7722	53.6585	34.0909	128	257	19	148	mg368 gene product	Megavirus chiliensis
gene_289|GeneMark.hmm|410_aa|+|329492|330724_EOS	hypothetical protein c7_L420 [Megavirus courdo7]	1.04318e-06	60	410	390	263	80	64.1463	67.4359	30.4183	3	236	8	265	hypothetical protein c7_L420	Megavirus courdo7
gene_290|GeneMark.hmm|990_aa|+|330795|333767_EOS	heat shock protein 70-like protein [Megavirus lba] >gi|444236487|gb|AGD92257.1| heat shock protein 70-like protein [Megavirus lba]	2.30003e-157	562	990	934	905	326	91.4141	96.8951	36.0221	22	916	7	852	heat shock protein 70-like protein	Megavirus lba
gene_299|GeneMark.hmm|1055_aa|+|345805|348972_EOS	bacterial type Lon protease [Moumouvirus goulette]	2.63533e-154	552	1055	1025	888	324	84.1706	86.6341	36.4865	149	976	161	1007	bacterial type Lon protease	Moumouvirus goulette
gene_300|GeneMark.hmm|650_aa|-|349023|350975_EOS	mg344 gene product [Megavirus chiliensis] >gi|323651368|gb|ADX97530.1| transcription factor IIB [Courdo11 virus] >gi|350611299|gb|AEQ32743.1| putative transcription initiation factor iib-like protein [Megavirus chiliensis]	1.48822e-50	206	650	457	333	135	51.2308	72.8665	40.5405	4	326	116	443	mg344 gene product	Megavirus chiliensis
gene_301|GeneMark.hmm|325_aa|+|351079|352056_EOS	Uracil-DNA glycosylase family 1 [Acanthamoeba polyphaga moumouvirus] >gi|440383287|gb|AGC01813.1| Uracil-DNA glycosylase family 1 [Acanthamoeba polyphaga moumouvirus]	1.98264e-42	178	325	329	265	96	81.5385	80.5471	36.2264	72	325	68	327	Uracil-DNA glycosylase family 1	Acanthamoeba polyphaga moumouvirus
gene_306|GeneMark.hmm|1473_aa|+|354162|358583_EOS	intein-containing DNA-directed RNA polymerase subunit 2 [Acanthamoeba polyphaga moumouvirus] >gi|440383284|gb|AGC01810.1| intein-containing DNA-directed RNA polymerase subunit 2 [Acanthamoeba polyphaga moumouvirus]	0	816	1473	1661	1638	553	100	98.6153	33.7607	10	1473	106	1658	intein-containing DNA-directed RNA polymerase subunit 2	Acanthamoeba polyphaga moumouvirus
gene_312|GeneMark.hmm|253_aa|-|366768|367529_EOS	helicase-primase family protein [Moumouvirus goulette]	1.47791e-09	68	253	193	169	49	66.7984	87.5648	28.9941	94	253	29	191	helicase-primase family protein	Moumouvirus goulette
gene_314|GeneMark.hmm|898_aa|-|367875|370571_EOS	DNA topoisomerase 1 [Acanthamoeba polyphaga mimivirus] >gi|82000128|sp|Q5UQB5.1|TOP1P_MIMIV RecName: Full=DNA topoisomerase 1 type prokaryotic >gi|55416844|gb|AAV50494.1| topoisomerase I (bacterial type) [Acanthamoeba polyphaga mimivirus] >gi|308204259|gb|ADO18060.1| DNA topoisomerase 1 [Acanthamoeba polyphaga mimivirus] >gi|339061152|gb|AEJ34456.1| bacterial-type topoisomerase I [Acanthamoeba po…	6.34779e-139	500	898	854	860	332	95.7684	100	38.6047	56	889	3	801	DNA topoisomerase 1	Acanthamoeba polyphaga mimivirus
gene_325|GeneMark.hmm|250_aa|+|377968|378720_EOS	mg332 gene product [Megavirus chiliensis] >gi|448825283|ref|YP_007418214.1| DNA-directed RNA polymerase subunit 5 [Megavirus lba] >gi|350611489|gb|AEQ32933.1| DNA-directed RNA polymerase subunit 5 [Megavirus chiliensis] >gi|371943610|gb|AEX61438.1| DNA-directed RNA polymerase subunit 5 [Megavirus courdo7] >gi|425701206|gb|AFX92368.1| DNA-directed RNA polymerase subunit 5 [Megavirus courdo11] >gi|…	2.29555e-09	67	250	206	169	46	67.6	82.0388	27.2189	94	243	39	205	mg332 gene product	Megavirus chiliensis
gene_328|GeneMark.hmm|921_aa|+|379843|382608_EOS	putative helicase [Megavirus lba] >gi|444236441|gb|AGD92211.1| putative helicase [Megavirus lba]	9.29877e-107	394	921	943	925	277	100.434	98.0912	29.9459	1	901	47	907	putative helicase	Megavirus lba
gene_330|GeneMark.hmm|836_aa|+|385756|388266_EOS	hypothetical protein CE11_00321 [Megavirus courdo11]	7.80357e-71	274	836	729	574	190	68.6603	78.738	33.101	27	577	20	556	hypothetical protein CE11_00321	Megavirus courdo11
