# Supplementary material for: DNA-Dependent RNA Polymerase Detects Hidden Giant Viruses in Published Databanks
Source: Genome Biol Evol. 2014 Jun 13;6(7):1603–10. doi: 10.1093/gbe/evu128 (PMC4122926; doi:10.1093/gbe/evu128)
Supplement: Supplementary Data [file supp_evu128_Suppl_tab2_Sharma_Raoult_GBE_May2014_RevvD.xlsx]

## Sheet: 1
query_def		target_def		evalue	bit_score	query_len	target_len	overlap	identity	% query coverage	% target coverage	% hit identity	query_start	query_end	target_start	target_end	Annot	Organism
gi|516676641|ref|WP_018036059.1| hypothetical protein [Marine Group II euryarchaeote SCGC AB-629-J06]		hypothetical protein PGCG_00102 [Phaeocystis globosa virus] >gi|357289639|gb|AET72952.1| hypothetical protein PGAG_00062 [Phaeocystis globosa virus 12T] >gi|357292434|gb|AET73770.1| hypothetical protein PGBG_00062 [Phaeocystis globosa virus 14T] >gi|506458747|gb|AGM15414.1| hypothetical protein PGCG_00102 [Phaeocystis globosa virus]		8.74e-41	171	204	218	217	91	100	100	42	5	204	6	218	hypothetical protein PGCG_00102	Phaeocystis globosa virus
gi|516676639|ref|WP_018036058.1| hypothetical protein [Marine Group II euryarchaeote SCGC AB-629-J06]		hypothetical protein PGCG_00104 [Phaeocystis globosa virus] >gi|357289641|gb|AET72954.1| hypothetical protein PGAG_00064 [Phaeocystis globosa virus 12T] >gi|357292436|gb|AET73772.1| hypothetical protein PGBG_00064 [Phaeocystis globosa virus 14T] >gi|506458749|gb|AGM15416.1| hypothetical protein PGCG_00104 [Phaeocystis globosa virus]		2.29e-07	60	212	280	76	27	36	27	36	3	75	7	82	hypothetical protein PGCG_00104	Phaeocystis globosa virus
gi|516676616|ref|WP_018036053.1| hypothetical protein [Marine Group II euryarchaeote SCGC AB-629-J06]		hypothetical protein 162275888 [Organic Lake phycodnavirus 2]		1.54e-24	120	533	340	413	112	77	100	27	1	391	1	330	hypothetical protein 162275888	Organic Lake phycodnavirus 2
gi|516676614|ref|WP_018036052.1| hypothetical protein, partial [Marine Group II euryarchaeote SCGC AB-629-J06]		transcription initiation factor IIB [Phaeocystis globosa virus] >gi|357289650|gb|AET72963.1| transcription initiation factor IIB [Phaeocystis globosa virus 12T] >gi|357292445|gb|AET73781.1| transcription initiation factor IIB [Phaeocystis globosa virus 14T] >gi|506458758|gb|AGM15425.1| transcription initiation factor IIB [Phaeocystis globosa virus]		1.94e-80	304	247	389	253	147	100	65	58	2	241	22	273	transcription initiation factor IIB	Phaeocystis globosa virus
gi|516676551|ref|WP_018036027.1| hypothetical protein [Marine Group II euryarchaeote SCGC AB-629-J06]		hypothetical protein PGCG_00174 [Phaeocystis globosa virus] >gi|357289709|gb|AET73022.1| hypothetical protein PGAG_00133 [Phaeocystis globosa virus 12T] >gi|357292509|gb|AET73845.1| hypothetical protein PGBG_00137 [Phaeocystis globosa virus 14T] >gi|506458818|gb|AGM15485.1| hypothetical protein PGCG_00174 [Phaeocystis globosa virus]		3.63e-09	65	81	81	73	30	90	90	41	1	73	1	73	hypothetical protein PGCG_00174	Phaeocystis globosa virus
gi|516676508|ref|WP_018036009.1| hypothetical protein [Marine Group II euryarchaeote SCGC AB-629-J06]		hypothetical protein mv_R174 [Moumouvirus Monve]		1.54e-31	143	486	256	302	94	62	100	31	44	345	2	256	hypothetical protein mv_R174	Moumouvirus Monve
gi|516676489|ref|WP_018036002.1| hypothetical protein [Marine Group II euryarchaeote SCGC AB-629-J06]		DNA polymerase [Phaeocystis globosa virus] >gi|357289784|gb|AET73097.1| DNA polymerase [Phaeocystis globosa virus 12T] >gi|357292583|gb|AET73919.1| DNA polymerase [Phaeocystis globosa virus 14T] >gi|506458892|gb|AGM15559.1| DNA polymerase [Phaeocystis globosa virus]		1.04e-23	115	208	1276	185	68	89	14	37	28	208	31	175	DNA polymerase	Phaeocystis globosa virus
gi|516676476|ref|WP_018035996.1| hypothetical protein [Marine Group II euryarchaeote SCGC AB-629-J06]		hypothetical protein PGCG_00314 [Phaeocystis globosa virus] >gi|357289851|gb|AET73164.1| hypothetical protein PGAG_00275 [Phaeocystis globosa virus 12T] >gi|357292652|gb|AET73988.1| hypothetical protein PGBG_00280 [Phaeocystis globosa virus 14T] >gi|506458958|gb|AGM15625.1| hypothetical protein PGCG_00314 [Phaeocystis globosa virus]		2.37e-18	98	266	224	173	56	65	77	32	43	201	44	215	hypothetical protein PGCG_00314	Phaeocystis globosa virus
gi|516676474|ref|WP_018035995.1| hypothetical protein [Marine Group II euryarchaeote SCGC AB-629-J06]		putative mitochondrial carrier protein [Cafeteria roenbergensis virus BV-PW1] >gi|309386623|gb|ADO67483.1| putative mitochondrial carrier protein [Cafeteria roenbergensis virus BV-PW1]		1.29e-20	105	216	210	210	68	97	100	32	3	207	6	199	putative mitochondrial carrier protein	Cafeteria roenbergensis virus BV-PW1
gi|516676456|ref|WP_018035987.1| hypothetical protein [Marine Group II euryarchaeote SCGC AB-629-J06]		ERCC4-type DNA repair nuclease [Phaeocystis globosa virus] >gi|357289855|gb|AET73168.1| hypothetical protein PGAG_00279 [Phaeocystis globosa virus 12T] >gi|357292656|gb|AET73992.1| hypothetical protein PGBG_00284 [Phaeocystis globosa virus 14T] >gi|506458962|gb|AGM15629.1| ERCC4-type DNA repair nuclease [Phaeocystis globosa virus]		5.98e-41	172	260	253	260	103	100	100	40	1	249	1	252	ERCC4-type DNA repair nuclease	Phaeocystis globosa virus
gi|516676451|ref|WP_018035984.1| hypothetical protein [Marine Group II euryarchaeote SCGC AB-629-J06]		hypothetical protein OlV1_088 [Ostreococcus lucimarinus virus OlV1] >gi|312599443|gb|ADQ91465.1| hypothetical protein OlV1_088 [Ostreococcus lucimarinus virus OlV1]		2.79e-05	54	228	221	218	58	96	99	27	26	193	1	217	hypothetical protein OlV1_088	Ostreococcus lucimarinus virus OlV1
gi|516676449|ref|WP_018035983.1| hypothetical protein [Marine Group II euryarchaeote SCGC AB-629-J06]		hypothetical protein OlV1_089 [Ostreococcus lucimarinus virus OlV1] >gi|312599444|gb|ADQ91466.1| hypothetical protein OlV1_089 [Ostreococcus lucimarinus virus OlV1]		3.14e-66	256	244	305	244	124	100	80	51	1	244	62	302	hypothetical protein OlV1_089	Ostreococcus lucimarinus virus OlV1
gi|516676433|ref|WP_018035974.1| hypothetical protein [Marine Group II euryarchaeote SCGC AB-629-J06]		hypothetical protein AR158_C089R [Paramecium bursaria Chlorella virus AR158] >gi|156067928|gb|ABU43635.1| hypothetical protein AR158_C089R [Paramecium bursaria Chlorella virus AR158]		4.04e-19	102	519	353	280	84	54	79	30	140	406	4	265	hypothetical protein AR158_C089R	Paramecium bursaria Chlorella virus AR158
gi|516676422|ref|WP_018035968.1| hypothetical protein [Marine Group II euryarchaeote SCGC AB-629-J06]		putative methyltransferase [Cafeteria roenbergensis virus BV-PW1] >gi|309386434|gb|ADO67294.1| putative methyltransferase [Cafeteria roenbergensis virus BV-PW1]		1.07e-100	373	519	530	314	177	61	59	56	206	518	2	310	putative methyltransferase	Cafeteria roenbergensis virus BV-PW1
gi|516676421|ref|WP_018035967.1| hypothetical protein [Marine Group II euryarchaeote SCGC AB-629-J06]		putative transcription initiation factor IIB [Organic Lake phycodnavirus 2]		9.23e-45	186	280	560	229	98	82	41	43	12	234	325	545	putative transcription initiation factor IIB	Organic Lake phycodnavirus 2
gi|516676365|ref|WP_018035941.1| hypothetical protein [Marine Group II euryarchaeote SCGC AB-629-J06]		DUF1599 domain-containing protein [Phaeocystis globosa virus] >gi|357289937|gb|AET73250.1| hypothetical protein PGAG_00361 [Phaeocystis globosa virus 12T] >gi|357292347|gb|AET73683.1| hypothetical protein PGBG_00372 [Phaeocystis globosa virus 14T] >gi|506459043|gb|AGM15710.1| DUF1599 domain-containing protein [Phaeocystis globosa virus]		8.62e-31	137	155	99	87	66	56	88	76	6	92	4	90	DUF1599 domain-containing protein	Phaeocystis globosa virus
gi|516676360|ref|WP_018035939.1| hypothetical protein [Marine Group II euryarchaeote SCGC AB-629-J06]		hypothetical protein PGCG_00403 [Phaeocystis globosa virus] >gi|357289934|gb|AET73247.1| hypothetical protein PGAG_00358 [Phaeocystis globosa virus 12T] >gi|357292350|gb|AET73686.1| hypothetical protein PGBG_00375 [Phaeocystis globosa virus 14T] >gi|506459040|gb|AGM15707.1| hypothetical protein PGCG_00403 [Phaeocystis globosa virus]		6.78e-08	63	236	258	254	61	100	98	24	4	235	6	258	hypothetical protein PGCG_00403	Phaeocystis globosa virus
gi|516676352|ref|WP_018035936.1| hypothetical protein [Marine Group II euryarchaeote SCGC AB-629-J06]		NAD-dependent DNA ligase [Phaeocystis globosa virus] >gi|357289932|gb|AET73245.1| DNA ligase [Phaeocystis globosa virus 12T] >gi|357292352|gb|AET73688.1| DNA ligase [Phaeocystis globosa virus 14T] >gi|506459038|gb|AGM15705.1| NAD-dependent DNA ligase [Phaeocystis globosa virus]		0	749	1123	1093	1055	445	94	97	42	139	1123	47	1093	NAD-dependent DNA ligase	Phaeocystis globosa virus
gi|516676335|ref|WP_018035929.1| hypothetical protein [Marine Group II euryarchaeote SCGC AB-629-J06]		hypothetical protein 162322222 [Organic Lake phycodnavirus 1] >gi|322511338|gb|ADX06647.1| hypothetical protein 162281048 [Organic Lake phycodnavirus]		2.5e-61	240	273	239	236	121	86	99	51	7	241	2	235	hypothetical protein 162322222	Organic Lake phycodnavirus 1
gi|516676324|ref|WP_018035923.1| hypothetical protein [Marine Group II euryarchaeote SCGC AB-629-J06]		hypothetical protein 162310520 [Organic Lake phycodnavirus]		8.02e-06	55	180	153	166	46	92	100	28	10	171	2	147	hypothetical protein 162310520	Organic Lake phycodnavirus
gi|516676321|ref|WP_018035922.1| hypothetical protein [Marine Group II euryarchaeote SCGC AB-629-J06]		hypothetical protein 162286294 [Organic Lake phycodnavirus] >gi|322511358|gb|ADX06666.1| hypothetical protein 162309575 [Organic Lake phycodnavirus]		5.41e-17	94	390	364	384	94	98	100	24	1	376	1	350	hypothetical protein 162286294	Organic Lake phycodnavirus
gi|516676315|ref|WP_018035919.1| hypothetical protein [Marine Group II euryarchaeote SCGC AB-629-J06]		putative eukaryotic translation initiation factor eIF-1A [Organic Lake phycodnavirus] >gi|322511357|gb|ADX06665.1| putative eukaryotic translation initiation factor eIF-1A [Organic Lake phycodnavirus]		5.86e-14	82	181	148	108	44	60	73	41	1	108	1	107	putative eukaryotic translation initiation factor eIF-1A	Organic Lake phycodnavirus
gi|516676289|ref|WP_018035908.1| hypothetical protein [Marine Group II euryarchaeote SCGC AB-629-J06]		R.CviAI restriction endonuclease [Paramecium bursaria Chlorella virus 1] >gi|338222065|gb|AAC96930.2| R.CviAI restriction endonuclease [Paramecium bursaria Chlorella virus 1]		5.94e-23	112	221	238	162	62	73	68	38	58	208	82	238	R.CviAI restriction endonuclease	Paramecium bursaria Chlorella virus 1
gi|516676286|ref|WP_018035907.1| hypothetical protein [Marine Group II euryarchaeote SCGC AB-629-J06]		hypothetical protein MPWG_00167 [Micromonas pusilla virus PL1]		3.89e-84	317	311	289	302	157	97	100	52	9	310	2	285	hypothetical protein MPWG_00167	Micromonas pusilla virus PL1
gi|516676284|ref|WP_018035906.1| hypothetical protein [Marine Group II euryarchaeote SCGC AB-629-J06]		hypothetical protein PGCG_00323 [Phaeocystis globosa virus] >gi|357289860|gb|AET73173.1| hypothetical protein PGAG_00284 [Phaeocystis globosa virus 12T] >gi|357292661|gb|AET73997.1| hypothetical protein PGBG_00289 [Phaeocystis globosa virus 14T] >gi|506458967|gb|AGM15634.1| hypothetical protein PGCG_00323 [Phaeocystis globosa virus]		4.04e-05	53	240	222	162	48	68	73	30	3	152	4	158	hypothetical protein PGCG_00323	Phaeocystis globosa virus
gi|516676282|ref|WP_018035905.1| hypothetical protein [Marine Group II euryarchaeote SCGC AB-629-J06]		thiol protease [Phaeocystis globosa virus] >gi|506458968|gb|AGM15635.1| thiol protease [Phaeocystis globosa virus]		2.9e-66	257	304	297	278	127	91	94	46	33	302	20	295	thiol protease	Phaeocystis globosa virus
gi|516676274|ref|WP_018035903.1| hypothetical protein [Marine Group II euryarchaeote SCGC AB-629-J06]		hypothetical protein PGCG_00326 [Phaeocystis globosa virus] >gi|357289863|gb|AET73176.1| hypothetical protein PGAG_00287 [Phaeocystis globosa virus 12T] >gi|357292664|gb|AET74000.1| hypothetical protein PGBG_00292 [Phaeocystis globosa virus 14T] >gi|506458970|gb|AGM15637.1| hypothetical protein PGCG_00326 [Phaeocystis globosa virus]		2.49e-21	106	174	170	154	59	89	91	38	19	171	18	170	hypothetical protein PGCG_00326	Phaeocystis globosa virus
gi|516676272|ref|WP_018035902.1| hypothetical protein [Marine Group II euryarchaeote SCGC AB-629-J06]		asparagine synthetase B [Phaeocystis globosa virus] >gi|357289864|gb|AET73177.1| asparagine synthetase [Phaeocystis globosa virus 12T] >gi|357292665|gb|AET74001.1| asparagine synthetase [Phaeocystis globosa virus 14T] >gi|506458971|gb|AGM15638.1| asparagine synthetase B [Phaeocystis globosa virus]		5.44e-134	483	553	563	575	271	100	100	47	1	544	1	561	asparagine synthetase B	Phaeocystis globosa virus
gi|516676270|ref|WP_018035901.1| hypothetical protein [Marine Group II euryarchaeote SCGC AB-629-J06]		hypothetical protein PGCG_00270 [Phaeocystis globosa virus] >gi|357289806|gb|AET73119.1| hypothetical protein PGAG_00230 [Phaeocystis globosa virus 12T] >gi|357292606|gb|AET73942.1| hypothetical protein PGBG_00234 [Phaeocystis globosa virus 14T] >gi|506458914|gb|AGM15581.1| hypothetical protein PGCG_00270 [Phaeocystis globosa virus]		5.82e-26	121	166	175	135	58	81	77	43	1	135	4	138	hypothetical protein PGCG_00270	Phaeocystis globosa virus
gi|516676261|ref|WP_018035897.1| hypothetical protein [Marine Group II euryarchaeote SCGC AB-629-J06]		hypothetical protein PGCG_00266 [Phaeocystis globosa virus] >gi|357289802|gb|AET73115.1| hypothetical protein PGAG_00226 [Phaeocystis globosa virus 12T] >gi|357292602|gb|AET73938.1| hypothetical protein PGBG_00230 [Phaeocystis globosa virus 14T] >gi|506458910|gb|AGM15577.1| hypothetical protein PGCG_00266 [Phaeocystis globosa virus]		0.000745704	48	147	193	89	29	61	46	33	59	145	50	135	hypothetical protein PGCG_00266	Phaeocystis globosa virus
gi|516676255|ref|WP_018035894.1| primosomal protein [Marine Group II euryarchaeote SCGC AB-629-J06]		ATP-dependent protease [Phaeocystis globosa virus] >gi|357289800|gb|AET73113.1| ATP-dependent protease La [Phaeocystis globosa virus 12T] >gi|357292600|gb|AET73936.1| ATP-dependent protease La [Phaeocystis globosa virus 14T] >gi|506458908|gb|AGM15575.1| ATP-dependent protease [Phaeocystis globosa virus]		2.77e-144	518	803	613	466	258	58	76	55	341	802	166	612	ATP-dependent protease	Phaeocystis globosa virus
gi|516676252|ref|WP_018035893.1| hypothetical protein [Marine Group II euryarchaeote SCGC AB-629-J06]		DNA-directed RNA polymerase II subunit RPB1 [Phaeocystis globosa virus] >gi|357289799|gb|AET73112.1| RNA polymerase II largest subunit [Phaeocystis globosa virus 12T] >gi|357292599|gb|AET73935.1| RNA polymerase II largest subunit [Phaeocystis globosa virus 14T] >gi|506458907|gb|AGM15574.1| DNA-directed RNA polymerase II subunit RPB1 [Phaeocystis globosa virus]		0	1947	1500	1512	1514	953	100	100	63	10	1500	9	1512	DNA-directed RNA polymerase II subunit RPB1	Phaeocystis globosa virus
gi|516676236|ref|WP_018035886.1| hypothetical protein [Marine Group II euryarchaeote SCGC AB-629-J06]		hypothetical protein PGCG_00331 [Phaeocystis globosa virus] >gi|357289868|gb|AET73181.1| hypothetical protein PGAG_00292 [Phaeocystis globosa virus 12T] >gi|357292669|gb|AET74005.1| hypothetical protein PGBG_00297 [Phaeocystis globosa virus 14T] >gi|506458975|gb|AGM15642.1| hypothetical protein PGCG_00331 [Phaeocystis globosa virus]		3.55e-32	144	283	263	286	93	100	100	33	8	280	7	262	hypothetical protein PGCG_00331	Phaeocystis globosa virus
gi|516676233|ref|WP_018035885.1| hypothetical protein [Marine Group II euryarchaeote SCGC AB-629-J06]		hypothetical protein PGCG_00332 [Phaeocystis globosa virus] >gi|357289869|gb|AET73182.1| hypothetical protein PGAG_00293 [Phaeocystis globosa virus 12T] >gi|357292670|gb|AET74006.1| hypothetical protein PGBG_00298 [Phaeocystis globosa virus 14T] >gi|506458976|gb|AGM15643.1| hypothetical protein PGCG_00332 [Phaeocystis globosa virus]		2.7e-07	59	97	126	87	29	90	69	33	3	87	19	105	hypothetical protein PGCG_00332	Phaeocystis globosa virus
gi|516676218|ref|WP_018035879.1| hypothetical protein [Marine Group II euryarchaeote SCGC AB-629-J06]		DNA topoisomerase I [Phaeocystis globosa virus] >gi|357289812|gb|AET73125.1| DNA topoisomerase [Phaeocystis globosa virus 12T] >gi|357292612|gb|AET73948.1| topoisomerase I [Phaeocystis globosa virus 14T] >gi|506458920|gb|AGM15587.1| DNA topoisomerase I [Phaeocystis globosa virus]		0	727	766	786	786	398	100	100	51	4	766	5	786	DNA topoisomerase I	Phaeocystis globosa virus
gi|516676216|ref|WP_018035878.1| hypothetical protein [Marine Group II euryarchaeote SCGC AB-629-J06]		hypothetical protein ATCVOR07043_989R [Acanthocystis turfacea Chlorella virus OR0704.3]		8.37e-09	67	384	348	359	80	93	100	22	28	382	8	274	hypothetical protein ATCVOR07043_989R	Acanthocystis turfacea Chlorella virus OR0704.3
gi|516676213|ref|WP_018035876.1| hypothetical protein [Marine Group II euryarchaeote SCGC AB-629-J06]		hypothetical protein PGCG_00279 [Phaeocystis globosa virus] >gi|357289815|gb|AET73128.1| hypothetical protein PGAG_00239 [Phaeocystis globosa virus 12T] >gi|357292615|gb|AET73951.1| hypothetical protein PGBG_00243 [Phaeocystis globosa virus 14T] >gi|506458923|gb|AGM15590.1| hypothetical protein PGCG_00279 [Phaeocystis globosa virus]		2.82e-13	79	156	169	155	51	99	92	33	9	155	8	156	hypothetical protein PGCG_00279	Phaeocystis globosa virus
gi|516676208|ref|WP_018035874.1| hypothetical protein [Marine Group II euryarchaeote SCGC AB-629-J06]		hypothetical protein PGCG_00280 [Phaeocystis globosa virus] >gi|357289816|gb|AET73129.1| hypothetical protein PGAG_00240 [Phaeocystis globosa virus 12T] >gi|357292616|gb|AET73952.1| hypothetical protein PGBG_00244 [Phaeocystis globosa virus 14T] >gi|506458924|gb|AGM15591.1| hypothetical protein PGCG_00280 [Phaeocystis globosa virus]		5.43e-43	180	325	357	311	117	96	87	38	40	319	39	348	hypothetical protein PGCG_00280	Phaeocystis globosa virus
gi|516676206|ref|WP_018035873.1| hypothetical protein [Marine Group II euryarchaeote SCGC AB-629-J06]		hypothetical protein PGCG_00281 [Phaeocystis globosa virus] >gi|357289817|gb|AET73130.1| hypothetical protein PGAG_00241 [Phaeocystis globosa virus 12T] >gi|357292617|gb|AET73953.1| hypothetical protein PGBG_00245 [Phaeocystis globosa virus 14T] >gi|506458925|gb|AGM15592.1| hypothetical protein PGCG_00281 [Phaeocystis globosa virus]		3.34e-26	124	297	304	319	109	100	100	34	1	294	3	304	hypothetical protein PGCG_00281	Phaeocystis globosa virus
gi|516676188|ref|WP_018035865.1| hypothetical protein [Marine Group II euryarchaeote SCGC AB-629-J06]		hypothetical protein PGCG_00282 [Phaeocystis globosa virus] >gi|357289818|gb|AET73131.1| hypothetical protein PGAG_00242 [Phaeocystis globosa virus 12T] >gi|357292618|gb|AET73954.1| hypothetical protein PGBG_00246 [Phaeocystis globosa virus 14T] >gi|506458926|gb|AGM15593.1| hypothetical protein PGCG_00282 [Phaeocystis globosa virus]		3.25e-39	167	314	315	231	95	74	73	41	47	274	49	253	hypothetical protein PGCG_00282	Phaeocystis globosa virus
gi|516676179|ref|WP_018035860.1| hypothetical protein [Marine Group II euryarchaeote SCGC AB-629-J06]		hypothetical protein PGCG_00284 [Phaeocystis globosa virus] >gi|357289820|gb|AET73133.1| hypothetical protein PGAG_00244 [Phaeocystis globosa virus 12T] >gi|357292620|gb|AET73956.1| hypothetical protein PGBG_00248 [Phaeocystis globosa virus 14T] >gi|506458928|gb|AGM15595.1| hypothetical protein PGCG_00284 [Phaeocystis globosa virus]		5.26e-67	260	346	364	338	133	98	93	39	9	343	29	362	hypothetical protein PGCG_00284	Phaeocystis globosa virus
gi|516676178|ref|WP_018035859.1| hypothetical protein [Marine Group II euryarchaeote SCGC AB-629-J06]		SWIB-domain-containing protein [Organic Lake phycodnavirus 1]		4.8e-36	155	213	202	155	82	73	77	53	54	204	48	202	SWIB-domain-containing protein	Organic Lake phycodnavirus 1
gi|516676173|ref|WP_018035857.1| hypothetical protein [Marine Group II euryarchaeote SCGC AB-629-J06]		hypothetical protein PGCG_00285 [Phaeocystis globosa virus] >gi|357289821|gb|AET73134.1| hypothetical protein PGAG_00245 [Phaeocystis globosa virus 12T] >gi|506458929|gb|AGM15596.1| hypothetical protein PGCG_00285 [Phaeocystis globosa virus]		1.15e-24	120	420	440	364	100	87	83	27	79	416	84	438	hypothetical protein PGCG_00285	Phaeocystis globosa virus
gi|516676164|ref|WP_018035854.1| hypothetical protein [Marine Group II euryarchaeote SCGC AB-629-J06]		hypothetical protein PGCG_00287 [Phaeocystis globosa virus] >gi|357289824|gb|AET73137.1| hypothetical protein PGAG_00248 [Phaeocystis globosa virus 12T] >gi|357292625|gb|AET73961.1| hypothetical protein PGBG_00253 [Phaeocystis globosa virus 14T] >gi|506458931|gb|AGM15598.1| hypothetical protein PGCG_00287 [Phaeocystis globosa virus]		6.86e-54	218	711	685	561	171	79	82	30	188	709	157	683	hypothetical protein PGCG_00287	Phaeocystis globosa virus
gi|516676148|ref|WP_018035846.1| hypothetical protein [Marine Group II euryarchaeote SCGC AB-629-J06]		hypothetical protein PGCG_00288 [Phaeocystis globosa virus] >gi|357289825|gb|AET73138.1| hypothetical protein PGAG_00249 [Phaeocystis globosa virus 12T] >gi|357292626|gb|AET73962.1| hypothetical protein PGBG_00254 [Phaeocystis globosa virus 14T] >gi|506458932|gb|AGM15599.1| hypothetical protein PGCG_00288 [Phaeocystis globosa virus]		6.55e-10	70	321	358	226	60	70	63	27	97	319	138	350	hypothetical protein PGCG_00288	Phaeocystis globosa virus
gi|516676143|ref|WP_018035844.1| hypothetical protein [Marine Group II euryarchaeote SCGC AB-629-J06]		MutS 8-like protein [Phaeocystis globosa virus] >gi|357289826|gb|AET73139.1| hypothetical protein PGAG_00250 [Phaeocystis globosa virus 12T] >gi|357292627|gb|AET73963.1| hypothetical protein PGBG_00255 [Phaeocystis globosa virus 14T] >gi|506458933|gb|AGM15600.1| MutS 8-like protein [Phaeocystis globosa virus]		4.42e-98	364	573	598	573	221	100	96	39	6	563	21	591	MutS 8-like protein	Phaeocystis globosa virus
gi|516676140|ref|WP_018035842.1| hypothetical protein [Marine Group II euryarchaeote SCGC AB-629-J06]		hypothetical protein PGCG_00292 [Phaeocystis globosa virus] >gi|357289829|gb|AET73142.1| hypothetical protein PGAG_00253 [Phaeocystis globosa virus 12T] >gi|357292630|gb|AET73966.1| hypothetical protein PGBG_00258 [Phaeocystis globosa virus 14T] >gi|506458936|gb|AGM15603.1| hypothetical protein PGCG_00292 [Phaeocystis globosa virus]		2.8e-28	129	144	140	130	61	90	93	47	1	130	1	130	hypothetical protein PGCG_00292	Phaeocystis globosa virus
gi|516676139|ref|WP_018035841.1| hypothetical protein [Marine Group II euryarchaeote SCGC AB-629-J06]		putative Holliday junction resolvase [Phaeocystis globosa virus] >gi|357289831|gb|AET73144.1| hypothetical protein PGAG_00255 [Phaeocystis globosa virus 12T] >gi|357292632|gb|AET73968.1| hypothetical protein PGBG_00260 [Phaeocystis globosa virus 14T] >gi|506458938|gb|AGM15605.1| putative Holliday junction resolvase [Phaeocystis globosa virus]		1.81e-35	154	274	272	277	108	100	100	39	1	269	1	258	putative Holliday junction resolvase	Phaeocystis globosa virus
gi|516676135|ref|WP_018035840.1| hypothetical protein [Marine Group II euryarchaeote SCGC AB-629-J06]		hypothetical protein PGCG_00298 [Phaeocystis globosa virus] >gi|357289835|gb|AET73148.1| hypothetical protein PGAG_00259 [Phaeocystis globosa virus 12T] >gi|357292636|gb|AET73972.1| hypothetical protein PGBG_00264 [Phaeocystis globosa virus 14T] >gi|506458942|gb|AGM15609.1| hypothetical protein PGCG_00298 [Phaeocystis globosa virus]		9.69e-98	363	497	487	489	227	98	100	46	42	497	35	487	hypothetical protein PGCG_00298	Phaeocystis globosa virus
gi|516676122|ref|WP_018035834.1| hypothetical protein [Marine Group II euryarchaeote SCGC AB-629-J06]		hypothetical protein PGCG_00305 [Phaeocystis globosa virus] >gi|357289842|gb|AET73155.1| hypothetical protein PGAG_00266 [Phaeocystis globosa virus 12T] >gi|357292643|gb|AET73979.1| hypothetical protein PGBG_00271 [Phaeocystis globosa virus 14T] >gi|506458949|gb|AGM15616.1| hypothetical protein PGCG_00305 [Phaeocystis globosa virus]		3.02e-24	115	157	160	128	51	82	80	40	20	147	21	147	hypothetical protein PGCG_00305	Phaeocystis globosa virus
gi|516676117|ref|WP_018035831.1| hypothetical protein [Marine Group II euryarchaeote SCGC AB-629-J06]		hypothetical protein PGCG_00306 [Phaeocystis globosa virus] >gi|357289843|gb|AET73156.1| hypothetical protein PGAG_00267 [Phaeocystis globosa virus 12T] >gi|357292644|gb|AET73980.1| hypothetical protein PGBG_00272 [Phaeocystis globosa virus 14T] >gi|506458950|gb|AGM15617.1| hypothetical protein PGCG_00306 [Phaeocystis globosa virus]		6.32e-17	92	203	211	56	39	28	27	70	148	203	156	211	hypothetical protein PGCG_00306	Phaeocystis globosa virus
gi|516676113|ref|WP_018035829.1| hypothetical protein [Marine Group II euryarchaeote SCGC AB-629-J06]		SAM-dependent methyltransferase [Phaeocystis globosa virus] >gi|357289844|gb|AET73157.1| hypothetical protein PGAG_00268 [Phaeocystis globosa virus 12T] >gi|357292645|gb|AET73981.1| hypothetical protein PGBG_00273 [Phaeocystis globosa virus 14T] >gi|506458951|gb|AGM15618.1| SAM-dependent methyltransferase [Phaeocystis globosa virus]		2.33e-37	161	314	334	265	96	84	79	36	61	314	71	334	SAM-dependent methyltransferase	Phaeocystis globosa virus
gi|516676111|ref|WP_018035828.1| hypothetical protein [Marine Group II euryarchaeote SCGC AB-629-J06]		hypothetical protein PGCG_00308 [Phaeocystis globosa virus] >gi|357289845|gb|AET73158.1| hypothetical protein PGAG_00269 [Phaeocystis globosa virus 12T] >gi|357292646|gb|AET73982.1| hypothetical protein PGBG_00274 [Phaeocystis globosa virus 14T] >gi|506458952|gb|AGM15619.1| hypothetical protein PGCG_00308 [Phaeocystis globosa virus]		1.84e-70	271	359	362	357	156	99	99	44	6	352	12	362	hypothetical protein PGCG_00308	Phaeocystis globosa virus
gi|516676076|ref|WP_018035816.1| hypothetical protein [Marine Group II euryarchaeote SCGC AB-629-J06]		hypothetical protein PGCG_00246 [Phaeocystis globosa virus] >gi|357289782|gb|AET73095.1| hypothetical protein PGAG_00206 [Phaeocystis globosa virus 12T] >gi|357292581|gb|AET73917.1| hypothetical protein PGBG_00209 [Phaeocystis globosa virus 14T] >gi|506458890|gb|AGM15557.1| hypothetical protein PGCG_00246 [Phaeocystis globosa virus]		1.12e-53	215	307	319	296	110	96	93	37	24	290	21	316	hypothetical protein PGCG_00246	Phaeocystis globosa virus
gi|516676074|ref|WP_018035815.1| hypothetical protein [Marine Group II euryarchaeote SCGC AB-629-J06]		hypothetical protein PGCG_00245 [Phaeocystis globosa virus] >gi|357289781|gb|AET73094.1| hypothetical protein PGAG_00205 [Phaeocystis globosa virus 12T] >gi|357292580|gb|AET73916.1| hypothetical protein PGBG_00208 [Phaeocystis globosa virus 14T] >gi|506458889|gb|AGM15556.1| hypothetical protein PGCG_00245 [Phaeocystis globosa virus]		6.31e-15	86	231	286	281	70	100	98	25	6	231	7	286	hypothetical protein PGCG_00245	Phaeocystis globosa virus
gi|516676072|ref|WP_018035814.1| hypothetical protein [Marine Group II euryarchaeote SCGC AB-629-J06]		hypothetical protein PGCG_00244 [Phaeocystis globosa virus] >gi|357289780|gb|AET73093.1| hypothetical protein PGAG_00204 [Phaeocystis globosa virus 12T] >gi|357292579|gb|AET73915.1| hypothetical protein PGBG_00207 [Phaeocystis globosa virus 14T] >gi|506458888|gb|AGM15555.1| hypothetical protein PGCG_00244 [Phaeocystis globosa virus]		1.89e-19	103	738	490	214	65	29	44	30	544	734	281	490	hypothetical protein PGCG_00244	Phaeocystis globosa virus
gi|516676069|ref|WP_018035813.1| hypothetical protein [Marine Group II euryarchaeote SCGC AB-629-J06]		HNH endonuclease [Phaeocystis globosa virus] >gi|357289779|gb|AET73092.1| hypothetical protein PGAG_00203 [Phaeocystis globosa virus 12T] >gi|357292578|gb|AET73914.1| hypothetical protein PGBG_00206 [Phaeocystis globosa virus 14T] >gi|506458887|gb|AGM15554.1| HNH endonuclease [Phaeocystis globosa virus]		1.26e-41	174	193	197	199	89	100	100	45	1	192	1	197	HNH endonuclease	Phaeocystis globosa virus
gi|516676062|ref|WP_018035810.1| hypothetical protein [Marine Group II euryarchaeote SCGC AB-629-J06]		FAD-linked sulfhydryloxidase [Phaeocystis globosa virus] >gi|357289778|gb|AET73091.1| hypothetical protein PGAG_00202 [Phaeocystis globosa virus 12T] >gi|357292577|gb|AET73913.1| hypothetical protein PGBG_00205 [Phaeocystis globosa virus 14T] >gi|506458886|gb|AGM15553.1| FAD-linked sulfhydryloxidase [Phaeocystis globosa virus]		1.33e-26	124	144	147	123	60	85	84	49	3	125	5	127	FAD-linked sulfhydryloxidase	Phaeocystis globosa virus
gi|516676060|ref|WP_018035809.1| hypothetical protein [Marine Group II euryarchaeote SCGC AB-629-J06]		NUDIX-like hydrolase [Phaeocystis globosa virus] >gi|357289776|gb|AET73089.1| hypothetical protein PGAG_00200 [Phaeocystis globosa virus 12T] >gi|357292575|gb|AET73911.1| hypothetical protein PGBG_00203 [Phaeocystis globosa virus 14T] >gi|506458884|gb|AGM15551.1| NUDIX-like hydrolase [Phaeocystis globosa virus]		1.15e-69	268	270	267	260	127	96	97	49	9	268	9	265	NUDIX-like hydrolase	Phaeocystis globosa virus
gi|516676058|ref|WP_018035808.1| hypothetical protein [Marine Group II euryarchaeote SCGC AB-629-J06]		helicase C-terminal domain protein [Phaeocystis globosa virus] >gi|357289775|gb|AET73088.1| hypothetical protein PGAG_00199 [Phaeocystis globosa virus 12T] >gi|357292574|gb|AET73910.1| hypothetical protein PGBG_00202 [Phaeocystis globosa virus 14T] >gi|506458883|gb|AGM15550.1| helicase C-terminal domain protein [Phaeocystis globosa virus]		0	703	1278	1373	1220	479	95	89	39	53	1196	160	1342	helicase C-terminal domain protein	Phaeocystis globosa virus
gi|516676025|ref|WP_018035793.1| hypothetical protein [Marine Group II euryarchaeote SCGC AB-629-J06]		hypothetical protein PGCG_00230 [Phaeocystis globosa virus] >gi|357289766|gb|AET73079.1| hypothetical protein PGAG_00190 [Phaeocystis globosa virus 12T] >gi|357292565|gb|AET73901.1| hypothetical protein PGBG_00193 [Phaeocystis globosa virus 14T] >gi|506458874|gb|AGM15541.1| hypothetical protein PGCG_00230 [Phaeocystis globosa virus]		0.000550717	50	254	283	249	57	98	88	23	43	254	42	283	hypothetical protein PGCG_00230	Phaeocystis globosa virus
gi|516676009|ref|WP_018035786.1| hypothetical protein [Marine Group II euryarchaeote SCGC AB-629-J06]		DNA-directed RNA polymerase II subunit RPB2 [Phaeocystis globosa virus] >gi|357289763|gb|AET73076.1| RNA polymerase II 140 kDa subunit [Phaeocystis globosa virus 12T] >gi|357292563|gb|AET73899.1| RNA polymerase II 140 kDa subunit [Phaeocystis globosa virus 14T] >gi|506458872|gb|AGM15539.1| DNA-directed RNA polymerase II subunit RPB2 [Phaeocystis globosa virus]		0	1660	1184	1202	1170	766	99	97	65	18	1184	33	1202	DNA-directed RNA polymerase II subunit RPB2	Phaeocystis globosa virus
gi|516676005|ref|WP_018035784.1| hypothetical protein [Marine Group II euryarchaeote SCGC AB-629-J06]		hypothetical protein PGCG_00229 [Phaeocystis globosa virus] >gi|357292564|gb|AET73900.1| hypothetical protein PGBG_00192 [Phaeocystis globosa virus 14T] >gi|506458873|gb|AGM15540.1| hypothetical protein PGCG_00229 [Phaeocystis globosa virus]		1.22e-18	99	314	387	404	112	100	100	28	5	312	6	387	hypothetical protein PGCG_00229	Phaeocystis globosa virus
gi|516676003|ref|WP_018035783.1| hypothetical protein [Marine Group II euryarchaeote SCGC AB-629-J06]		MutS protein [Chrysochromulina ericina virus]		0	682	984	1043	1011	420	100	97	42	1	981	31	1027	MutS protein	Chrysochromulina ericina virus
gi|516675998|ref|WP_018035781.1| hypothetical protein [Marine Group II euryarchaeote SCGC AB-629-J06]		DNA-directed RNA polymerase II subunit RPB10 [Phaeocystis globosa virus] >gi|357289746|gb|AET73059.1| hypothetical protein PGAG_00170 [Phaeocystis globosa virus 12T] >gi|357292546|gb|AET73882.1| hypothetical protein PGBG_00174 [Phaeocystis globosa virus 14T] >gi|506458855|gb|AGM15522.1| DNA-directed RNA polymerase II subunit RPB10 [Phaeocystis globosa virus]		2.16e-22	109	76	77	77	52	100	100	68	1	76	1	77	DNA-directed RNA polymerase II subunit RPB10	Phaeocystis globosa virus
gi|516675993|ref|WP_018035779.1| hypothetical protein [Marine Group II euryarchaeote SCGC AB-629-J06]		hypothetical protein 162313543 [Organic Lake phycodnavirus 1]		2.74e-09	66	133	105	95	34	71	90	36	7	101	7	100	hypothetical protein 162313543	Organic Lake phycodnavirus 1
gi|516675990|ref|WP_018035778.1| hypothetical protein [Marine Group II euryarchaeote SCGC AB-629-J06]		DNA-directed RNA polymerase II subunit RPB2 [Phaeocystis globosa virus] >gi|357289743|gb|AET73056.1| RNA polymerase II [Phaeocystis globosa virus 12T] >gi|357292543|gb|AET73879.1| RNA polymerase II [Phaeocystis globosa virus 14T] >gi|506458852|gb|AGM15519.1| DNA-directed RNA polymerase II subunit RPB2 [Phaeocystis globosa virus]		0	1408	1566	1428	1269	679	81	89	54	1	1248	1	1252	DNA-directed RNA polymerase II subunit RPB2	Phaeocystis globosa virus
gi|516675986|ref|WP_018035777.1| hypothetical protein [Marine Group II euryarchaeote SCGC AB-629-J06]		DNA-directed RNA polymerase II subunit RPB5 [Phaeocystis globosa virus] >gi|357289742|gb|AET73055.1| hypothetical protein PGAG_00166 [Phaeocystis globosa virus 12T] >gi|357292542|gb|AET73878.1| hypothetical protein PGBG_00170 [Phaeocystis globosa virus 14T] >gi|506458851|gb|AGM15518.1| DNA-directed RNA polymerase II subunit RPB5 [Phaeocystis globosa virus]		1.24e-38	164	209	211	207	79	99	98	38	2	208	3	209	DNA-directed RNA polymerase II subunit RPB5	Phaeocystis globosa virus
gi|516675972|ref|WP_018035771.1| hypothetical protein [Marine Group II euryarchaeote SCGC AB-629-J06]		D5 family helicase [Phaeocystis globosa virus] >gi|506458844|gb|AGM15511.1| D5 family helicase [Phaeocystis globosa virus]		0	761	949	953	944	402	99	99	43	16	939	20	938	D5 family helicase	Phaeocystis globosa virus
gi|516675970|ref|WP_018035770.1| hypothetical protein [Marine Group II euryarchaeote SCGC AB-629-J06]		putative ubiquitin conjugating enzyme E2 [Organic Lake phycodnavirus 1]		2.84e-46	190	241	225	226	100	94	100	44	14	239	6	221	putative ubiquitin conjugating enzyme E2	Organic Lake phycodnavirus 1
gi|516675968|ref|WP_018035769.1| hypothetical protein [Marine Group II euryarchaeote SCGC AB-629-J06]		DNA-directed RNA polymerase II subunit RPB9 [Phaeocystis globosa virus] >gi|357289733|gb|AET73046.1| hypothetical protein PGAG_00157 [Phaeocystis globosa virus 12T] >gi|357292533|gb|AET73869.1| hypothetical protein PGBG_00161 [Phaeocystis globosa virus 14T] >gi|506458842|gb|AGM15509.1| DNA-directed RNA polymerase II subunit RPB9 [Phaeocystis globosa virus]		1.35e-20	103	125	124	119	55	95	96	46	1	119	10	120	DNA-directed RNA polymerase II subunit RPB9	Phaeocystis globosa virus
gi|516675966|ref|WP_018035768.1| hypothetical protein [Marine Group II euryarchaeote SCGC AB-629-J06]		DNA-directed RNA polymerase II subunit RPB6 [Phaeocystis globosa virus] >gi|357289732|gb|AET73045.1| hypothetical protein PGAG_00156 [Phaeocystis globosa virus 12T] >gi|357292532|gb|AET73868.1| hypothetical protein PGBG_00160 [Phaeocystis globosa virus 14T] >gi|506458841|gb|AGM15508.1| DNA-directed RNA polymerase II subunit RPB6 [Phaeocystis globosa virus]		3.82e-28	129	188	218	135	62	72	62	46	51	185	84	218	DNA-directed RNA polymerase II subunit RPB6	Phaeocystis globosa virus
gi|516675957|ref|WP_018035763.1| hypothetical protein [Marine Group II euryarchaeote SCGC AB-629-J06]		transcription elongation factor TFIIS_C domain-containing protein [Phaeocystis globosa virus] >gi|357289731|gb|AET73044.1| transcription elongation factor A [Phaeocystis globosa virus 12T] >gi|357292531|gb|AET73867.1| transcription elongation factor A 1 [Phaeocystis globosa virus 14T] >gi|506458840|gb|AGM15507.1| transcription elongation factor TFIIS_C domain-containing protein [Phaeocystis globo…		9.09e-46	187	174	173	172	85	99	99	49	3	174	8	173	transcription elongation factor TFIIS_C domain-containing protein	Phaeocystis globosa virus
gi|516675955|ref|WP_018035762.1| primase [Marine Group II euryarchaeote SCGC AB-629-J06]		hypothetical protein 162313515 [Organic Lake phycodnavirus 1]		3.99e-10	70	238	147	150	53	63	100	35	3	150	4	140	hypothetical protein 162313515	Organic Lake phycodnavirus 1
gi|516675948|ref|WP_018035759.1| hypothetical protein [Marine Group II euryarchaeote SCGC AB-629-J06]		hypothetical protein PGCG_00193 [Phaeocystis globosa virus] >gi|506458837|gb|AGM15504.1| hypothetical protein PGCG_00193 [Phaeocystis globosa virus]		2.82e-14	85	318	348	316	99	99	91	31	31	316	41	345	hypothetical protein PGCG_00193	Phaeocystis globosa virus
gi|516675941|ref|WP_018035756.1| hypothetical protein [Marine Group II euryarchaeote SCGC AB-629-J06]		VV A18-like intein-containing helicase [Phaeocystis globosa virus] >gi|357289725|gb|AET73038.1| hypothetical protein PGAG_00149 [Phaeocystis globosa virus 12T] >gi|357292525|gb|AET73861.1| hypothetical protein PGBG_00153 [Phaeocystis globosa virus 14T] >gi|506458834|gb|AGM15501.1| VV A18-like intein-containing helicase [Phaeocystis globosa virus]		1.28e-73	281	298	876	265	139	89	30	52	1	263	568	832	VV A18-like intein-containing helicase	Phaeocystis globosa virus
gi|516675929|ref|WP_018035752.1| hypothetical protein [Marine Group II euryarchaeote SCGC AB-629-J06]		putative deoxyuridine 5'-triphosphate nucleotidohydrolase [Organic Lake phycodnavirus 1]		3.82e-24	115	178	197	178	75	100	90	42	12	177	28	196	putative deoxyuridine 5'-triphosphate nucleotidohydrolase	Organic Lake phycodnavirus 1
gi|516675918|ref|WP_018035747.1| hypothetical protein [Marine Group II euryarchaeote SCGC AB-629-J06]		hypothetical protein EMVG_00171 [Emiliania huxleyi virus PS401]		1.02e-10	71	178	159	154	43	87	97	28	12	165	3	144	hypothetical protein EMVG_00171	Emiliania huxleyi virus PS401
gi|516675911|ref|WP_018035744.1| hypothetical protein [Marine Group II euryarchaeote SCGC AB-629-J06]		hypothetical protein PGCG_00384 [Phaeocystis globosa virus] >gi|357289915|gb|AET73228.1| hypothetical protein PGAG_00339 [Phaeocystis globosa virus 12T] >gi|357292368|gb|AET73704.1| hypothetical protein PGBG_00393 [Phaeocystis globosa virus 14T] >gi|506459021|gb|AGM15688.1| hypothetical protein PGCG_00384 [Phaeocystis globosa virus]		2.24e-15	86	118	143	104	43	88	73	41	11	114	23	125	hypothetical protein PGCG_00384	Phaeocystis globosa virus
gi|516675909|ref|WP_018035743.1| hypothetical protein [Marine Group II euryarchaeote SCGC AB-629-J06]		putative phosphoglycerate mutase [Cafeteria roenbergensis virus BV-PW1] >gi|309386298|gb|ADO67158.1| putative phosphoglycerate mutase [Cafeteria roenbergensis virus BV-PW1]		1.55e-16	90	196	209	169	65	86	81	38	1	164	1	161	putative phosphoglycerate mutase	Cafeteria roenbergensis virus BV-PW1
gi|516675868|ref|WP_018035724.1| hypothetical protein [Marine Group II euryarchaeote SCGC AB-629-J06]		hypothetical protein MpV1_136 [Micromonas sp. RCC1109 virus MpV1] >gi|312599035|gb|ADQ91059.1| hypothetical protein MpV1_136 [Micromonas sp. RCC1109 virus MpV1]		2.33e-48	199	545	485	460	142	84	95	31	63	513	22	427	hypothetical protein MpV1_136	Micromonas sp. RCC1109 virus MpV1
gi|516675750|ref|WP_018035672.1| hypothetical protein [Marine Group II euryarchaeote SCGC AB-629-J06]		hypothetical protein PGCG_00336 [Phaeocystis globosa virus] >gi|357289873|gb|AET73186.1| hypothetical protein PGAG_00297 [Phaeocystis globosa virus 12T] >gi|357292674|gb|AET74010.1| hypothetical protein PGBG_00302 [Phaeocystis globosa virus 14T] >gi|506458980|gb|AGM15647.1| hypothetical protein PGCG_00336 [Phaeocystis globosa virus]		1.86e-17	94	243	253	175	51	72	69	29	12	186	17	182	hypothetical protein PGCG_00336	Phaeocystis globosa virus
gi|516675736|ref|WP_018035665.1| hypothetical protein [Marine Group II euryarchaeote SCGC AB-629-J06]		RNase H PIN (5'-3' exonuclease) domain [Phaeocystis globosa virus] >gi|357289840|gb|AET73153.1| hypothetical protein PGAG_00264 [Phaeocystis globosa virus 12T] >gi|357292641|gb|AET73977.1| hypothetical protein PGBG_00269 [Phaeocystis globosa virus 14T] >gi|506458947|gb|AGM15614.1| RNase H PIN (5'-3' exonuclease) domain [Phaeocystis globosa virus]		1.23e-42	178	267	279	274	112	100	98	41	3	265	2	274	RNase H PIN (5'-3' exonuclease) domain	Phaeocystis globosa virus
gi|516675731|ref|WP_018035663.1| hypothetical protein [Marine Group II euryarchaeote SCGC AB-629-J06]		hypothetical protein PGCG_00328 [Phaeocystis globosa virus] >gi|357289865|gb|AET73178.1| hypothetical protein PGAG_00289 [Phaeocystis globosa virus 12T] >gi|506458972|gb|AGM15639.1| hypothetical protein PGCG_00328 [Phaeocystis globosa virus]		1.55e-23	113	142	163	133	58	94	82	44	9	141	30	162	hypothetical protein PGCG_00328	Phaeocystis globosa virus
gi|516675726|ref|WP_018035661.1| hypothetical protein [Marine Group II euryarchaeote SCGC AB-629-J06]		hypothetical protein PGCG_00262 [Phaeocystis globosa virus] >gi|357289798|gb|AET73111.1| hypothetical protein PGAG_00222 [Phaeocystis globosa virus 12T] >gi|506458906|gb|AGM15573.1| hypothetical protein PGCG_00262 [Phaeocystis globosa virus]		1.43e-71	278	2058	2010	747	220	36	37	29	1047	1764	928	1626	hypothetical protein PGCG_00262	Phaeocystis globosa virus
gi|516675724|ref|WP_018035660.1| hypothetical protein [Marine Group II euryarchaeote SCGC AB-629-J06]		dihydrofolate reductase [Phaeocystis globosa virus] >gi|357289797|gb|AET73110.1| dihydrofolate reductase [Phaeocystis globosa virus 12T] >gi|357292596|gb|AET73932.1| dihydrofolate reductase [Phaeocystis globosa virus 14T] >gi|506458905|gb|AGM15572.1| dihydrofolate reductase [Phaeocystis globosa virus]		1.36e-27	127	183	173	148	60	81	86	41	1	145	3	148	dihydrofolate reductase	Phaeocystis globosa virus
gi|516675720|ref|WP_018035658.1| hypothetical protein [Marine Group II euryarchaeote SCGC AB-629-J06]		metal-dependent hydrolase [Phaeocystis globosa virus] >gi|357289796|gb|AET73109.1| hypothetical protein PGAG_00220 [Phaeocystis globosa virus 12T] >gi|357292595|gb|AET73931.1| hypothetical protein PGBG_00223 [Phaeocystis globosa virus 14T] >gi|506458904|gb|AGM15571.1| metal-dependent hydrolase [Phaeocystis globosa virus]		8.03e-67	258	198	197	188	119	95	95	63	11	197	9	196	metal-dependent hydrolase	Phaeocystis globosa virus
gi|516675718|ref|WP_018035657.1| hypothetical protein [Marine Group II euryarchaeote SCGC AB-629-J06]		hypothetical protein 162313573 [Organic Lake phycodnavirus 1]		4.63e-22	109	221	183	94	55	43	51	59	125	217	90	182	hypothetical protein 162313573	Organic Lake phycodnavirus 1
gi|516675717|ref|WP_018035656.1| hypothetical protein [Marine Group II euryarchaeote SCGC AB-629-J06]		hypothetical protein PGCG_00258 [Phaeocystis globosa virus] >gi|357289794|gb|AET73107.1| hypothetical protein PGAG_00218 [Phaeocystis globosa virus 12T] >gi|357292593|gb|AET73929.1| hypothetical protein PGBG_00221 [Phaeocystis globosa virus 14T] >gi|506458902|gb|AGM15569.1| hypothetical protein PGCG_00258 [Phaeocystis globosa virus]		1.4e-22	113	401	411	413	113	100	100	27	11	392	12	384	hypothetical protein PGCG_00258	Phaeocystis globosa virus
gi|516675712|ref|WP_018035652.1| hypothetical protein [Marine Group II euryarchaeote SCGC AB-629-J06]		hypothetical protein PGCG_00255 [Phaeocystis globosa virus] >gi|357289791|gb|AET73104.1| hypothetical protein PGAG_00215 [Phaeocystis globosa virus 12T] >gi|357292590|gb|AET73926.1| hypothetical protein PGBG_00218 [Phaeocystis globosa virus 14T] >gi|506458899|gb|AGM15566.1| hypothetical protein PGCG_00255 [Phaeocystis globosa virus]		1.13e-14	84	116	115	114	41	98	99	36	1	114	1	114	hypothetical protein PGCG_00255	Phaeocystis globosa virus
gi|516675692|ref|WP_018035647.1| hypothetical protein [Marine Group II euryarchaeote SCGC AB-629-J06]		extracellular link domain-containing protein [Phaeocystis globosa virus] >gi|357289788|gb|AET73101.1| hypothetical protein PGAG_00212 [Phaeocystis globosa virus 12T] >gi|357292587|gb|AET73923.1| hypothetical protein PGBG_00215 [Phaeocystis globosa virus 14T] >gi|506458896|gb|AGM15563.1| extracellular link domain-containing protein [Phaeocystis globosa virus]		1.62e-63	248	280	286	273	114	98	95	42	25	277	19	280	extracellular link domain-containing protein	Phaeocystis globosa virus
gi|516675686|ref|WP_018035646.1| hypothetical protein [Marine Group II euryarchaeote SCGC AB-629-J06]		ubiquitin specific peptidase C19 [Phaeocystis globosa virus] >gi|357289787|gb|AET73100.1| ubiquitin protease [Phaeocystis globosa virus 12T] >gi|357292586|gb|AET73922.1| ubiquitin-specific protease [Phaeocystis globosa virus 14T] >gi|506458895|gb|AGM15562.1| ubiquitin specific peptidase C19 [Phaeocystis globosa virus]		1.12e-99	369	338	345	337	175	100	98	52	4	336	7	342	ubiquitin specific peptidase C19	Phaeocystis globosa virus
