# Supplementary material for: DNA-Dependent RNA Polymerase Detects Hidden Giant Viruses in Published Databanks
Source: Genome Biol Evol. 2014 Jun 13;6(7):1603–10. doi: 10.1093/gbe/evu128 (PMC4122926; doi:10.1093/gbe/evu128)
Supplement: Supplementary Data [file supp_evu128_Suppl_tab3_Sharma_Raoult_GBE_May2014_RevvD.xlsx]

## Sheet: 1
query id	subject id	% identity	alignment length	mismatches	gap opens	q. start	q. end	s. start	s. end	evalue	bit score
lcl|KI669605.1_cdsid_ETN04142.1	gi|9628161|ref|NP_042747.1|	38.88	625	357	9	4	606	607	1228	5e-139	440
lcl|KI669605.1_cdsid_ETN04142.1	lcl|FN557520.1_cdsid_CBH29154.1	38.88	625	357	9	4	606	607	1228	5e-139	439
lcl|KI669605.1_cdsid_ETN04142.1	lcl|AM712240.1_cdsid_CAN10401.1	38.88	625	357	9	4	606	607	1228	5e-139	439
lcl|KI669605.1_cdsid_ETN04142.1	lcl|AM712239.1_cdsid_CAN10153.1	38.88	625	357	9	4	606	607	1228	7e-139	439
lcl|KI669605.1_cdsid_ETN04142.1	lcl|NC_021312.1_cdsid_YP_008052546.1	33.49	624	377	13	7	610	594	1199	4e-94	317
lcl|KI669605.1_cdsid_ETN04142.1	lcl|HQ704802.1_cdsid_ADX05878.1	31.12	617	388	11	11	610	566	1162	2e-86	294
lcl|KI669605.1_cdsid_ETN04142.1	lcl|JX975216.1_cdsid_AFX92379.1	31.23	650	376	16	7	615	562	1181	3e-86	294
lcl|KI669605.1_cdsid_ETN04142.1	lcl|NC_014649.1_cdsid_YP_003986740.1	30.62	650	384	15	7	614	562	1186	1e-85	293
lcl|KI669605.1_cdsid_ETN04142.1	lcl|HQ704803.1_cdsid_ADX06461.1	29.89	619	393	12	11	610	564	1160	4e-77	268
lcl|KI669605.1_cdsid_ETN04142.1	lcl|JF801956.1_cdsid_AEQ60427.1	28.23	705	386	18	7	615	612	1292	4e-74	260
lcl|KI669605.1_cdsid_ETN04142.1	lcl|NC_016072.1_cdsid_YP_004894390.1	32.28	536	300	13	7	502	562	1074	4e-70	249
lcl|KI669605.1_cdsid_ETN04142.1	lcl|NC_016072.1_cdsid_YP_004894390.1	29.73	111	76	2	506	615	1437	1546	6e-09	59.7
lcl|KI669605.1_cdsid_ETN04142.1	Gene_320	32.28	536	300	13	7	502	562	1074	4e-70	249
lcl|KI669605.1_cdsid_ETN04142.1	Gene_320	29.73	111	76	2	506	615	1437	1546	6e-09	59.7
lcl|KI669605.1_cdsid_ETN04142.1	lcl|NC_021312.1_cdsid_YP_008052526.1	30.18	623	361	15	11	574	552	1159	4e-70	249
lcl|KI669605.1_cdsid_ETN04142.1	lcl|NC_021858.1_cdsid_YP_008319124.1	30.15	660	390	17	2	606	709	1352	6e-69	246
lcl|KI669605.1_cdsid_ETN04142.1	gi|73852908|ref|YP_294192.1|	29.73	639	382	20	5	610	550	1154	2e-68	243
lcl|KI669605.1_cdsid_ETN04142.1	Terra2_48_947_aa_Rev_67642_70485	30.3	538	310	13	7	503	38	551	4e-66	235
lcl|KI669605.1_cdsid_ETN04142.1	lcl|NC_022098.1_cdsid_YP_008437090.1	29.24	667	394	17	2	606	683	1333	2e-65	236
lcl|KI669605.1_cdsid_ETN04142.1	lcl|HQ704803.1_cdsid_ADX06431.1	29.38	640	393	18	7	610	506	1122	2e-64	231
lcl|KI669605.1_cdsid_ETN04142.1	lcl|NC_021901.1_cdsid_YP_008357462.1	30.06	632	362	24	6	612	547	1123	1e-61	223
lcl|KI669605.1_cdsid_ETN04142.1	gi|116326824|ref|YP_803361.1|	27.02	618	393	16	12	614	586	1160	2e-59	217
lcl|KI669605.1_cdsid_ETN04142.1	gi|15079139|ref|NP_149891.1|	29.01	648	362	25	9	613	597	1189	3e-59	216
lcl|KI669605.1_cdsid_ETN04142.1	gi|109287887|ref|YP_654581.1|	29.35	603	358	24	34	612	582	1140	1e-55	205
lcl|KI669605.1_cdsid_ETN04142.1	lcl|NC_015780.1_cdsid_YP_004732897.1	28.64	611	368	21	26	612	561	1127	3e-53	198
lcl|KI669605.1_cdsid_ETN04142.1	gi|13358406|ref|NP_078633.1|	29.05	506	298	14	144	611	542	1024	2e-48	184
lcl|KI669605.1_cdsid_ETN04142.1	gi|51869981|ref|YP_073534.1|	28.96	511	304	15	133	606	524	1012	5e-48	182
lcl|KI669605.1_cdsid_ETN04142.1	lcl|NC_017940.1_cdsid_YP_006347650.1	27.4	511	311	14	149	613	728	1224	3e-46	177
lcl|KI669605.1_cdsid_ETN04142.1	gi|115298554|ref|YP_762407.1|	24.62	589	389	19	45	614	601	1153	8e-46	176
lcl|KI669605.1_cdsid_ETN04142.1	gi|134287220|ref|YP_001110916.1|	25.16	624	411	19	10	614	566	1152	2e-45	175
lcl|KI669605.1_cdsid_ETN04142.1	gi|56692710|ref|YP_164168.1|	27.26	532	314	15	135	606	580	1098	8e-45	172
lcl|KI669605.1_cdsid_ETN04142.1	gene359_331_aa_For_450702_451697	35.46	282	172	4	238	512	16	294	1e-44	164
lcl|KI669605.1_cdsid_ETN04142.1	lcl|NC_014637.1_cdsid_YP_003969856.1	36.67	240	150	2	376	614	1090	1328	2e-43	168
lcl|KI669605.1_cdsid_ETN04142.1	lcl|NC_014637.1_cdsid_YP_003969856.1	27.49	411	245	14	7	378	550	946	2e-29	125
lcl|KI669605.1_cdsid_ETN04142.1	gi|38229278|ref|NP_938371.1|	26.48	623	397	20	28	614	548	1145	4e-42	164
lcl|KI669605.1_cdsid_ETN04142.1	gi|19881439|ref|NP_612256.1|	28.34	487	303	16	146	610	580	1042	5e-42	164
lcl|KI669605.1_cdsid_ETN04142.1	lcl|KF527888.1_cdsid_AHA46295.1	22.91	694	377	19	54	613	570	1239	7e-42	164
lcl|KI669605.1_cdsid_ETN04142.1	lcl|KF483846.1_cdsid_AHC55122.1	22.91	694	377	19	54	613	570	1239	7e-42	164
lcl|KI669605.1_cdsid_ETN04142.1	gi|157939739|ref|YP_001497111.1|	26.81	623	395	21	28	614	548	1145	8e-42	163
lcl|KI669605.1_cdsid_ETN04142.1	gi|12085099|ref|NP_073501.1|	26.81	623	395	21	28	614	548	1145	2e-41	162
lcl|KI669605.1_cdsid_ETN04142.1	lcl|HQ704802.1_cdsid_ADX06021.1	29.5	461	278	15	7	442	557	995	4e-41	161
lcl|KI669605.1_cdsid_ETN04142.1	lcl|NC_016924.1_cdsid_YP_005296321.1	25.56	622	405	15	27	614	539	1136	3e-40	158
lcl|KI669605.1_cdsid_ETN04142.1	gi|18640199|ref|NP_570273.1|	25.28	621	405	18	28	614	548	1143	6e-40	157
lcl|KI669605.1_cdsid_ETN04142.1	gi|9627649|ref|NP_042172.1|	25.8	628	394	21	28	614	548	1144	1e-38	153
lcl|KI669605.1_cdsid_ETN04142.1	gi|9633924|ref|NP_052003.1|	25.4	622	406	17	27	614	539	1136	1e-38	153
lcl|KI669605.1_cdsid_ETN04142.1	gi|9633750|ref|NP_051828.1|	25.35	635	390	18	27	614	539	1136	2e-38	152
lcl|KI669605.1_cdsid_ETN04142.1	gi|22164733|ref|NP_671646.1|	25.68	627	396	21	28	614	548	1144	2e-38	152
lcl|KI669605.1_cdsid_ETN04142.1	gi|21492568|ref|NP_659688.1|	25.24	630	396	20	28	614	540	1137	5e-38	151
lcl|KI669605.1_cdsid_ETN04142.1	gi|113195323|ref|YP_717453.1|	25.68	627	396	21	28	614	548	1144	5e-38	151
lcl|KI669605.1_cdsid_ETN04142.1	gi|66275941|ref|YP_233026.1|	25.6	629	394	21	28	614	548	1144	5e-38	151
lcl|KI669605.1_cdsid_ETN04142.1	gi|20178520|ref|NP_619941.1|	25.6	629	394	21	28	614	548	1144	5e-38	151
lcl|KI669605.1_cdsid_ETN04142.1	gi|9629061|ref|NP_044080.1|	25.38	595	385	17	54	614	576	1145	6e-38	151
lcl|KI669605.1_cdsid_ETN04142.1	gi|18640376|ref|NP_570532.1|	25.44	629	395	21	28	614	548	1144	7e-38	151
lcl|KI669605.1_cdsid_ETN04142.1	gi|17975048|ref|NP_536562.1|	25.87	634	386	24	28	614	548	1144	1e-37	150
lcl|KI669605.1_cdsid_ETN04142.1	gi|148912993|ref|YP_001293307.1|	25.44	621	406	19	28	614	540	1137	1e-37	150
lcl|KI669605.1_cdsid_ETN04142.1	gi|41057537|ref|NP_958010.1|	25.34	596	386	18	54	614	565	1136	1e-37	150
lcl|KI669605.1_cdsid_ETN04142.1	gi|15150555|ref|NP_150550.1|	25.24	630	396	20	28	614	540	1137	2e-37	150
lcl|KI669605.1_cdsid_ETN04142.1	gi|211956396|ref|YP_002302465.1|	25.08	630	399	19	27	614	539	1137	2e-37	149
lcl|KI669605.1_cdsid_ETN04142.1	gi|9634859|ref|NP_039152.1|	24.07	644	418	21	10	612	519	1132	3e-37	149
lcl|KI669605.1_cdsid_ETN04142.1	gi|115531811|ref|YP_784337.1|	25.72	591	380	21	54	610	572	1137	8e-37	147
lcl|KI669605.1_cdsid_ETN04142.1	gi|62637502|ref|YP_227500.1|	25.28	621	407	19	28	614	540	1137	2e-36	146
lcl|KI669605.1_cdsid_ETN04142.1	gi|289183866|ref|YP_003457407.1|	24.33	596	392	18	54	614	565	1136	4e-36	145
lcl|KI669605.1_cdsid_ETN04142.1	lcl|NC_015960.1_cdsid_YP_004821481.1	25.2	627	399	21	28	614	548	1144	8e-36	144
lcl|KI669605.1_cdsid_ETN04142.1	gi|40556201|ref|NP_955286.1|	25.08	654	408	26	10	618	519	1135	1e-35	144
lcl|KI669605.1_cdsid_ETN04142.1	gi|41057164|ref|NP_957878.1|	24.5	596	391	18	54	614	565	1136	1e-35	144
lcl|KI669605.1_cdsid_ETN04142.1	lcl|NC_020104.1_cdsid_YP_007354245.1	27.5	440	227	14	7	376	605	1022	6e-33	136
lcl|KI669605.1_cdsid_ETN04142.1	lcl|NC_020104.1_cdsid_YP_007354245.1	29.92	244	148	4	394	615	1413	1655	2e-26	115
lcl|KI669605.1_cdsid_ETN04142.1	lcl|NC_015326.1_cdsid_YP_004346997.1	22.7	370	223	9	296	613	884	1242	2e-21	99.8
lcl|KI669605.1_cdsid_ETN04142.1	lcl|NC_015326.1_cdsid_YP_004346997.1	25.62	281	177	8	12	284	531	787	2e-14	77.4
lcl|KI669605.1_cdsid_ETN04142.1	orf23_strand_plus_11792_15625_1277_aa_DNA_minusdirected_RNA_polymerase_subunit_beta	22.57	381	216	7	308	613	901	1277	1e-20	97.4
lcl|KI669605.1_cdsid_ETN04142.1	orf23_strand_plus_11792_15625_1277_aa_DNA_minusdirected_RNA_polymerase_subunit_beta	26.55	290	183	8	12	293	551	818	1e-17	87.4
lcl|KI669605.1_cdsid_ETN04142.1	lcl|KF261120.1_cdsid_AGV01372.1	22.57	381	216	7	308	613	930	1306	1e-20	97.4
lcl|KI669605.1_cdsid_ETN04142.1	lcl|KF261120.1_cdsid_AGV01372.1	26.55	290	183	8	12	293	594	861	2e-17	87.4
lcl|KI669605.1_cdsid_ETN04142.1	gene358_295_aa_For_449517_450404	28.03	264	137	9	7	237	36	279	3e-19	89.4
lcl|KI669605.1_cdsid_ETN04142.1	gi|9964380|ref|NP_064848.1|	25.06	407	241	16	236	598	780	1166	5e-16	82.8
lcl|KI669605.1_cdsid_ETN04142.1	gi|9631469|ref|NP_048226.1|	25.84	418	252	17	238	614	778	1178	1e-14	78.6
lcl|KI669605.1_cdsid_ETN04142.1	gene361_118_aa_For_453156_453512	27.62	105	74	2	512	615	9	112	3e-07	50.8
lcl|KI669605.1_cdsid_ETN04142.1	lcl|HQ704802.1_cdsid_ADX06020.1	36.21	58	37	0	441	498	1	58	4e-05	43.9
lcl|KI669605.1_cdsid_ETN04148.1	gi|9628189|ref|NP_042775.1|	32.45	644	283	16	2	507	17	646	1e-96	310
lcl|KI669605.1_cdsid_ETN04148.1	lcl|FN557520.1_cdsid_CBH29183.1	32.45	644	283	16	2	507	17	646	1e-96	310
lcl|KI669605.1_cdsid_ETN04148.1	lcl|AM712240.1_cdsid_CAN10431.1	32.45	644	283	16	2	507	17	646	1e-96	310
lcl|KI669605.1_cdsid_ETN04148.1	lcl|AM712239.1_cdsid_CAN10181.1	32.45	644	283	16	2	507	17	646	1e-96	310
lcl|KI669605.1_cdsid_ETN04148.1	lcl|HQ704803.1_cdsid_ADX06358.1	22.7	467	280	14	106	506	84	535	2e-17	85.9
lcl|KI669605.1_cdsid_ETN04148.1	lcl|NC_021312.1_cdsid_YP_008052475.1	22.52	493	301	15	69	506	52	518	2e-14	76.3
lcl|KI669605.1_cdsid_ETN04148.1	gi|157952921|ref|YP_001497813.1|	22.73	506	259	20	41	506	23	436	1e-12	70.1
lcl|KI669605.1_cdsid_ETN04148.1	gi|157953722|ref|YP_001498613.1|	22.65	499	268	18	41	506	23	436	5e-12	68.2
lcl|KI669605.1_cdsid_ETN04148.1	gi|157952889|ref|YP_001497781.1|	22.65	499	268	18	41	506	23	436	5e-12	68.2
lcl|KI669605.1_cdsid_ETN04148.1	gi|290343637|ref|YP_003495004.1|	21.26	475	289	13	42	507	24	422	7e-12	67.8
lcl|KI669605.1_cdsid_ETN04148.1	gi|9631998|ref|NP_048787.1|	21.53	497	276	16	41	506	23	436	9e-12	67.4
lcl|KI669605.1_cdsid_ETN04148.1	gi|155371227|ref|YP_001426761.1|	21.91	461	241	19	41	478	23	387	1e-11	67.4
lcl|KI669605.1_cdsid_ETN04148.1	gi|163955162|ref|YP_001648266.1|	21.31	474	288	13	42	506	34	431	1e-11	67
lcl|KI669605.1_cdsid_ETN04148.1	gi|157953748|ref|YP_001498639.1|	22.13	506	262	20	41	506	23	436	1e-11	67
lcl|KI669605.1_cdsid_ETN04148.1	lcl|NC_020852.1_cdsid_YP_007674729.1	20.63	475	290	13	42	506	34	431	2e-11	66.6
lcl|KI669605.1_cdsid_ETN04148.1	lcl|NC_014766.1_cdsid_YP_004061799.1	21.01	476	285	12	42	506	34	429	3e-11	65.9
lcl|KI669605.1_cdsid_ETN04148.1	lcl|NC_014789.1_cdsid_YP_004063587.1	20.42	475	291	13	42	506	34	431	8e-11	64.3
lcl|KI669605.1_cdsid_ETN04148.1	gi|155370568|ref|YP_001426102.1|	22.9	441	239	17	41	470	23	373	2e-10	62.8
lcl|KI669605.1_cdsid_ETN04148.1	lcl|HQ704802.1_cdsid_ADX05938.1	33.64	110	69	1	397	506	431	536	4e-08	56.2
lcl|KI669605.1_cdsid_ETN04148.1	lcl|HQ704802.1_cdsid_ADX05938.1	20	275	202	8	69	339	57	317	2e-07	53.9
lcl|KI669605.1_cdsid_ETN04148.1	lcl|NC_020864.1_cdsid_YP_007676133.1	20.86	489	282	15	42	506	24	431	5e-08	55.8
lcl|KI669605.1_cdsid_ETN04148.1	lcl|NC_014637.1_cdsid_YP_003970031.1	21.9	516	299	21	26	506	14	460	6e-08	55.5
lcl|KI669605.1_cdsid_ETN04148.1	lcl|NC_014767.1_cdsid_YP_004062052.1	21.41	481	277	16	42	506	24	419	8e-08	55.1
lcl|KI669605.1_cdsid_ETN04148.1	lcl|NC_014765.1_cdsid_YP_004061587.1	19.57	470	288	12	42	506	24	408	7e-07	52
lcl|KI669605.1_cdsid_ETN04148.1	Terra2_239_591_aa_For_337005_338780	20.72	391	241	12	120	505	262	588	2e-05	47.4
lcl|KI669605.1_cdsid_ETN04148.1	lcl|NC_014649.1_cdsid_YP_003986946.1	20.72	391	241	12	120	505	262	588	2e-05	47.4
lcl|KI669605.1_cdsid_ETN04148.1	lcl|JF801956.1_cdsid_AEQ60625.1	20.46	391	242	12	120	505	262	588	7e-05	45.8
lcl|KI669605.1_cdsid_ETN04148.1	gi|48843722|ref|YP_025102.1|	23.91	276	165	9	210	475	175	415	0.0001	44.7
lcl|KI669605.1_cdsid_ETN04148.1	gi|19881411|ref|NP_612228.1|	25.14	179	101	5	70	248	63	208	0.0001	44.7
lcl|KI669605.1_cdsid_ETN04148.1	lcl|NC_014637.1_cdsid_YP_003969975.1	31.78	107	64	4	400	506	408	505	0.0009	42.4
lcl|KI669605.1_cdsid_ETN04155.1	lcl|NC_015780.1_cdsid_YP_004732953.1	30	300	183	11	5	287	5	294	2e-21	94
lcl|KI669605.1_cdsid_ETN04155.1	lcl|NC_021901.1_cdsid_YP_008357398.1	31.07	280	144	14	51	288	49	321	1e-13	70.9
lcl|KI669605.1_cdsid_ETN04155.1	lcl|NC_021901.1_cdsid_YP_008357376.1	24.65	284	164	9	53	291	55	333	1e-12	68.2
lcl|KI669605.1_cdsid_ETN04155.1	lcl|NC_015780.1_cdsid_YP_004732871.1	23.05	334	192	10	20	291	142	472	2e-12	67.4
lcl|KI669605.1_cdsid_ETN04155.1	lcl|NC_021901.1_cdsid_YP_008357323.1	26.49	302	198	11	5	291	5	297	8e-11	62.8
lcl|KI669605.1_cdsid_ETN04155.1	lcl|NC_015780.1_cdsid_YP_004732915.1	28.9	301	186	14	5	288	5	294	1e-10	62
lcl|KI669605.1_cdsid_ETN04155.1	lcl|NC_015780.1_cdsid_YP_004732847.1	27.91	301	185	14	5	288	5	290	2e-10	61.6
lcl|KI669605.1_cdsid_ETN04155.1	lcl|NC_021901.1_cdsid_YP_008357302.1	29.57	186	110	8	114	280	19	202	2e-10	61.2
lcl|KI669605.1_cdsid_ETN04155.1	lcl|NC_015780.1_cdsid_YP_004732876.1	25.08	315	158	12	11	273	46	334	4e-10	60.8
lcl|KI669605.1_cdsid_ETN04155.1	lcl|NC_021901.1_cdsid_YP_008357442.1	25.77	291	184	11	20	291	20	297	5e-10	60.1
lcl|KI669605.1_cdsid_ETN04155.1	lcl|NC_015780.1_cdsid_YP_004732880.1	22.27	256	154	7	53	266	70	322	7e-10	60.1
lcl|KI669605.1_cdsid_ETN04155.1	lcl|NC_021901.1_cdsid_YP_008357411.1	25.59	254	152	8	53	272	54	304	2e-09	58.5
lcl|KI669605.1_cdsid_ETN04155.1	gi|9964521|ref|NP_064989.1|	25.42	240	159	7	70	293	133	368	8e-08	53.5
lcl|KI669605.1_cdsid_ETN04155.1	gi|9631452|ref|NP_048265.1|	31.78	107	58	3	196	290	185	288	8e-08	53.5
lcl|KI669605.1_cdsid_ETN04155.1	gi|9631448|ref|NP_048269.1|	24.12	228	157	7	72	293	74	291	9e-08	53.5
lcl|KI669605.1_cdsid_ETN04155.1	lcl|NC_021901.1_cdsid_YP_008357312.1	23.97	317	195	11	5	291	5	305	2e-07	52.4
lcl|KI669605.1_cdsid_ETN04155.1	gi|9964508|ref|NP_064976.1|	30.56	144	81	4	114	247	176	310	4e-07	51.6
lcl|KI669605.1_cdsid_ETN04155.1	gi|182682871|ref|YP_001836995.1|	36.14	83	48	4	197	279	40	117	4e-07	48.9
lcl|KI669605.1_cdsid_ETN04155.1	lcl|NC_015780.1_cdsid_YP_004732929.1	25.12	215	130	7	4	203	89	287	6e-07	50.8
lcl|KI669605.1_cdsid_ETN04155.1	gi|15079099|ref|NP_149851.1|	25.59	211	119	8	18	199	30	231	6e-07	50.8
lcl|KI669605.1_cdsid_ETN04155.1	gi|9964523|ref|NP_064991.1|	26.37	182	126	4	114	293	180	355	6e-07	50.8
lcl|KI669605.1_cdsid_ETN04155.1	gi|134287198|ref|YP_001110894.1|	31.96	97	62	2	195	291	137	229	1e-06	48.9
lcl|KI669605.1_cdsid_ETN04155.1	gi|18138387|ref|NP_542683.1|	33.33	84	52	2	195	278	111	190	3e-06	47.8
lcl|KI669605.1_cdsid_ETN04155.1	gi|15079171|ref|NP_149923.1|	36.9	84	52	1	204	287	6	88	4e-06	47.4
lcl|KI669605.1_cdsid_ETN04155.1	lcl|NC_021901.1_cdsid_YP_008357458.1	23.65	203	121	7	4	190	19	203	5e-06	48.1
lcl|KI669605.1_cdsid_ETN04155.1	lcl|NC_015780.1_cdsid_YP_004732902.1	21.94	237	163	9	20	241	105	334	5e-06	48.1
lcl|KI669605.1_cdsid_ETN04155.1	lcl|NC_015780.1_cdsid_YP_004732927.1	23.94	188	116	7	15	191	98	269	5e-06	48.1
lcl|KI669605.1_cdsid_ETN04155.1	gi|9630956|ref|NP_047553.1|	33.33	102	64	3	184	284	130	228	5e-06	47.4
lcl|KI669605.1_cdsid_ETN04155.1	gi|114680000|ref|YP_758450.1|	33.75	80	50	1	204	283	171	247	9e-06	46.6
lcl|KI669605.1_cdsid_ETN04155.1	gi|86355577|ref|YP_473245.1|	30.63	111	73	3	184	293	130	237	1e-05	46.2
lcl|KI669605.1_cdsid_ETN04155.1	gi|9631535|ref|NP_048094.1|	27.78	126	79	3	181	297	140	262	1e-05	46.6
lcl|KI669605.1_cdsid_ETN04155.1	gi|285002437|ref|YP_003422501.1|	29.9	97	65	1	195	291	170	263	2e-05	45.4
lcl|KI669605.1_cdsid_ETN04155.1	gi|9630900|ref|NP_047497.1|	32.35	102	65	3	184	284	128	226	4e-05	44.7
lcl|KI669605.1_cdsid_ETN04155.1	gi|116326075|ref|YP_803400.1|	29.79	94	64	2	203	295	142	234	5e-05	44.3
lcl|KI669605.1_cdsid_ETN04155.1	lcl|NC_015780.1_cdsid_YP_004732789.1	24.38	160	105	5	6	154	86	240	6e-05	44.7
lcl|KI669605.1_cdsid_ETN04155.1	gi|9631082|ref|NP_047752.1|	29.73	111	74	3	184	293	127	234	9e-05	43.5
lcl|KI669605.1_cdsid_ETN04155.1	gi|15079001|ref|NP_149752.1|	33.33	96	57	5	178	269	182	274	0.0002	42.7
lcl|KI669605.1_cdsid_ETN04155.1	lcl|NC_015780.1_cdsid_YP_004732829.1	20.41	196	128	5	6	189	89	268	0.0003	42.4
lcl|KI669605.1_cdsid_ETN04155.1	gi|15078913|ref|NP_149664.1|	31.9	116	65	6	144	255	159	264	0.0005	41.6
lcl|KI669605.1_cdsid_ETN04155.1	gi|15079131|ref|NP_149883.1|	26.51	166	96	6	54	208	40	190	0.0006	41.6
lcl|KI669605.1_cdsid_ETN04159.1	lcl|NC_021858.1_cdsid_YP_008319688.1	53.55	211	89	1	1	211	454	655	2e-65	217
lcl|KI669605.1_cdsid_ETN04159.1	lcl|NC_021858.1_cdsid_YP_008319688.1	46.3	216	106	2	6	220	403	609	5e-54	186
lcl|KI669605.1_cdsid_ETN04159.1	lcl|NC_021858.1_cdsid_YP_008319688.1	47.72	197	84	1	1	178	482	678	7e-51	177
lcl|KI669605.1_cdsid_ETN04159.1	lcl|NC_021858.1_cdsid_YP_008319688.1	45.79	190	80	2	1	171	510	695	3e-44	158
lcl|KI669605.1_cdsid_ETN04159.1	lcl|NC_021858.1_cdsid_YP_008319688.1	37.56	213	115	4	3	206	134	337	7e-32	124
lcl|KI669605.1_cdsid_ETN04159.1	lcl|NC_021858.1_cdsid_YP_008319688.1	47.59	145	63	3	1	145	566	697	1e-30	120
lcl|KI669605.1_cdsid_ETN04159.1	lcl|NC_021858.1_cdsid_YP_008319688.1	38.68	212	116	5	6	214	84	284	4e-29	116
lcl|KI669605.1_cdsid_ETN04159.1	lcl|NC_021858.1_cdsid_YP_008319688.1	30.39	306	127	7	1	220	192	497	5e-27	110
lcl|KI669605.1_cdsid_ETN04159.1	lcl|NC_022098.1_cdsid_YP_008437491.1	50.26	193	88	2	1	193	140	324	1e-56	186
lcl|KI669605.1_cdsid_ETN04159.1	lcl|NC_022098.1_cdsid_YP_008437491.1	45.28	212	105	3	4	214	116	317	1e-50	171
lcl|KI669605.1_cdsid_ETN04159.1	lcl|NC_022098.1_cdsid_YP_008437491.1	41.05	190	99	4	7	194	62	240	5e-36	132
lcl|KI669605.1_cdsid_ETN04159.1	lcl|NC_022098.1_cdsid_YP_008437491.1	45.45	77	42	0	1	77	253	329	1e-16	77.8
lcl|KI669605.1_cdsid_ETN04159.1	lcl|NC_022098.1_cdsid_YP_008438643.1	48.98	196	90	1	1	196	169	354	5e-54	183
lcl|KI669605.1_cdsid_ETN04159.1	lcl|NC_022098.1_cdsid_YP_008438643.1	48	200	94	2	1	200	141	330	2e-50	173
lcl|KI669605.1_cdsid_ETN04159.1	lcl|NC_022098.1_cdsid_YP_008438643.1	43.12	218	108	4	1	214	111	316	2e-41	149
lcl|KI669605.1_cdsid_ETN04159.1	lcl|NC_022098.1_cdsid_YP_008438643.1	39.59	197	110	1	1	197	280	467	8e-38	139
lcl|KI669605.1_cdsid_ETN04159.1	lcl|NC_022098.1_cdsid_YP_008437545.1	46.73	214	106	1	1	214	119	324	1e-50	176
lcl|KI669605.1_cdsid_ETN04159.1	lcl|NC_022098.1_cdsid_YP_008437545.1	42.72	213	112	2	2	213	204	407	3e-40	146
lcl|KI669605.1_cdsid_ETN04159.1	lcl|NC_022098.1_cdsid_YP_008437545.1	40	165	90	1	1	165	232	387	6e-30	117
lcl|KI669605.1_cdsid_ETN04159.1	lcl|NC_022098.1_cdsid_YP_008437545.1	31.65	218	84	4	62	214	79	296	3e-19	87.4
lcl|KI669605.1_cdsid_ETN04159.1	lcl|NC_022098.1_cdsid_YP_008437545.1	34.95	103	67	0	1	103	288	390	6e-11	62
lcl|KI669605.1_cdsid_ETN04159.1	lcl|NC_021858.1_cdsid_YP_008319126.1	44.55	211	108	1	4	214	96	297	4e-47	167
lcl|KI669605.1_cdsid_ETN04159.1	lcl|NC_021858.1_cdsid_YP_008319126.1	41.62	197	106	1	1	197	121	308	3e-41	150
lcl|KI669605.1_cdsid_ETN04159.1	lcl|NC_021858.1_cdsid_YP_008319126.1	33.6	247	109	3	1	192	149	395	5e-30	119
lcl|KI669605.1_cdsid_ETN04159.1	lcl|NC_022098.1_cdsid_YP_008438312.1	45.05	202	100	2	1	200	154	346	3e-46	160
lcl|KI669605.1_cdsid_ETN04159.1	lcl|NC_022098.1_cdsid_YP_008438312.1	36.6	153	83	3	60	199	80	231	2e-19	86.7
lcl|KI669605.1_cdsid_ETN04159.1	lcl|NC_022098.1_cdsid_YP_008438312.1	40	85	51	0	1	85	268	352	7e-14	70.5
lcl|KI669605.1_cdsid_ETN04159.1	lcl|NC_022098.1_cdsid_YP_008438312.1	34.24	184	90	6	68	220	42	225	9e-14	70.1
lcl|KI669605.1_cdsid_ETN04159.1	lcl|NC_021858.1_cdsid_YP_008319678.1	50.52	192	83	4	4	194	233	413	5e-46	161
lcl|KI669605.1_cdsid_ETN04159.1	lcl|NC_021858.1_cdsid_YP_008319678.1	44.62	195	98	2	21	215	222	406	2e-37	137
lcl|KI669605.1_cdsid_ETN04159.1	lcl|NC_021858.1_cdsid_YP_008319678.1	46.75	169	80	2	1	169	257	415	6e-37	136
lcl|KI669605.1_cdsid_ETN04159.1	lcl|NC_021858.1_cdsid_YP_008319678.1	39.46	223	101	5	1	200	152	363	7e-37	136
lcl|KI669605.1_cdsid_ETN04159.1	lcl|NC_021858.1_cdsid_YP_008319678.1	37.41	139	78	1	1	139	313	442	4e-19	86.3
lcl|KI669605.1_cdsid_ETN04159.1	lcl|NC_021858.1_cdsid_YP_008319678.1	40.91	66	38	1	128	193	130	194	4e-05	44.7
lcl|KI669605.1_cdsid_ETN04159.1	lcl|NC_021858.1_cdsid_YP_008319506.1	38.14	236	123	3	1	214	154	388	9e-46	161
lcl|KI669605.1_cdsid_ETN04159.1	lcl|NC_021858.1_cdsid_YP_008319506.1	43.32	217	104	6	4	214	270	473	1e-39	144
lcl|KI669605.1_cdsid_ETN04159.1	lcl|NC_021858.1_cdsid_YP_008319506.1	39.61	207	116	2	4	209	299	497	3e-34	129
lcl|KI669605.1_cdsid_ETN04159.1	lcl|NC_021858.1_cdsid_YP_008319506.1	33.16	193	120	1	6	198	75	258	1e-28	113
lcl|KI669605.1_cdsid_ETN04159.1	lcl|NC_021858.1_cdsid_YP_008319506.1	40.83	169	85	5	1	165	324	481	7e-27	108
lcl|KI669605.1_cdsid_ETN04159.1	lcl|NC_021858.1_cdsid_YP_008319506.1	31.9	210	117	6	12	214	28	218	2e-15	75.1
lcl|KI669605.1_cdsid_ETN04159.1	lcl|NC_022098.1_cdsid_YP_008438134.1	47.11	225	100	4	9	224	448	662	2e-45	162
lcl|KI669605.1_cdsid_ETN04159.1	lcl|NC_022098.1_cdsid_YP_008438134.1	46.7	197	95	2	5	200	416	603	2e-41	150
lcl|KI669605.1_cdsid_ETN04159.1	lcl|NC_022098.1_cdsid_YP_008438134.1	51.63	153	65	1	1	153	497	640	2e-39	145
lcl|KI669605.1_cdsid_ETN04159.1	lcl|NC_022098.1_cdsid_YP_008438134.1	40.27	221	117	4	4	220	387	596	3e-33	127
lcl|KI669605.1_cdsid_ETN04159.1	lcl|NC_022098.1_cdsid_YP_008438134.1	48.32	149	64	2	1	149	525	660	6e-33	127
lcl|KI669605.1_cdsid_ETN04159.1	lcl|NC_022098.1_cdsid_YP_008438134.1	36.89	244	124	3	1	214	234	477	1e-28	114
lcl|KI669605.1_cdsid_ETN04159.1	lcl|NC_022098.1_cdsid_YP_008438134.1	38.95	172	86	4	1	165	174	333	4e-25	104
lcl|KI669605.1_cdsid_ETN04159.1	lcl|NC_022098.1_cdsid_YP_008438134.1	35.62	219	127	5	4	220	127	333	4e-21	93.2
lcl|KI669605.1_cdsid_ETN04159.1	lcl|NC_022098.1_cdsid_YP_008438309.1	41.83	208	110	2	1	206	190	388	1e-44	157
lcl|KI669605.1_cdsid_ETN04159.1	lcl|NC_022098.1_cdsid_YP_008438309.1	39.39	165	77	4	53	195	186	349	6e-26	105
lcl|KI669605.1_cdsid_ETN04159.1	lcl|NC_022098.1_cdsid_YP_008438309.1	33.79	219	123	6	1	214	111	312	7e-24	99.8
lcl|KI669605.1_cdsid_ETN04159.1	lcl|NC_022098.1_cdsid_YP_008438309.1	36.42	151	81	6	85	220	111	261	7e-12	64.3
lcl|KI669605.1_cdsid_ETN04159.1	lcl|NC_022098.1_cdsid_YP_008438358.1	49.36	156	62	3	1	150	126	270	3e-44	154
lcl|KI669605.1_cdsid_ETN04159.1	lcl|NC_022098.1_cdsid_YP_008438358.1	40.38	208	101	4	4	206	81	270	1e-39	141
lcl|KI669605.1_cdsid_ETN04159.1	lcl|NC_022098.1_cdsid_YP_008438358.1	38.64	176	91	4	25	200	74	232	9e-33	123
lcl|KI669605.1_cdsid_ETN04159.1	lcl|NC_022098.1_cdsid_YP_008438358.1	32.04	181	93	4	70	220	45	225	2e-21	91.3
lcl|KI669605.1_cdsid_ETN04159.1	lcl|NC_022098.1_cdsid_YP_008438146.1	48.21	168	76	2	1	166	177	335	1e-41	147
lcl|KI669605.1_cdsid_ETN04159.1	lcl|NC_022098.1_cdsid_YP_008438146.1	43.4	212	90	6	4	195	135	336	1e-39	142
lcl|KI669605.1_cdsid_ETN04159.1	lcl|NC_022098.1_cdsid_YP_008438146.1	48.92	139	62	1	1	139	207	336	9e-35	129
lcl|KI669605.1_cdsid_ETN04159.1	lcl|NC_022098.1_cdsid_YP_008438146.1	36.75	166	94	5	59	214	107	271	9e-16	75.5
lcl|KI669605.1_cdsid_ETN04159.1	lcl|NC_022098.1_cdsid_YP_008438205.1	44.67	197	95	3	4	198	531	715	2e-40	149
lcl|KI669605.1_cdsid_ETN04159.1	lcl|NC_022098.1_cdsid_YP_008438205.1	40.99	161	86	1	60	220	531	682	6e-27	110
lcl|KI669605.1_cdsid_ETN04159.1	lcl|NC_022098.1_cdsid_YP_008438205.1	39.33	89	53	1	1	89	640	727	3e-13	68.9
lcl|KI669605.1_cdsid_ETN04159.1	lcl|NC_022098.1_cdsid_YP_008438205.1	50	78	39	0	123	200	529	606	6e-13	68.2
lcl|KI669605.1_cdsid_ETN04159.1	lcl|NC_022098.1_cdsid_YP_008438205.1	50	64	32	0	151	214	529	592	4e-06	47.4
lcl|KI669605.1_cdsid_ETN04159.1	lcl|NC_021858.1_cdsid_YP_008319675.1	45.13	195	87	5	6	195	117	296	1e-39	141
lcl|KI669605.1_cdsid_ETN04159.1	lcl|NC_021858.1_cdsid_YP_008319675.1	45.83	168	80	2	1	166	137	295	2e-38	138
lcl|KI669605.1_cdsid_ETN04159.1	lcl|NC_021858.1_cdsid_YP_008319675.1	40.83	218	114	3	4	215	80	288	3e-34	127
lcl|KI669605.1_cdsid_ETN04159.1	lcl|NC_021858.1_cdsid_YP_008319675.1	48.92	139	62	1	1	139	167	296	2e-33	125
lcl|KI669605.1_cdsid_ETN04159.1	lcl|NC_021858.1_cdsid_YP_008319675.1	48.6	107	55	0	1	107	195	301	2e-21	91.3
lcl|KI669605.1_cdsid_ETN04159.1	lcl|NC_022098.1_cdsid_YP_008438141.1	34.52	310	113	9	1	220	111	420	7e-38	139
lcl|KI669605.1_cdsid_ETN04159.1	lcl|NC_022098.1_cdsid_YP_008438141.1	35.27	224	117	6	4	201	264	485	1e-29	116
lcl|KI669605.1_cdsid_ETN04159.1	lcl|NC_022098.1_cdsid_YP_008438141.1	34.17	199	121	4	1	197	348	538	1e-27	110
lcl|KI669605.1_cdsid_ETN04159.1	lcl|NC_022098.1_cdsid_YP_008438141.1	47.73	88	38	1	121	200	110	197	2e-13	69.7
lcl|KI669605.1_cdsid_ETN04159.1	lcl|NC_022098.1_cdsid_YP_008438141.1	37.5	112	56	4	122	220	80	190	3e-06	47.8
lcl|KI669605.1_cdsid_ETN04159.1	lcl|NC_021858.1_cdsid_YP_008320000.1	35.66	244	107	3	1	198	175	414	1e-36	135
lcl|KI669605.1_cdsid_ETN04159.1	lcl|NC_021858.1_cdsid_YP_008320000.1	34.14	249	120	6	4	220	149	385	2e-26	106
lcl|KI669605.1_cdsid_ETN04159.1	lcl|NC_021858.1_cdsid_YP_008320000.1	37.68	138	78	1	83	220	144	273	6e-19	85.5
lcl|KI669605.1_cdsid_ETN04159.1	lcl|NC_021858.1_cdsid_YP_008320000.1	46.25	80	39	1	1	80	342	417	2e-15	75.1
lcl|KI669605.1_cdsid_ETN04159.1	lcl|NC_021858.1_cdsid_YP_008320000.1	34.69	98	36	3	125	194	94	191	0.0003	41.6
lcl|KI669605.1_cdsid_ETN04159.1	lcl|NC_021858.1_cdsid_YP_008319674.1	37.72	228	123	6	1	217	111	330	3e-36	135
lcl|KI669605.1_cdsid_ETN04159.1	lcl|NC_021858.1_cdsid_YP_008319674.1	35.29	204	107	8	32	220	84	277	7e-24	100
lcl|KI669605.1_cdsid_ETN04159.1	lcl|NC_021858.1_cdsid_YP_008319674.1	28.99	307	125	8	1	214	148	454	9e-21	91.7
lcl|KI669605.1_cdsid_ETN04159.1	lcl|NC_021858.1_cdsid_YP_008319674.1	32.09	215	119	6	4	201	294	498	4e-20	89.7
lcl|KI669605.1_cdsid_ETN04159.1	lcl|NC_021858.1_cdsid_YP_008319674.1	31.5	200	130	5	4	196	265	464	1e-16	79.3
lcl|KI669605.1_cdsid_ETN04159.1	lcl|NC_021858.1_cdsid_YP_008319674.1	27.71	166	111	2	1	165	390	547	5e-12	65.1
lcl|KI669605.1_cdsid_ETN04159.1	lcl|NC_022098.1_cdsid_YP_008438136.1	44.51	164	82	1	2	165	173	327	3e-36	134
lcl|KI669605.1_cdsid_ETN04159.1	lcl|NC_022098.1_cdsid_YP_008438136.1	43.98	166	80	3	30	193	173	327	2e-35	132
lcl|KI669605.1_cdsid_ETN04159.1	lcl|NC_022098.1_cdsid_YP_008438136.1	43.8	137	68	1	1	137	200	327	1e-29	116
lcl|KI669605.1_cdsid_ETN04159.1	lcl|NC_022098.1_cdsid_YP_008438136.1	42.68	157	81	1	58	214	173	320	8e-29	114
lcl|KI669605.1_cdsid_ETN04159.1	lcl|NC_022098.1_cdsid_YP_008438136.1	26.47	238	133	4	1	196	256	493	9e-16	76.6
lcl|KI669605.1_cdsid_ETN04159.1	lcl|NC_022098.1_cdsid_YP_008438136.1	30.24	248	113	8	14	214	58	292	1e-15	75.9
lcl|KI669605.1_cdsid_ETN04159.1	lcl|NC_022098.1_cdsid_YP_008438314.1	40.59	170	92	1	37	206	204	364	4e-34	128
lcl|KI669605.1_cdsid_ETN04159.1	lcl|NC_022098.1_cdsid_YP_008438314.1	38.5	187	102	2	9	195	204	377	6e-33	124
lcl|KI669605.1_cdsid_ETN04159.1	lcl|NC_022098.1_cdsid_YP_008438314.1	38.85	139	55	3	105	214	207	344	3e-18	83.2
lcl|KI669605.1_cdsid_ETN04159.1	lcl|NC_022098.1_cdsid_YP_008438193.1	44.97	149	72	2	2	150	451	589	1e-31	123
lcl|KI669605.1_cdsid_ETN04159.1	lcl|NC_022098.1_cdsid_YP_008438193.1	43.45	145	72	2	1	145	478	612	2e-28	114
lcl|KI669605.1_cdsid_ETN04159.1	lcl|NC_022098.1_cdsid_YP_008438193.1	41.83	153	79	2	58	210	451	593	3e-23	99.4
lcl|KI669605.1_cdsid_ETN04159.1	lcl|NC_022098.1_cdsid_YP_008438193.1	40.44	136	70	3	86	220	451	576	9e-17	80.1
lcl|KI669605.1_cdsid_ETN04159.1	lcl|NC_022098.1_cdsid_YP_008438193.1	34.04	141	75	3	81	213	411	541	3e-10	59.7
lcl|KI669605.1_cdsid_ETN04159.1	lcl|NC_022098.1_cdsid_YP_008438193.1	28.57	140	95	2	1	140	534	668	3e-09	57
lcl|KI669605.1_cdsid_ETN04159.1	lcl|NC_022098.1_cdsid_YP_008438193.1	27.87	122	79	4	48	166	156	271	8e-06	46.6
lcl|KI669605.1_cdsid_ETN04159.1	lcl|NC_021858.1_cdsid_YP_008319672.1	41.11	180	93	3	29	206	171	339	3e-31	121
lcl|KI669605.1_cdsid_ETN04159.1	lcl|NC_021858.1_cdsid_YP_008319672.1	39.89	178	98	1	1	178	171	339	4e-30	118
lcl|KI669605.1_cdsid_ETN04159.1	lcl|NC_021858.1_cdsid_YP_008319672.1	39.87	158	86	1	57	214	171	319	9e-21	91.3
lcl|KI669605.1_cdsid_ETN04159.1	lcl|NC_021858.1_cdsid_YP_008319672.1	31.34	201	116	7	14	214	57	235	5e-09	56.2
lcl|KI669605.1_cdsid_ETN04159.1	lcl|NC_021858.1_cdsid_YP_008319672.1	33.82	68	45	0	129	196	424	491	0.0003	41.6
lcl|KI669605.1_cdsid_ETN04159.1	lcl|NC_022098.1_cdsid_YP_008437095.1	37.33	225	102	3	3	197	94	309	8e-31	121
lcl|KI669605.1_cdsid_ETN04159.1	lcl|NC_022098.1_cdsid_YP_008437095.1	30.51	272	131	4	1	214	120	391	2e-25	105
lcl|KI669605.1_cdsid_ETN04159.1	lcl|NC_022098.1_cdsid_YP_008437095.1	40.26	154	83	1	60	213	95	239	8e-25	103
lcl|KI669605.1_cdsid_ETN04159.1	lcl|NC_022098.1_cdsid_YP_008437095.1	45.28	106	58	0	109	214	107	212	3e-19	87.4
lcl|KI669605.1_cdsid_ETN04159.1	lcl|KF261120.1_cdsid_AGV01820.1	41.82	165	86	2	1	165	6	160	1e-29	112
lcl|KI669605.1_cdsid_ETN04159.1	lcl|KF261120.1_cdsid_AGV01820.1	36.99	173	99	2	29	201	6	168	2e-27	106
lcl|KI669605.1_cdsid_ETN04159.1	lcl|KF261120.1_cdsid_AGV01820.1	38.61	158	87	2	57	214	6	153	3e-23	94.7
lcl|KI669605.1_cdsid_ETN04159.1	lcl|KF261120.1_cdsid_AGV01820.1	40.21	97	57	1	119	215	3	98	9e-12	62
lcl|KI669605.1_cdsid_ETN04159.1	lcl|NC_022098.1_cdsid_YP_008438230.1	50	100	50	0	1	100	1	100	4e-29	111
lcl|KI669605.1_cdsid_ETN04159.1	lcl|NC_022098.1_cdsid_YP_008438230.1	44.04	109	52	1	57	165	1	100	3e-26	103
lcl|KI669605.1_cdsid_ETN04159.1	lcl|NC_022098.1_cdsid_YP_008438230.1	46.84	79	42	0	122	200	1	79	1e-18	82.8
lcl|KI669605.1_cdsid_ETN04159.1	lcl|NC_022098.1_cdsid_YP_008438230.1	48.53	68	35	0	105	172	12	79	4e-16	75.1
lcl|KI669605.1_cdsid_ETN04159.1	lcl|NC_022098.1_cdsid_YP_008438230.1	44.44	72	39	1	150	220	1	72	9e-12	62.8
lcl|KI669605.1_cdsid_ETN04159.1	lcl|NC_014649.1_cdsid_YP_003987435.1	38.03	234	110	9	1	214	113	331	5e-29	113
lcl|KI669605.1_cdsid_ETN04159.1	lcl|NC_014649.1_cdsid_YP_003987435.1	34.8	204	108	8	4	193	146	338	5e-23	95.9
lcl|KI669605.1_cdsid_ETN04159.1	lcl|NC_014649.1_cdsid_YP_003987435.1	33.1	145	68	6	84	214	112	241	3e-05	44.7
lcl|KI669605.1_cdsid_ETN04159.1	lcl|NC_014649.1_cdsid_YP_003987435.1	33.58	134	74	6	88	214	86	211	0.0008	40.4
lcl|KI669605.1_cdsid_ETN04159.1	lcl|JF801956.1_cdsid_AEQ61120.1	38.03	234	110	9	1	214	113	331	5e-29	113
lcl|KI669605.1_cdsid_ETN04159.1	lcl|JF801956.1_cdsid_AEQ61120.1	34.8	204	108	8	4	193	146	338	5e-23	95.9
lcl|KI669605.1_cdsid_ETN04159.1	lcl|JF801956.1_cdsid_AEQ61120.1	33.1	145	68	6	84	214	112	241	3e-05	44.7
lcl|KI669605.1_cdsid_ETN04159.1	lcl|JF801956.1_cdsid_AEQ61120.1	33.58	134	74	6	88	214	86	211	0.0008	40.4
lcl|KI669605.1_cdsid_ETN04159.1	orf445_strand_plus_358231_358809_192_aa_ankyrin_repeat_minuscontaining_protein	41.21	165	87	2	1	165	6	160	5e-29	110
lcl|KI669605.1_cdsid_ETN04159.1	orf445_strand_plus_358231_358809_192_aa_ankyrin_repeat_minuscontaining_protein	37.57	173	98	2	29	201	6	168	2e-27	105
lcl|KI669605.1_cdsid_ETN04159.1	orf445_strand_plus_358231_358809_192_aa_ankyrin_repeat_minuscontaining_protein	38.61	158	87	2	57	214	6	153	4e-23	94.4
lcl|KI669605.1_cdsid_ETN04159.1	orf445_strand_plus_358231_358809_192_aa_ankyrin_repeat_minuscontaining_protein	40.21	97	57	1	119	215	3	98	8e-12	62
lcl|KI669605.1_cdsid_ETN04159.1	lcl|NC_022098.1_cdsid_YP_008438144.1	35.78	218	126	6	1	213	147	355	6e-29	114
lcl|KI669605.1_cdsid_ETN04159.1	lcl|NC_022098.1_cdsid_YP_008438144.1	34.19	234	114	7	28	224	109	339	1e-26	108
lcl|KI669605.1_cdsid_ETN04159.1	lcl|NC_022098.1_cdsid_YP_008438144.1	30.04	233	130	8	4	212	293	516	1e-20	91.3
lcl|KI669605.1_cdsid_ETN04159.1	lcl|NC_022098.1_cdsid_YP_008438144.1	31.87	182	114	4	1	181	389	561	2e-17	81.6
lcl|KI669605.1_cdsid_ETN04159.1	lcl|NC_022098.1_cdsid_YP_008438144.1	28.49	186	123	3	10	193	369	546	7e-16	77
lcl|KI669605.1_cdsid_ETN04159.1	lcl|NC_022098.1_cdsid_YP_008438144.1	39.34	122	58	4	88	200	83	197	2e-10	60.5
lcl|KI669605.1_cdsid_ETN04159.1	lcl|NC_022098.1_cdsid_YP_008438144.1	43.53	85	38	3	146	220	106	190	3e-07	51.2
lcl|KI669605.1_cdsid_ETN04159.1	lcl|NC_021858.1_cdsid_YP_008319689.1	40.56	180	95	3	25	201	186	356	5e-27	108
lcl|KI669605.1_cdsid_ETN04159.1	lcl|NC_021858.1_cdsid_YP_008319689.1	42.17	166	86	2	1	165	190	346	1e-26	107
lcl|KI669605.1_cdsid_ETN04159.1	lcl|NC_021858.1_cdsid_YP_008319689.1	45.57	158	76	3	57	213	190	338	2e-24	102
lcl|KI669605.1_cdsid_ETN04159.1	lcl|NC_021858.1_cdsid_YP_008319689.1	27.97	261	117	5	1	196	247	501	4e-13	68.6
lcl|KI669605.1_cdsid_ETN04159.1	lcl|NC_021858.1_cdsid_YP_008319689.1	44.16	77	42	1	139	214	179	255	5e-07	50.1
lcl|KI669605.1_cdsid_ETN04159.1	lcl|NC_022098.1_cdsid_YP_008438327.1	35.76	165	91	3	1	165	122	271	8e-27	106
lcl|KI669605.1_cdsid_ETN04159.1	lcl|NC_022098.1_cdsid_YP_008438327.1	39.64	169	84	6	35	199	99	253	1e-25	103
lcl|KI669605.1_cdsid_ETN04159.1	lcl|NC_022098.1_cdsid_YP_008438327.1	33.33	93	61	1	122	214	122	213	9e-11	60.8
lcl|KI669605.1_cdsid_ETN04159.1	lcl|NC_022098.1_cdsid_YP_008438327.1	32.56	86	53	2	125	205	96	181	1e-06	48.9
lcl|KI669605.1_cdsid_ETN04159.1	lcl|KF527888.1_cdsid_AHA46250.1	35.84	173	99	3	29	201	6	166	1e-26	103
lcl|KI669605.1_cdsid_ETN04159.1	lcl|KF527888.1_cdsid_AHA46250.1	39.39	165	88	4	1	165	6	158	1e-26	103
lcl|KI669605.1_cdsid_ETN04159.1	lcl|KF527888.1_cdsid_AHA46250.1	43.07	137	67	3	4	140	36	161	2e-25	100
lcl|KI669605.1_cdsid_ETN04159.1	lcl|KF527888.1_cdsid_AHA46250.1	36.81	163	91	3	53	215	2	152	1e-22	92.8
lcl|KI669605.1_cdsid_ETN04159.1	lcl|KF527888.1_cdsid_AHA46250.1	46.73	107	56	1	1	107	60	165	2e-21	89.7
lcl|KI669605.1_cdsid_ETN04159.1	lcl|KF483846.1_cdsid_AHC55165.1	35.84	173	99	3	29	201	6	166	1e-26	103
lcl|KI669605.1_cdsid_ETN04159.1	lcl|KF483846.1_cdsid_AHC55165.1	39.39	165	88	4	1	165	6	158	1e-26	103
lcl|KI669605.1_cdsid_ETN04159.1	lcl|KF483846.1_cdsid_AHC55165.1	43.07	137	67	3	4	140	36	161	2e-25	100
lcl|KI669605.1_cdsid_ETN04159.1	lcl|KF483846.1_cdsid_AHC55165.1	36.81	163	91	3	53	215	2	152	1e-22	92.8
lcl|KI669605.1_cdsid_ETN04159.1	lcl|KF483846.1_cdsid_AHC55165.1	46.73	107	56	1	1	107	60	165	2e-21	89.7
lcl|KI669605.1_cdsid_ETN04159.1	lcl|NC_021858.1_cdsid_YP_008319641.1	33.51	194	118	2	4	195	254	438	9e-26	104
lcl|KI669605.1_cdsid_ETN04159.1	lcl|NC_021858.1_cdsid_YP_008319641.1	42.99	107	59	1	1	107	337	441	2e-20	89.7
lcl|KI669605.1_cdsid_ETN04159.1	lcl|NC_021858.1_cdsid_YP_008319641.1	39.2	125	67	2	1	125	309	424	6e-19	85.5
lcl|KI669605.1_cdsid_ETN04159.1	lcl|NC_021858.1_cdsid_YP_008319641.1	29.75	158	100	2	59	214	253	401	1e-12	67
lcl|KI669605.1_cdsid_ETN04159.1	lcl|JF801956.1_cdsid_AEQ61064.1	32.94	255	124	10	1	214	150	398	2e-24	102
lcl|KI669605.1_cdsid_ETN04159.1	lcl|JF801956.1_cdsid_AEQ61064.1	36.15	213	99	10	1	193	210	405	3e-24	101
lcl|KI669605.1_cdsid_ETN04159.1	lcl|JF801956.1_cdsid_AEQ61064.1	33.51	185	96	7	1	171	270	441	2e-17	81.3
lcl|KI669605.1_cdsid_ETN04159.1	lcl|JF801956.1_cdsid_AEQ61064.1	34.25	181	95	8	24	193	118	285	4e-17	80.5
lcl|KI669605.1_cdsid_ETN04159.1	lcl|JF801956.1_cdsid_AEQ61064.1	28.42	183	105	9	57	220	50	225	1e-07	52
lcl|KI669605.1_cdsid_ETN04159.1	lcl|NC_015326.1_cdsid_YP_004347076.1	37.65	162	89	4	4	165	83	232	1e-23	97.4
lcl|KI669605.1_cdsid_ETN04159.1	lcl|NC_015326.1_cdsid_YP_004347076.1	43.48	138	65	4	4	140	110	235	5e-23	95.1
lcl|KI669605.1_cdsid_ETN04159.1	lcl|NC_015326.1_cdsid_YP_004347076.1	34.55	165	96	3	32	196	83	235	1e-20	88.6
lcl|KI669605.1_cdsid_ETN04159.1	lcl|NC_015326.1_cdsid_YP_004347076.1	43.86	114	61	2	4	115	137	249	3e-20	87
lcl|KI669605.1_cdsid_ETN04159.1	lcl|NC_015326.1_cdsid_YP_004347076.1	35.9	156	88	3	60	215	83	226	9e-17	77
lcl|KI669605.1_cdsid_ETN04159.1	lcl|NC_015326.1_cdsid_YP_004347076.1	47.22	72	38	0	1	72	161	232	6e-13	66.2
lcl|KI669605.1_cdsid_ETN04159.1	lcl|NC_014649.1_cdsid_YP_003987379.1	31.76	255	127	10	1	214	150	398	1e-23	99.4
lcl|KI669605.1_cdsid_ETN04159.1	lcl|NC_014649.1_cdsid_YP_003987379.1	31.65	237	130	10	3	220	242	465	7e-22	94.7
lcl|KI669605.1_cdsid_ETN04159.1	lcl|NC_014649.1_cdsid_YP_003987379.1	31.36	236	117	10	4	214	123	338	1e-19	88.2
lcl|KI669605.1_cdsid_ETN04159.1	lcl|NC_014649.1_cdsid_YP_003987379.1	34.25	181	95	8	24	193	118	285	4e-17	80.5
lcl|KI669605.1_cdsid_ETN04159.1	lcl|NC_014649.1_cdsid_YP_003987379.1	33.51	188	92	8	1	171	270	441	5e-17	80.5
lcl|KI669605.1_cdsid_ETN04159.1	lcl|NC_014649.1_cdsid_YP_003987379.1	28.42	183	105	9	57	220	50	225	1e-07	52
lcl|KI669605.1_cdsid_ETN04159.1	lcl|NC_014649.1_cdsid_YP_003986992.1	32.76	232	125	10	1	214	113	331	1e-23	98.2
lcl|KI669605.1_cdsid_ETN04159.1	lcl|NC_014649.1_cdsid_YP_003986992.1	33.82	207	106	9	4	193	146	338	2e-20	89
lcl|KI669605.1_cdsid_ETN04159.1	lcl|NC_014649.1_cdsid_YP_003986992.1	31.42	226	130	10	4	214	86	301	3e-18	83.2
lcl|KI669605.1_cdsid_ETN04159.1	lcl|NC_014649.1_cdsid_YP_003986992.1	35.37	147	74	6	1	137	263	398	2e-15	75.1
lcl|KI669605.1_cdsid_ETN04159.1	lcl|JF801956.1_cdsid_AEQ60672.1	32.76	232	125	10	1	214	113	331	1e-23	98.2
lcl|KI669605.1_cdsid_ETN04159.1	lcl|JF801956.1_cdsid_AEQ60672.1	33.82	207	106	9	4	193	146	338	2e-20	89
lcl|KI669605.1_cdsid_ETN04159.1	lcl|JF801956.1_cdsid_AEQ60672.1	31.42	226	130	10	4	214	86	301	3e-18	83.2
lcl|KI669605.1_cdsid_ETN04159.1	lcl|JF801956.1_cdsid_AEQ60672.1	35.37	147	74	6	1	137	263	398	2e-15	75.1
lcl|KI669605.1_cdsid_ETN04159.1	lcl|NC_020104.1_cdsid_YP_007354781.1	36.07	219	97	10	1	196	208	406	2e-23	98.2
lcl|KI669605.1_cdsid_ETN04159.1	lcl|NC_020104.1_cdsid_YP_007354781.1	34.29	210	104	10	4	195	152	345	3e-18	83.6
lcl|KI669605.1_cdsid_ETN04159.1	lcl|NC_020104.1_cdsid_YP_007354781.1	33.5	197	115	7	27	214	147	336	1e-16	78.6
lcl|KI669605.1_cdsid_ETN04159.1	lcl|NC_022098.1_cdsid_YP_008437447.1	34.54	194	112	6	4	195	147	327	4e-23	97.4
lcl|KI669605.1_cdsid_ETN04159.1	lcl|NC_022098.1_cdsid_YP_008437447.1	30.4	227	113	8	1	197	63	274	3e-16	77.8
lcl|KI669605.1_cdsid_ETN04159.1	lcl|NC_022098.1_cdsid_YP_008437447.1	31.61	193	106	7	4	176	230	416	3e-14	71.6
lcl|KI669605.1_cdsid_ETN04159.1	lcl|NC_022098.1_cdsid_YP_008437447.1	33.54	164	84	7	57	214	63	207	3e-08	53.5
lcl|KI669605.1_cdsid_ETN04159.1	lcl|NC_014649.1_cdsid_YP_003987408.1	33.66	205	108	8	4	193	176	367	4e-23	97.4
lcl|KI669605.1_cdsid_ETN04159.1	lcl|NC_014649.1_cdsid_YP_003987408.1	30.53	262	120	12	1	214	203	450	4e-21	92
lcl|KI669605.1_cdsid_ETN04159.1	lcl|NC_014649.1_cdsid_YP_003987408.1	34.83	201	108	8	6	193	88	278	7e-18	82.4
lcl|KI669605.1_cdsid_ETN04159.1	lcl|NC_014649.1_cdsid_YP_003987408.1	30.95	252	126	10	4	214	116	360	4e-17	80.1
lcl|KI669605.1_cdsid_ETN04159.1	lcl|NC_020104.1_cdsid_YP_007353998.1	34.75	259	108	11	4	214	239	484	6e-23	97.4
lcl|KI669605.1_cdsid_ETN04159.1	lcl|NC_020104.1_cdsid_YP_007353998.1	36.32	212	106	9	1	196	116	314	3e-22	95.5
lcl|KI669605.1_cdsid_ETN04159.1	lcl|NC_020104.1_cdsid_YP_007353998.1	35.96	203	107	8	4	193	299	491	3e-18	83.6
lcl|KI669605.1_cdsid_ETN04159.1	lcl|NC_020104.1_cdsid_YP_007353998.1	37.33	150	75	6	56	196	115	254	6e-14	70.9
lcl|KI669605.1_cdsid_ETN04159.1	lcl|NC_020104.1_cdsid_YP_007353998.1	35.58	104	61	3	3	100	388	491	7e-10	58.5
lcl|KI669605.1_cdsid_ETN04159.1	Terra2_554_326_aa_Rev_1387_2367	35.93	231	112	11	4	214	74	288	2e-22	94
lcl|KI669605.1_cdsid_ETN04159.1	Terra2_554_326_aa_Rev_1387_2367	32.46	228	89	10	29	196	16	238	4e-13	67.8
lcl|KI669605.1_cdsid_ETN04159.1	Terra2_554_326_aa_Rev_1387_2367	32.87	143	77	6	4	137	193	325	1e-12	65.9
lcl|KI669605.1_cdsid_ETN04159.1	Terra2_554_326_aa_Rev_1387_2367	30.29	175	69	7	81	203	12	185	0.0002	42.4
lcl|KI669605.1_cdsid_ETN04159.1	lcl|NC_014649.1_cdsid_YP_003986502.1	35.93	231	112	11	4	214	74	288	2e-22	94
lcl|KI669605.1_cdsid_ETN04159.1	lcl|NC_014649.1_cdsid_YP_003986502.1	32.46	228	89	10	29	196	16	238	4e-13	67.8
lcl|KI669605.1_cdsid_ETN04159.1	lcl|NC_014649.1_cdsid_YP_003986502.1	32.87	143	77	6	4	137	193	325	1e-12	65.9
lcl|KI669605.1_cdsid_ETN04159.1	lcl|NC_014649.1_cdsid_YP_003986502.1	30.29	175	69	7	81	203	12	185	0.0002	42.4
lcl|KI669605.1_cdsid_ETN04159.1	Terra2_776_507_aa_For_59081_60604	34.06	229	126	9	1	214	113	331	5e-22	95.1
lcl|KI669605.1_cdsid_ETN04159.1	Terra2_776_507_aa_For_59081_60604	34.78	230	123	10	1	214	203	421	3e-21	92.8
lcl|KI669605.1_cdsid_ETN04159.1	Terra2_776_507_aa_For_59081_60604	33.01	206	115	8	1	193	263	458	7e-17	79.7
lcl|KI669605.1_cdsid_ETN04159.1	Terra2_776_507_aa_For_59081_60604	32.35	204	115	7	3	193	295	488	5e-16	77
lcl|KI669605.1_cdsid_ETN04159.1	Terra2_776_507_aa_For_59081_60604	32.97	185	97	8	1	171	323	494	3e-14	71.6
lcl|KI669605.1_cdsid_ETN04159.1	lcl|JX975216.1_cdsid_AFX92052.1	25.41	244	147	9	1	214	73	311	5e-22	93.2
lcl|KI669605.1_cdsid_ETN04159.1	lcl|JX975216.1_cdsid_AFX92052.1	24.75	198	104	8	1	165	133	318	2e-08	54.3
lcl|KI669605.1_cdsid_ETN04159.1	lcl|JX975216.1_cdsid_AFX92052.1	30.34	89	47	3	82	165	70	148	1e-06	48.9
lcl|KI669605.1_cdsid_ETN04159.1	lcl|NC_014649.1_cdsid_YP_003987394.1	34.06	229	126	9	1	214	120	338	5e-22	95.1
lcl|KI669605.1_cdsid_ETN04159.1	lcl|NC_014649.1_cdsid_YP_003987394.1	34.78	230	123	10	1	214	210	428	3e-21	92.8
lcl|KI669605.1_cdsid_ETN04159.1	lcl|NC_014649.1_cdsid_YP_003987394.1	33.01	206	115	8	1	193	270	465	8e-17	79.7
lcl|KI669605.1_cdsid_ETN04159.1	lcl|NC_014649.1_cdsid_YP_003987394.1	32.35	204	115	7	3	193	302	495	6e-16	77
lcl|KI669605.1_cdsid_ETN04159.1	lcl|NC_014649.1_cdsid_YP_003987394.1	32.97	185	97	8	1	171	330	501	4e-14	71.6
lcl|KI669605.1_cdsid_ETN04159.1	lcl|JF801956.1_cdsid_AEQ61078.1	34.06	229	126	9	1	214	120	338	5e-22	95.1
lcl|KI669605.1_cdsid_ETN04159.1	lcl|JF801956.1_cdsid_AEQ61078.1	34.78	230	123	10	1	214	210	428	3e-21	92.8
lcl|KI669605.1_cdsid_ETN04159.1	lcl|JF801956.1_cdsid_AEQ61078.1	33.01	206	115	8	1	193	270	465	8e-17	79.7
lcl|KI669605.1_cdsid_ETN04159.1	lcl|JF801956.1_cdsid_AEQ61078.1	32.35	204	115	7	3	193	302	495	6e-16	77
lcl|KI669605.1_cdsid_ETN04159.1	lcl|JF801956.1_cdsid_AEQ61078.1	32.97	185	97	8	1	171	330	501	4e-14	71.6
lcl|KI669605.1_cdsid_ETN04159.1	lcl|NC_014649.1_cdsid_YP_003987447.1	36.89	206	107	8	1	193	264	459	6e-22	94.4
lcl|KI669605.1_cdsid_ETN04159.1	lcl|NC_014649.1_cdsid_YP_003987447.1	33.19	232	124	9	1	214	204	422	2e-20	89.7
lcl|KI669605.1_cdsid_ETN04159.1	lcl|NC_014649.1_cdsid_YP_003987447.1	31.03	232	115	9	1	193	114	339	9e-17	79.3
lcl|KI669605.1_cdsid_ETN04159.1	lcl|NC_014649.1_cdsid_YP_003987447.1	33.84	198	108	8	9	193	92	279	7e-15	73.6
lcl|KI669605.1_cdsid_ETN04159.1	lcl|NC_014649.1_cdsid_YP_003987447.1	31.91	188	111	6	37	214	92	272	1e-13	70.1
lcl|KI669605.1_cdsid_ETN04159.1	lcl|JF801956.1_cdsid_AEQ61133.1	36.89	206	107	8	1	193	264	459	6e-22	94.4
lcl|KI669605.1_cdsid_ETN04159.1	lcl|JF801956.1_cdsid_AEQ61133.1	33.19	232	124	9	1	214	204	422	2e-20	89.7
lcl|KI669605.1_cdsid_ETN04159.1	lcl|JF801956.1_cdsid_AEQ61133.1	31.03	232	115	9	1	193	114	339	9e-17	79.3
lcl|KI669605.1_cdsid_ETN04159.1	lcl|JF801956.1_cdsid_AEQ61133.1	33.84	198	108	8	9	193	92	279	7e-15	73.6
lcl|KI669605.1_cdsid_ETN04159.1	lcl|JF801956.1_cdsid_AEQ61133.1	31.91	188	111	6	37	214	92	272	1e-13	70.1
lcl|KI669605.1_cdsid_ETN04159.1	lcl|NC_020104.1_cdsid_YP_007354401.1	38.14	215	90	9	4	195	22	216	1e-21	91.3
lcl|KI669605.1_cdsid_ETN04159.1	lcl|NC_020104.1_cdsid_YP_007354401.1	38.07	176	94	6	29	196	19	187	4e-16	75.1
lcl|KI669605.1_cdsid_ETN04159.1	lcl|NC_020104.1_cdsid_YP_007354401.1	35.84	173	90	7	4	165	82	244	3e-13	67.4
lcl|KI669605.1_cdsid_ETN04159.1	lcl|NC_020104.1_cdsid_YP_007354401.1	39.22	153	68	7	55	195	17	156	2e-12	65.1
lcl|KI669605.1_cdsid_ETN04159.1	lcl|JF801956.1_cdsid_AEQ60188.1	35.5	231	113	11	4	214	74	288	2e-21	91.3
lcl|KI669605.1_cdsid_ETN04159.1	lcl|JF801956.1_cdsid_AEQ60188.1	32.46	228	89	10	29	196	16	238	3e-13	67.8
lcl|KI669605.1_cdsid_ETN04159.1	lcl|JF801956.1_cdsid_AEQ60188.1	32.17	143	78	6	4	137	193	325	2e-11	63.2
lcl|KI669605.1_cdsid_ETN04159.1	lcl|JF801956.1_cdsid_AEQ60188.1	30.29	175	69	7	81	203	12	185	0.0002	42.4
lcl|KI669605.1_cdsid_ETN04159.1	lcl|NC_016072.1_cdsid_YP_004894073.1	25	244	148	9	1	214	73	311	2e-21	91.3
lcl|KI669605.1_cdsid_ETN04159.1	lcl|NC_016072.1_cdsid_YP_004894073.1	23.44	192	114	7	1	165	133	318	5e-09	55.8
lcl|KI669605.1_cdsid_ETN04159.1	lcl|NC_016072.1_cdsid_YP_004894073.1	30.34	89	47	3	82	165	70	148	1e-06	48.9
lcl|KI669605.1_cdsid_ETN04159.1	lcl|JF801956.1_cdsid_AEQ60185.1	37.5	200	102	9	28	214	46	235	3e-21	89.7
lcl|KI669605.1_cdsid_ETN04159.1	lcl|JF801956.1_cdsid_AEQ60185.1	35.32	201	99	9	4	187	50	236	5e-20	86.3
lcl|KI669605.1_cdsid_ETN04159.1	lcl|JF801956.1_cdsid_AEQ60185.1	35.75	179	90	7	49	214	39	205	3e-16	75.5
lcl|KI669605.1_cdsid_ETN04159.1	Gene_1155	25	244	148	9	1	214	73	311	9e-21	89.7
lcl|KI669605.1_cdsid_ETN04159.1	Gene_1155	23.44	192	114	7	1	165	133	318	3e-09	56.2
lcl|KI669605.1_cdsid_ETN04159.1	Gene_1155	30.34	89	47	3	82	165	70	148	2e-06	48.1
lcl|KI669605.1_cdsid_ETN04159.1	Gene_1155	21.76	193	95	8	56	193	72	263	3e-06	47.8
lcl|KI669605.1_cdsid_ETN04159.1	lcl|NC_022098.1_cdsid_YP_008436418.1	34.53	223	117	11	4	219	104	304	2e-20	89.4
lcl|KI669605.1_cdsid_ETN04159.1	lcl|NC_022098.1_cdsid_YP_008436418.1	32.18	202	106	10	4	197	212	390	6e-17	79
lcl|KI669605.1_cdsid_ETN04159.1	lcl|NC_022098.1_cdsid_YP_008436418.1	34.86	109	60	5	2	106	291	392	2e-07	51.6
lcl|KI669605.1_cdsid_ETN04159.1	Terra2_734_377_aa_Rev_9525_10658	36.36	231	118	10	1	214	113	331	2e-20	88.6
lcl|KI669605.1_cdsid_ETN04159.1	Terra2_734_377_aa_Rev_9525_10658	34.98	203	109	8	4	193	146	338	3e-18	82.8
lcl|KI669605.1_cdsid_ETN04159.1	Terra2_734_377_aa_Rev_9525_10658	34.09	176	95	7	1	165	203	368	3e-16	77
lcl|KI669605.1_cdsid_ETN04159.1	Terra2_734_377_aa_Rev_9525_10658	31.91	141	61	6	84	193	112	248	6e-05	43.9
lcl|KI669605.1_cdsid_ETN04159.1	Terra2_734_377_aa_Rev_9525_10658	32.84	134	75	6	88	214	86	211	9e-05	43.1
lcl|KI669605.1_cdsid_ETN04159.1	lcl|JF801956.1_cdsid_AEQ61093.1	30.15	262	121	12	1	214	203	450	2e-20	89.7
lcl|KI669605.1_cdsid_ETN04159.1	lcl|JF801956.1_cdsid_AEQ61093.1	29.31	232	112	8	4	193	146	367	8e-20	88.2
lcl|KI669605.1_cdsid_ETN04159.1	lcl|JF801956.1_cdsid_AEQ61093.1	34.33	201	109	7	6	193	88	278	2e-16	78.2
lcl|KI669605.1_cdsid_ETN04159.1	lcl|JF801956.1_cdsid_AEQ61093.1	30.73	205	114	8	4	193	266	457	5e-16	77
lcl|KI669605.1_cdsid_ETN04159.1	lcl|NC_014649.1_cdsid_YP_003986552.1	36.59	205	105	9	3	193	309	502	2e-20	90.1
lcl|KI669605.1_cdsid_ETN04159.1	lcl|NC_014649.1_cdsid_YP_003986552.1	32.55	212	108	10	1	193	337	532	1e-15	75.9
lcl|KI669605.1_cdsid_ETN04159.1	lcl|NC_014649.1_cdsid_YP_003986552.1	39.47	76	36	3	32	100	81	153	2e-05	45.1
lcl|KI669605.1_cdsid_ETN04159.1	lcl|NC_014649.1_cdsid_YP_003986552.1	34.21	76	40	3	4	72	81	153	3e-05	45.1
lcl|KI669605.1_cdsid_ETN04159.1	lcl|NC_014649.1_cdsid_YP_003986552.1	36.47	85	38	4	119	193	75	153	8e-05	43.5
lcl|KI669605.1_cdsid_ETN04159.1	lcl|JF801956.1_cdsid_AEQ60235.1	36.59	205	105	9	3	193	347	540	4e-20	89.7
lcl|KI669605.1_cdsid_ETN04159.1	lcl|JF801956.1_cdsid_AEQ60235.1	32.55	212	108	10	1	193	375	570	2e-15	75.9
lcl|KI669605.1_cdsid_ETN04159.1	lcl|JF801956.1_cdsid_AEQ60235.1	39.47	76	36	3	32	100	119	191	3e-05	45.1
lcl|KI669605.1_cdsid_ETN04159.1	lcl|JF801956.1_cdsid_AEQ60235.1	34.21	76	40	3	4	72	119	191	3e-05	44.7
lcl|KI669605.1_cdsid_ETN04159.1	lcl|JF801956.1_cdsid_AEQ60235.1	36.47	85	38	4	119	193	113	191	9e-05	43.5
lcl|KI669605.1_cdsid_ETN04159.1	Terra2_890_206_aa_Rev_9646_10266	34.3	207	105	10	4	193	3	195	4e-20	86.3
lcl|KI669605.1_cdsid_ETN04159.1	Terra2_890_206_aa_Rev_9646_10266	34.64	179	90	8	1	165	30	195	1e-17	79
lcl|KI669605.1_cdsid_ETN04159.1	Terra2_890_206_aa_Rev_9646_10266	31.07	177	95	7	31	193	2	165	6e-14	68.6
lcl|KI669605.1_cdsid_ETN04159.1	Terra2_890_206_aa_Rev_9646_10266	35.35	99	52	4	125	214	3	98	0.0008	39.7
lcl|KI669605.1_cdsid_ETN04159.1	lcl|JF801956.1_cdsid_AEQ61055.1	33.04	230	125	10	1	214	113	329	4e-20	89.4
lcl|KI669605.1_cdsid_ETN04159.1	lcl|JF801956.1_cdsid_AEQ61055.1	31.56	225	131	7	3	214	85	299	6e-20	89
lcl|KI669605.1_cdsid_ETN04159.1	lcl|JF801956.1_cdsid_AEQ61055.1	31.58	228	113	8	3	193	205	426	8e-19	85.5
lcl|KI669605.1_cdsid_ETN04159.1	lcl|JF801956.1_cdsid_AEQ61055.1	28.85	260	130	11	1	214	261	511	1e-17	82
lcl|KI669605.1_cdsid_ETN04159.1	lcl|NC_014649.1_cdsid_YP_003987372.1	31.56	225	131	7	3	214	85	299	4e-20	89.4
lcl|KI669605.1_cdsid_ETN04159.1	lcl|NC_014649.1_cdsid_YP_003987372.1	32.9	231	124	11	1	214	113	329	5e-20	89
lcl|KI669605.1_cdsid_ETN04159.1	lcl|NC_014649.1_cdsid_YP_003987372.1	31.58	228	113	8	3	193	205	426	6e-19	85.9
lcl|KI669605.1_cdsid_ETN04159.1	lcl|NC_014649.1_cdsid_YP_003987372.1	28.85	260	130	11	1	214	261	511	1e-17	82
lcl|KI669605.1_cdsid_ETN04159.1	lcl|NC_021858.1_cdsid_YP_008318541.1	37.07	205	90	12	4	196	86	263	5e-20	87
lcl|KI669605.1_cdsid_ETN04159.1	lcl|NC_021858.1_cdsid_YP_008318541.1	35	200	99	10	5	196	60	236	3e-18	82
lcl|KI669605.1_cdsid_ETN04159.1	lcl|NC_021858.1_cdsid_YP_008318541.1	43.04	79	35	4	123	197	84	156	2e-07	51.2
lcl|KI669605.1_cdsid_ETN04159.1	lcl|NC_021858.1_cdsid_YP_008318541.1	35.05	97	55	5	127	220	61	152	0.0002	42
lcl|KI669605.1_cdsid_ETN04159.1	Terra2_727_317_aa_Rev_1296_2249	35.92	206	109	8	1	193	114	309	7e-20	86.7
lcl|KI669605.1_cdsid_ETN04159.1	Terra2_727_317_aa_Rev_1296_2249	34.34	198	107	7	9	193	92	279	2e-17	79.7
lcl|KI669605.1_cdsid_ETN04159.1	Terra2_590_307_aa_Rev_37803_38726	33.18	214	98	11	4	193	106	298	9e-20	86.3
lcl|KI669605.1_cdsid_ETN04159.1	Terra2_590_307_aa_Rev_37803_38726	28.88	232	121	9	1	195	46	270	1e-17	80.1
lcl|KI669605.1_cdsid_ETN04159.1	Terra2_590_307_aa_Rev_37803_38726	34.45	119	54	6	4	107	196	305	6e-13	67
lcl|KI669605.1_cdsid_ETN04159.1	lcl|NC_022098.1_cdsid_YP_008437428.1	42.73	110	61	1	4	111	122	231	2e-19	87.8
lcl|KI669605.1_cdsid_ETN04159.1	lcl|NC_022098.1_cdsid_YP_008437428.1	45	100	52	1	4	100	91	190	3e-19	87
lcl|KI669605.1_cdsid_ETN04159.1	lcl|NC_022098.1_cdsid_YP_008437428.1	44.32	88	49	0	124	211	121	208	3e-15	75.1
lcl|KI669605.1_cdsid_ETN04159.1	lcl|NC_022098.1_cdsid_YP_008437428.1	28.75	240	126	8	1	195	147	386	1e-10	60.8
lcl|KI669605.1_cdsid_ETN04159.1	lcl|NC_022098.1_cdsid_YP_008437428.1	30.14	146	88	4	60	195	310	451	3e-07	50.8
lcl|KI669605.1_cdsid_ETN04159.1	Terra2_764_468_aa_Rev_43570_44976	35.82	201	106	7	6	193	88	278	4e-19	86.3
lcl|KI669605.1_cdsid_ETN04159.1	Terra2_764_468_aa_Rev_43570_44976	30.84	227	115	9	4	193	146	367	8e-19	85.5
lcl|KI669605.1_cdsid_ETN04159.1	Terra2_764_468_aa_Rev_43570_44976	31.22	237	121	11	1	214	203	420	1e-18	84.7
lcl|KI669605.1_cdsid_ETN04159.1	Terra2_764_468_aa_Rev_43570_44976	30.63	222	122	7	4	193	116	337	2e-16	78.2
lcl|KI669605.1_cdsid_ETN04159.1	Terra2_764_468_aa_Rev_43570_44976	28.5	200	103	8	1	165	263	457	5e-16	77
lcl|KI669605.1_cdsid_ETN04159.1	Terra2_764_468_aa_Rev_43570_44976	32.58	221	117	9	7	214	70	271	1e-13	70.1
lcl|KI669605.1_cdsid_ETN04159.1	lcl|NC_014649.1_cdsid_YP_003986545.1	33.7	184	79	9	4	165	136	298	4e-19	84.3
lcl|KI669605.1_cdsid_ETN04159.1	lcl|NC_014649.1_cdsid_YP_003986545.1	28.88	232	121	9	1	195	46	270	3e-17	79
lcl|KI669605.1_cdsid_ETN04159.1	lcl|NC_014649.1_cdsid_YP_003986545.1	35.59	118	54	6	4	107	196	305	6e-13	67
lcl|KI669605.1_cdsid_ETN04159.1	lcl|JF801956.1_cdsid_AEQ60229.1	33.7	184	79	9	4	165	136	298	4e-19	84.3
lcl|KI669605.1_cdsid_ETN04159.1	lcl|JF801956.1_cdsid_AEQ60229.1	28.88	232	121	9	1	195	46	270	3e-17	79
lcl|KI669605.1_cdsid_ETN04159.1	lcl|JF801956.1_cdsid_AEQ60229.1	35.59	118	54	6	4	107	196	305	6e-13	67
lcl|KI669605.1_cdsid_ETN04159.1	lcl|NC_022098.1_cdsid_YP_008437865.1	39.23	181	77	10	4	176	255	410	8e-19	85.1
lcl|KI669605.1_cdsid_ETN04159.1	lcl|NC_022098.1_cdsid_YP_008437865.1	31.28	195	104	10	9	196	207	378	4e-12	65.1
lcl|KI669605.1_cdsid_ETN04159.1	lcl|NC_022098.1_cdsid_YP_008437865.1	28.44	218	117	9	4	196	121	324	3e-08	53.5
lcl|KI669605.1_cdsid_ETN04159.1	lcl|NC_022098.1_cdsid_YP_008437865.1	31.18	170	85	9	48	195	57	216	7e-06	46.6
lcl|KI669605.1_cdsid_ETN04159.1	lcl|NC_022098.1_cdsid_YP_008438204.1	34.48	203	101	10	4	196	210	390	9e-19	85.1
lcl|KI669605.1_cdsid_ETN04159.1	lcl|NC_022098.1_cdsid_YP_008438204.1	32.84	201	107	10	4	196	156	336	4e-17	80.1
lcl|KI669605.1_cdsid_ETN04159.1	lcl|NC_022098.1_cdsid_YP_008438204.1	32.35	204	106	10	4	197	237	418	4e-15	74.3
lcl|KI669605.1_cdsid_ETN04159.1	lcl|NC_014649.1_cdsid_YP_003987437.1	24.9	253	151	10	1	220	73	319	1e-18	84
lcl|KI669605.1_cdsid_ETN04159.1	lcl|JF801956.1_cdsid_AEQ61122.1	24.9	253	151	10	1	220	73	319	1e-18	84
lcl|KI669605.1_cdsid_ETN04159.1	Terra2_791_357_aa_Rev_77854_78927	31.48	216	105	9	1	193	113	308	2e-18	82.8
lcl|KI669605.1_cdsid_ETN04159.1	Terra2_791_357_aa_Rev_77854_78927	28.77	212	108	10	24	214	82	271	8e-12	63.9
lcl|KI669605.1_cdsid_ETN04159.1	Terra2_791_357_aa_Rev_77854_78927	32.41	108	57	4	4	100	236	338	2e-09	56.6
lcl|KI669605.1_cdsid_ETN04159.1	Terra2_791_357_aa_Rev_77854_78927	39.19	74	41	2	3	72	265	338	6e-08	52.8
lcl|KI669605.1_cdsid_ETN04159.1	lcl|NC_022098.1_cdsid_YP_008437789.1	31.58	247	129	9	4	218	143	381	3e-18	83.2
lcl|KI669605.1_cdsid_ETN04159.1	lcl|NC_022098.1_cdsid_YP_008437789.1	35.2	196	101	9	4	193	225	400	4e-17	79.7
lcl|KI669605.1_cdsid_ETN04159.1	lcl|NC_022098.1_cdsid_YP_008437789.1	30.88	204	106	7	4	196	61	240	8e-16	76.3
lcl|KI669605.1_cdsid_ETN04159.1	lcl|NC_022098.1_cdsid_YP_008437789.1	40.32	62	36	1	153	214	61	121	0.0002	42
lcl|KI669605.1_cdsid_ETN04159.1	lcl|NC_022098.1_cdsid_YP_008436423.1	31.54	260	126	13	4	224	197	443	2e-17	81.6
lcl|KI669605.1_cdsid_ETN04159.1	lcl|NC_022098.1_cdsid_YP_008436423.1	34.09	220	107	12	8	212	93	289	1e-15	76.3
lcl|KI669605.1_cdsid_ETN04159.1	lcl|NC_022098.1_cdsid_YP_008436423.1	34.52	197	101	9	5	194	63	238	4e-15	74.7
lcl|KI669605.1_cdsid_ETN04159.1	lcl|NC_022098.1_cdsid_YP_008436423.1	29.78	225	114	10	4	196	279	491	7e-10	58.5
lcl|KI669605.1_cdsid_ETN04159.1	Terra2_881_291_aa_Rev_133_1008	33.33	201	111	8	6	193	93	283	2e-17	79.3
lcl|KI669605.1_cdsid_ETN04159.1	Terra2_881_291_aa_Rev_133_1008	35.48	186	73	9	4	165	121	283	2e-17	79.3
lcl|KI669605.1_cdsid_ETN04159.1	Terra2_881_291_aa_Rev_133_1008	35.14	148	73	7	1	137	148	283	5e-16	75.5
lcl|KI669605.1_cdsid_ETN04159.1	Terra2_881_291_aa_Rev_133_1008	31.79	195	108	8	34	214	93	276	7e-12	63.9
lcl|KI669605.1_cdsid_ETN04159.1	lcl|NC_021858.1_cdsid_YP_008319861.1	34.67	199	102	10	4	196	233	409	5e-17	80.5
lcl|KI669605.1_cdsid_ETN04159.1	lcl|NC_021858.1_cdsid_YP_008319861.1	32.61	230	96	14	2	196	285	490	2e-13	69.3
lcl|KI669605.1_cdsid_ETN04159.1	lcl|NC_021858.1_cdsid_YP_008319861.1	34.12	170	78	10	37	196	211	356	6e-13	68.2
lcl|KI669605.1_cdsid_ETN04159.1	lcl|NC_021858.1_cdsid_YP_008319861.1	33.63	223	100	13	26	220	97	299	7e-10	58.5
lcl|KI669605.1_cdsid_ETN04159.1	lcl|NC_020104.1_cdsid_YP_007354031.1	29.95	207	122	8	1	196	123	317	5e-17	79.3
lcl|KI669605.1_cdsid_ETN04159.1	lcl|NC_020104.1_cdsid_YP_007354031.1	32.4	179	96	7	28	195	122	286	2e-13	68.6
lcl|KI669605.1_cdsid_ETN04159.1	lcl|NC_020104.1_cdsid_YP_007354031.1	31.93	166	98	6	55	214	121	277	6e-12	64.7
lcl|KI669605.1_cdsid_ETN04159.1	lcl|NC_020104.1_cdsid_YP_007354031.1	36.9	84	43	3	119	195	120	200	0.0002	42
lcl|KI669605.1_cdsid_ETN04159.1	lcl|NC_020104.1_cdsid_YP_007354031.1	32.08	106	66	3	1	100	239	344	0.0003	41.6
lcl|KI669605.1_cdsid_ETN04159.1	lcl|NC_021858.1_cdsid_YP_008319755.1	34.53	223	107	13	4	214	122	317	5e-17	79.7
lcl|KI669605.1_cdsid_ETN04159.1	lcl|NC_021858.1_cdsid_YP_008319755.1	30.09	216	120	7	4	196	230	437	1e-13	70.1
lcl|KI669605.1_cdsid_ETN04159.1	lcl|NC_021858.1_cdsid_YP_008319755.1	32.65	147	66	7	74	196	81	218	2e-07	51.6
lcl|KI669605.1_cdsid_ETN04159.1	lcl|NC_020104.1_cdsid_YP_007353997.1	33.65	208	101	8	4	197	125	309	6e-17	78.6
lcl|KI669605.1_cdsid_ETN04159.1	lcl|NC_020104.1_cdsid_YP_007353997.1	36.52	178	96	7	28	196	121	290	2e-15	74.3
lcl|KI669605.1_cdsid_ETN04159.1	lcl|NC_020104.1_cdsid_YP_007353997.1	34.78	138	77	5	83	214	120	250	1e-06	48.5
lcl|KI669605.1_cdsid_ETN04159.1	lcl|NC_022098.1_cdsid_YP_008437532.1	30.49	223	107	9	4	196	189	393	7e-17	79.7
lcl|KI669605.1_cdsid_ETN04159.1	lcl|NC_022098.1_cdsid_YP_008437532.1	29.12	182	107	6	33	196	81	258	3e-09	56.6
lcl|KI669605.1_cdsid_ETN04159.1	lcl|NC_022098.1_cdsid_YP_008437532.1	27.68	177	102	6	36	192	111	281	6e-08	52.8
lcl|KI669605.1_cdsid_ETN04159.1	lcl|NC_022098.1_cdsid_YP_008437532.1	27.68	224	139	9	1	220	132	336	1e-07	52
lcl|KI669605.1_cdsid_ETN04159.1	lcl|NC_022098.1_cdsid_YP_008437767.1	32	225	125	9	4	220	196	400	8e-17	79.7
lcl|KI669605.1_cdsid_ETN04159.1	lcl|NC_022098.1_cdsid_YP_008437767.1	32.24	214	107	10	9	196	149	350	5e-14	71.2
lcl|KI669605.1_cdsid_ETN04159.1	lcl|NC_022098.1_cdsid_YP_008437767.1	31.86	204	108	10	1	196	223	403	2e-13	69.7
lcl|KI669605.1_cdsid_ETN04159.1	lcl|NC_022098.1_cdsid_YP_008437767.1	29.95	197	119	8	2	192	333	516	1e-08	55.1
lcl|KI669605.1_cdsid_ETN04159.1	lcl|NC_022098.1_cdsid_YP_008437767.1	27.67	253	110	13	4	196	254	493	6e-08	52.8
lcl|KI669605.1_cdsid_ETN04159.1	lcl|NC_022098.1_cdsid_YP_008437879.1	30.45	243	114	9	1	196	157	391	9e-17	79.7
lcl|KI669605.1_cdsid_ETN04159.1	lcl|NC_022098.1_cdsid_YP_008437879.1	30.32	221	123	9	10	220	82	281	1e-14	73.6
lcl|KI669605.1_cdsid_ETN04159.1	lcl|NC_022098.1_cdsid_YP_008437879.1	26.07	280	108	12	4	196	296	563	5e-09	56.2
lcl|KI669605.1_cdsid_ETN04159.1	lcl|NC_022098.1_cdsid_YP_008437879.1	27.34	256	110	12	4	197	269	510	4e-07	50.4
lcl|KI669605.1_cdsid_ETN04159.1	lcl|NC_022098.1_cdsid_YP_008437879.1	30.07	143	72	7	3	137	493	615	4e-07	50.4
lcl|KI669605.1_cdsid_ETN04159.1	lcl|NC_022098.1_cdsid_YP_008437879.1	29.61	152	81	8	54	199	490	621	6e-06	47
lcl|KI669605.1_cdsid_ETN04159.1	lcl|NC_022098.1_cdsid_YP_008438759.1	32.16	199	107	10	4	196	112	288	1e-16	78.6
lcl|KI669605.1_cdsid_ETN04159.1	lcl|NC_022098.1_cdsid_YP_008438759.1	33	203	101	11	4	196	85	262	6e-15	73.6
lcl|KI669605.1_cdsid_ETN04159.1	lcl|NC_022098.1_cdsid_YP_008438759.1	26.63	184	84	9	2	151	245	411	0.0002	42
lcl|KI669605.1_cdsid_ETN04159.1	lcl|NC_022098.1_cdsid_YP_008438759.1	32.35	102	57	6	123	219	83	177	0.0006	40.8
lcl|KI669605.1_cdsid_ETN04159.1	lcl|NC_022098.1_cdsid_YP_008438281.1	29.27	246	124	13	4	224	288	508	2e-16	79
lcl|KI669605.1_cdsid_ETN04159.1	lcl|NC_022098.1_cdsid_YP_008438281.1	28.44	225	121	9	1	196	175	388	6e-09	55.8
lcl|KI669605.1_cdsid_ETN04159.1	lcl|NC_022098.1_cdsid_YP_008438281.1	26.92	156	86	8	1	150	343	476	1e-06	49.3
lcl|KI669605.1_cdsid_ETN04159.1	lcl|JF801956.1_cdsid_AEQ60251.1	30.58	206	120	7	1	193	143	338	3e-16	77.4
lcl|KI669605.1_cdsid_ETN04159.1	lcl|JF801956.1_cdsid_AEQ60251.1	33.8	142	69	7	1	130	233	361	6e-12	64.3
lcl|KI669605.1_cdsid_ETN04159.1	lcl|NC_022098.1_cdsid_YP_008437448.1	33.17	199	107	8	4	196	186	364	3e-16	77
lcl|KI669605.1_cdsid_ETN04159.1	lcl|NC_022098.1_cdsid_YP_008437448.1	31.31	198	110	8	1	192	101	278	2e-11	63.2
lcl|KI669605.1_cdsid_ETN04159.1	lcl|NC_022098.1_cdsid_YP_008437448.1	30.39	181	93	10	26	196	98	255	5e-06	47
lcl|KI669605.1_cdsid_ETN04159.1	lcl|NC_021858.1_cdsid_YP_008319498.1	28.75	240	137	11	4	221	136	363	5e-16	76.3
lcl|KI669605.1_cdsid_ETN04159.1	lcl|NC_021858.1_cdsid_YP_008319498.1	30.05	213	110	10	8	194	85	284	5e-16	76.3
lcl|KI669605.1_cdsid_ETN04159.1	lcl|NC_021858.1_cdsid_YP_008319498.1	32.23	121	73	4	1	121	215	326	3e-06	47.8
lcl|KI669605.1_cdsid_ETN04159.1	Terra2_789_440_aa_Rev_73706_75028	30.17	232	131	10	1	214	116	334	7e-16	76.3
lcl|KI669605.1_cdsid_ETN04159.1	Terra2_789_440_aa_Rev_73706_75028	27.54	207	119	8	4	193	239	431	2e-11	63.5
lcl|KI669605.1_cdsid_ETN04159.1	Terra2_789_440_aa_Rev_73706_75028	28.76	226	96	10	4	195	209	403	3e-11	62.8
lcl|KI669605.1_cdsid_ETN04159.1	lcl|NC_014649.1_cdsid_YP_003987377.1	30.17	232	131	10	1	214	116	334	7e-16	76.3
lcl|KI669605.1_cdsid_ETN04159.1	lcl|NC_014649.1_cdsid_YP_003987377.1	27.54	207	119	8	4	193	239	431	1e-11	63.5
lcl|KI669605.1_cdsid_ETN04159.1	lcl|NC_014649.1_cdsid_YP_003987377.1	28.76	226	96	10	4	195	209	403	2e-11	62.8
lcl|KI669605.1_cdsid_ETN04159.1	lcl|JF801956.1_cdsid_AEQ61060.1	30.17	232	131	10	1	214	116	334	7e-16	76.3
lcl|KI669605.1_cdsid_ETN04159.1	lcl|JF801956.1_cdsid_AEQ61060.1	27.54	207	119	8	4	193	239	431	1e-11	63.5
lcl|KI669605.1_cdsid_ETN04159.1	lcl|JF801956.1_cdsid_AEQ61060.1	28.76	226	96	10	4	195	209	403	2e-11	62.8
lcl|KI669605.1_cdsid_ETN04159.1	lcl|NC_022098.1_cdsid_YP_008437426.1	36.94	111	68	1	3	111	121	231	9e-16	75.1
lcl|KI669605.1_cdsid_ETN04159.1	lcl|NC_022098.1_cdsid_YP_008437426.1	40.45	89	53	0	125	213	122	210	1e-13	69.3
lcl|KI669605.1_cdsid_ETN04159.1	lcl|NC_022098.1_cdsid_YP_008437426.1	49.02	51	26	0	1	51	147	197	2e-09	56.6
lcl|KI669605.1_cdsid_ETN04159.1	lcl|NC_022098.1_cdsid_YP_008437426.1	35.65	115	67	3	106	214	70	183	8e-06	46.2
lcl|KI669605.1_cdsid_ETN04159.1	lcl|NC_014649.1_cdsid_YP_003986551.1	29.74	232	126	11	4	214	23	238	1e-15	73.9
lcl|KI669605.1_cdsid_ETN04159.1	lcl|NC_014649.1_cdsid_YP_003986551.1	29.95	207	120	10	1	193	50	245	6e-15	72
lcl|KI669605.1_cdsid_ETN04159.1	lcl|NC_014649.1_cdsid_YP_003986551.1	28.05	221	128	9	12	214	1	208	4e-12	63.9
lcl|KI669605.1_cdsid_ETN04159.1	lcl|NC_014649.1_cdsid_YP_003986551.1	31.58	114	62	5	4	106	143	251	1e-08	54.3
lcl|KI669605.1_cdsid_ETN04159.1	lcl|NC_022098.1_cdsid_YP_008437800.1	29.36	235	112	9	4	196	193	415	1e-15	76.3
lcl|KI669605.1_cdsid_ETN04159.1	lcl|NC_022098.1_cdsid_YP_008437800.1	28.19	227	119	10	4	196	253	469	2e-15	75.5
lcl|KI669605.1_cdsid_ETN04159.1	lcl|NC_022098.1_cdsid_YP_008437800.1	34.91	169	69	10	4	146	346	499	4e-12	65.5
lcl|KI669605.1_cdsid_ETN04159.1	lcl|NC_022098.1_cdsid_YP_008437800.1	25.11	223	134	9	5	220	124	320	8e-07	49.7
lcl|KI669605.1_cdsid_ETN04159.1	lcl|NC_014649.1_cdsid_YP_003986500.1	34.64	153	81	5	28	171	122	264	1e-15	73.9
lcl|KI669605.1_cdsid_ETN04159.1	lcl|NC_014649.1_cdsid_YP_003986500.1	35.42	144	72	7	4	137	126	258	4e-13	67
lcl|KI669605.1_cdsid_ETN04159.1	lcl|NC_014649.1_cdsid_YP_003986500.1	33.56	149	78	7	55	193	121	258	1e-10	60.1
lcl|KI669605.1_cdsid_ETN04159.1	lcl|NC_014649.1_cdsid_YP_003986500.1	37.25	102	58	3	119	214	120	221	0.0003	41.2
lcl|KI669605.1_cdsid_ETN04159.1	lcl|NC_021858.1_cdsid_YP_008319763.1	35.58	104	62	2	1	101	192	293	2e-15	74.7
lcl|KI669605.1_cdsid_ETN04159.1	lcl|NC_021858.1_cdsid_YP_008319763.1	27.39	157	103	3	12	168	175	320	1e-13	69.7
lcl|KI669605.1_cdsid_ETN04159.1	lcl|NC_021858.1_cdsid_YP_008319763.1	27.54	138	90	2	29	165	164	292	2e-09	57
lcl|KI669605.1_cdsid_ETN04159.1	lcl|NC_021858.1_cdsid_YP_008319763.1	28.91	128	81	2	68	194	175	293	3e-09	56.6
lcl|KI669605.1_cdsid_ETN04159.1	lcl|NC_021858.1_cdsid_YP_008319763.1	31.58	95	62	1	105	196	175	269	6e-08	52.8
lcl|KI669605.1_cdsid_ETN04159.1	lcl|NC_021858.1_cdsid_YP_008319763.1	26.35	148	100	2	67	214	118	256	2e-06	48.5
lcl|KI669605.1_cdsid_ETN04159.1	lcl|JF801956.1_cdsid_AEQ60836.1	31.63	215	119	9	4	196	182	390	2e-15	75.5
lcl|KI669605.1_cdsid_ETN04159.1	lcl|JF801956.1_cdsid_AEQ60836.1	29.19	185	92	9	1	165	119	284	2e-11	62.8
lcl|KI669605.1_cdsid_ETN04159.1	lcl|JF801956.1_cdsid_AEQ60836.1	27.36	201	116	7	1	193	269	447	1e-07	52
lcl|KI669605.1_cdsid_ETN04159.1	lcl|JF801956.1_cdsid_AEQ60836.1	27.53	178	78	6	56	193	118	284	2e-06	48.1
lcl|KI669605.1_cdsid_ETN04159.1	lcl|NC_022098.1_cdsid_YP_008437489.1	34.36	227	105	13	2	212	68	266	2e-15	74.7
lcl|KI669605.1_cdsid_ETN04159.1	lcl|NC_022098.1_cdsid_YP_008437489.1	31.65	218	111	12	4	196	151	355	6e-14	70.5
lcl|KI669605.1_cdsid_ETN04159.1	lcl|NC_022098.1_cdsid_YP_008437489.1	30.26	228	122	11	4	220	97	298	1e-10	60.8
lcl|KI669605.1_cdsid_ETN04159.1	lcl|NC_022098.1_cdsid_YP_008437489.1	30.94	181	92	10	4	176	232	387	3e-08	53.5
lcl|KI669605.1_cdsid_ETN04159.1	lcl|NC_022098.1_cdsid_YP_008436785.1	32.6	181	97	8	3	179	259	418	3e-15	74.7
lcl|KI669605.1_cdsid_ETN04159.1	lcl|NC_022098.1_cdsid_YP_008436785.1	26.63	199	92	9	4	196	233	383	9e-09	55.1
lcl|KI669605.1_cdsid_ETN04159.1	lcl|NC_022098.1_cdsid_YP_008436785.1	26.6	203	122	10	3	200	153	333	3e-06	47.8
lcl|KI669605.1_cdsid_ETN04159.1	Terra2_594_252_aa_Rev_43590_44348	31.1	209	109	10	4	193	23	215	4e-15	72
lcl|KI669605.1_cdsid_ETN04159.1	Terra2_594_252_aa_Rev_43590_44348	30.62	209	116	9	1	193	50	245	1e-14	71.2
lcl|KI669605.1_cdsid_ETN04159.1	Terra2_594_252_aa_Rev_43590_44348	28.96	221	126	9	12	214	1	208	1e-12	65.1
lcl|KI669605.1_cdsid_ETN04159.1	Terra2_594_252_aa_Rev_43590_44348	32.73	110	66	4	4	106	143	251	1e-08	54.3
lcl|KI669605.1_cdsid_ETN04159.1	lcl|NC_022098.1_cdsid_YP_008438387.1	31.84	223	112	9	4	196	147	359	9e-15	73.6
lcl|KI669605.1_cdsid_ETN04159.1	lcl|NC_022098.1_cdsid_YP_008438387.1	30.9	178	98	8	1	174	314	470	2e-07	51.2
lcl|KI669605.1_cdsid_ETN04159.1	lcl|NC_022098.1_cdsid_YP_008438453.1	33.82	207	92	13	4	195	95	271	1e-14	72.8
lcl|KI669605.1_cdsid_ETN04159.1	lcl|NC_022098.1_cdsid_YP_008438453.1	30.32	221	112	9	4	196	203	409	1e-14	72.4
lcl|KI669605.1_cdsid_ETN04159.1	lcl|NC_022098.1_cdsid_YP_008438453.1	32.4	179	84	9	46	200	54	219	1e-09	58.2
lcl|KI669605.1_cdsid_ETN04159.1	lcl|NC_021858.1_cdsid_YP_008319495.1	30.91	220	101	10	4	195	200	396	1e-14	72.8
lcl|KI669605.1_cdsid_ETN04159.1	lcl|NC_021858.1_cdsid_YP_008319495.1	27.82	248	107	9	1	196	224	451	2e-13	69.7
lcl|KI669605.1_cdsid_ETN04159.1	lcl|NC_022098.1_cdsid_YP_008436421.1	32.92	243	99	11	3	196	264	491	1e-14	73.2
lcl|KI669605.1_cdsid_ETN04159.1	lcl|NC_022098.1_cdsid_YP_008436421.1	32.89	225	99	10	2	196	235	437	4e-14	71.6
lcl|KI669605.1_cdsid_ETN04159.1	lcl|NC_022098.1_cdsid_YP_008436421.1	30.77	247	99	13	2	195	317	544	6e-14	71.2
lcl|KI669605.1_cdsid_ETN04159.1	lcl|NC_022098.1_cdsid_YP_008436421.1	33.63	223	94	9	4	192	128	330	2e-11	63.2
lcl|KI669605.1_cdsid_ETN04159.1	lcl|NC_022098.1_cdsid_YP_008436421.1	33.19	229	122	11	1	220	71	277	2e-09	57
lcl|KI669605.1_cdsid_ETN04159.1	lcl|NC_022098.1_cdsid_YP_008437782.1	30.12	249	135	13	2	224	134	369	1e-14	72
lcl|KI669605.1_cdsid_ETN04159.1	lcl|NC_022098.1_cdsid_YP_008437782.1	26.14	241	122	9	4	196	81	313	1e-08	55.1
lcl|KI669605.1_cdsid_ETN04159.1	lcl|NC_020104.1_cdsid_YP_007354139.1	29.8	198	113	9	10	193	103	288	1e-14	72
lcl|KI669605.1_cdsid_ETN04159.1	lcl|NC_020104.1_cdsid_YP_007354139.1	30.13	229	114	10	4	193	127	348	5e-13	67.8
lcl|KI669605.1_cdsid_ETN04159.1	lcl|NC_020104.1_cdsid_YP_007354139.1	28.03	157	66	7	4	137	246	378	8e-05	43.1
lcl|KI669605.1_cdsid_ETN04159.1	lcl|NC_022098.1_cdsid_YP_008438468.1	30.47	128	83	2	1	127	188	310	2e-14	72
lcl|KI669605.1_cdsid_ETN04159.1	lcl|NC_022098.1_cdsid_YP_008438468.1	25.45	165	112	2	4	168	163	316	7e-14	70.1
lcl|KI669605.1_cdsid_ETN04159.1	lcl|NC_022098.1_cdsid_YP_008438468.1	25.48	208	135	5	27	214	45	252	2e-09	56.6
lcl|KI669605.1_cdsid_ETN04159.1	lcl|NC_022098.1_cdsid_YP_008438468.1	29.36	109	68	1	85	193	160	259	2e-06	48.5
lcl|KI669605.1_cdsid_ETN04159.1	lcl|NC_022098.1_cdsid_YP_008437859.1	31.46	213	116	9	5	209	262	452	2e-14	72
lcl|KI669605.1_cdsid_ETN04159.1	lcl|NC_022098.1_cdsid_YP_008437859.1	26.7	221	136	6	2	212	94	298	4e-13	68.2
lcl|KI669605.1_cdsid_ETN04159.1	lcl|NC_022098.1_cdsid_YP_008437859.1	28.85	253	112	12	1	200	148	385	4e-11	62.4
lcl|KI669605.1_cdsid_ETN04159.1	lcl|NC_022098.1_cdsid_YP_008437856.1	27.13	258	111	11	1	199	51	290	3e-14	71.6
lcl|KI669605.1_cdsid_ETN04159.1	lcl|NC_022098.1_cdsid_YP_008437856.1	35.51	107	62	4	1	105	215	316	6e-11	61.6
lcl|KI669605.1_cdsid_ETN04159.1	lcl|NC_022098.1_cdsid_YP_008437856.1	27.22	169	97	8	4	165	162	311	4e-07	50.4
lcl|KI669605.1_cdsid_ETN04159.1	Gene_116	31.2	234	120	12	3	214	226	440	5e-14	71.2
lcl|KI669605.1_cdsid_ETN04159.1	Gene_116	27.23	191	121	6	3	184	345	526	4e-10	59.3
lcl|KI669605.1_cdsid_ETN04159.1	Gene_116	26.51	249	140	10	3	212	46	290	2e-08	54.3
lcl|KI669605.1_cdsid_ETN04159.1	Gene_116	24.14	232	129	9	1	193	254	477	2e-08	53.9
lcl|KI669605.1_cdsid_ETN04159.1	lcl|NC_020104.1_cdsid_YP_007354810.1	29	200	116	7	28	220	122	302	5e-14	70.9
lcl|KI669605.1_cdsid_ETN04159.1	lcl|NC_020104.1_cdsid_YP_007354810.1	26.67	225	129	10	4	193	126	349	2e-12	66.6
lcl|KI669605.1_cdsid_ETN04159.1	Terra2_646_458_aa_Rev_114639_116015	30.58	206	117	9	1	193	139	331	6e-14	70.5
lcl|KI669605.1_cdsid_ETN04159.1	Terra2_646_458_aa_Rev_114639_116015	29.37	143	89	4	55	193	137	271	2e-07	51.2
lcl|KI669605.1_cdsid_ETN04159.1	lcl|NC_022098.1_cdsid_YP_008438066.1	33.01	206	102	11	2	196	76	256	7e-14	70.5
lcl|KI669605.1_cdsid_ETN04159.1	lcl|NC_022098.1_cdsid_YP_008438066.1	31.53	203	105	10	4	196	213	391	1e-10	60.5
lcl|KI669605.1_cdsid_ETN04159.1	Terra2_598_591_aa_Rev_49986_51761	26.19	210	120	8	6	193	51	247	7e-14	70.9
lcl|KI669605.1_cdsid_ETN04159.1	Terra2_598_591_aa_Rev_49986_51761	28.24	216	118	8	4	193	235	439	7e-12	64.7
lcl|KI669605.1_cdsid_ETN04159.1	Terra2_598_591_aa_Rev_49986_51761	22.76	268	149	8	1	215	82	344	8e-12	64.3
lcl|KI669605.1_cdsid_ETN04159.1	Terra2_598_591_aa_Rev_49986_51761	23.19	263	145	7	4	214	145	402	3e-09	56.6
lcl|KI669605.1_cdsid_ETN04159.1	Terra2_598_591_aa_Rev_49986_51761	27.78	144	80	7	4	137	369	498	6e-06	47
lcl|KI669605.1_cdsid_ETN04159.1	Terra2_598_591_aa_Rev_49986_51761	23.45	226	126	7	1	196	204	412	1e-05	45.8
lcl|KI669605.1_cdsid_ETN04159.1	lcl|NC_020104.1_cdsid_YP_007354826.1	35.39	178	84	8	4	165	119	281	8e-14	69.3
lcl|KI669605.1_cdsid_ETN04159.1	lcl|NC_020104.1_cdsid_YP_007354826.1	34.43	183	93	8	28	196	115	284	2e-11	62.8
lcl|KI669605.1_cdsid_ETN04159.1	lcl|NC_020104.1_cdsid_YP_007354826.1	35.14	111	56	4	1	100	176	281	1e-10	60.5
lcl|KI669605.1_cdsid_ETN04159.1	lcl|NC_022098.1_cdsid_YP_008437470.1	32.81	256	112	17	5	222	71	304	1e-13	68.9
lcl|KI669605.1_cdsid_ETN04159.1	lcl|NC_022098.1_cdsid_YP_008437470.1	31.79	151	70	8	4	144	151	278	2e-06	48.1
lcl|KI669605.1_cdsid_ETN04159.1	lcl|JF801956.1_cdsid_AEQ60238.1	26.92	208	121	8	6	193	51	247	1e-13	70.5
lcl|KI669605.1_cdsid_ETN04159.1	lcl|JF801956.1_cdsid_AEQ60238.1	28.37	215	119	8	4	193	235	439	3e-11	62.8
lcl|KI669605.1_cdsid_ETN04159.1	lcl|JF801956.1_cdsid_AEQ60238.1	22.43	263	147	7	4	214	145	402	2e-09	57
lcl|KI669605.1_cdsid_ETN04159.1	lcl|JF801956.1_cdsid_AEQ60238.1	24.18	244	139	10	4	215	115	344	8e-09	55.5
lcl|KI669605.1_cdsid_ETN04159.1	lcl|JF801956.1_cdsid_AEQ60238.1	27.59	145	79	8	4	137	369	498	2e-05	45.1
lcl|KI669605.1_cdsid_ETN04159.1	lcl|JF801956.1_cdsid_AEQ60238.1	22.94	218	137	7	1	196	204	412	0.0001	43.1
lcl|KI669605.1_cdsid_ETN04159.1	lcl|NC_021858.1_cdsid_YP_008319729.1	33	203	109	11	2	195	149	333	1e-13	69.7
lcl|KI669605.1_cdsid_ETN04159.1	lcl|NC_021858.1_cdsid_YP_008319729.1	31.93	166	83	9	4	158	205	351	2e-08	54.3
lcl|KI669605.1_cdsid_ETN04159.1	lcl|NC_021858.1_cdsid_YP_008319729.1	26.82	179	76	8	28	196	147	280	2e-05	45.1
lcl|KI669605.1_cdsid_ETN04159.1	lcl|JF801956.1_cdsid_AEQ60290.1	31.07	206	116	9	1	193	139	331	1e-13	69.7
lcl|KI669605.1_cdsid_ETN04159.1	lcl|JF801956.1_cdsid_AEQ60290.1	25.12	215	128	9	1	193	68	271	3e-07	50.8
lcl|KI669605.1_cdsid_ETN04159.1	lcl|NC_021858.1_cdsid_YP_008319274.1	32.04	181	102	7	2	180	327	488	1e-13	70.1
lcl|KI669605.1_cdsid_ETN04159.1	lcl|NC_021858.1_cdsid_YP_008319274.1	27.56	225	105	10	4	193	248	449	1e-08	55.1
lcl|KI669605.1_cdsid_ETN04159.1	lcl|NC_021858.1_cdsid_YP_008319274.1	27.62	181	104	8	25	199	215	374	2e-07	51.6
lcl|KI669605.1_cdsid_ETN04159.1	lcl|NC_022098.1_cdsid_YP_008437958.1	32.66	199	111	10	4	196	221	402	2e-13	69.7
lcl|KI669605.1_cdsid_ETN04159.1	lcl|NC_022098.1_cdsid_YP_008437958.1	32.43	148	80	4	1	144	357	488	7e-12	64.7
lcl|KI669605.1_cdsid_ETN04159.1	lcl|NC_022098.1_cdsid_YP_008437958.1	29.77	215	119	11	1	206	110	301	4e-09	56.2
lcl|KI669605.1_cdsid_ETN04159.1	lcl|NC_014649.1_cdsid_YP_003987153.1	29.63	243	117	11	4	196	152	390	2e-13	69.7
lcl|KI669605.1_cdsid_ETN04159.1	lcl|NC_014649.1_cdsid_YP_003987153.1	30.94	181	94	9	1	165	119	284	2e-12	66.6
lcl|KI669605.1_cdsid_ETN04159.1	lcl|NC_014649.1_cdsid_YP_003987153.1	31.55	206	106	10	7	193	95	284	1e-11	63.9
lcl|KI669605.1_cdsid_ETN04159.1	lcl|NC_014649.1_cdsid_YP_003987153.1	27.36	201	116	7	1	193	269	447	2e-07	51.2
lcl|KI669605.1_cdsid_ETN04159.1	lcl|NC_014649.1_cdsid_YP_003987153.1	29.31	174	107	7	56	220	118	284	2e-06	48.5
lcl|KI669605.1_cdsid_ETN04159.1	Terra2_888_122_aa_Rev_8541_8909	36.7	109	57	4	1	100	8	113	2e-13	65.5
lcl|KI669605.1_cdsid_ETN04159.1	Terra2_888_122_aa_Rev_8541_8909	32.2	118	63	4	55	165	6	113	7e-10	55.5
lcl|KI669605.1_cdsid_ETN04159.1	Terra2_888_122_aa_Rev_8541_8909	33.33	114	65	4	28	137	7	113	1e-09	54.7
lcl|KI669605.1_cdsid_ETN04159.1	Terra2_888_122_aa_Rev_8541_8909	35.58	104	55	4	120	214	6	106	0.0002	40.4
lcl|KI669605.1_cdsid_ETN04159.1	lcl|NC_014649.1_cdsid_YP_003986499.1	36.7	109	57	4	1	100	8	113	2e-13	65.5
lcl|KI669605.1_cdsid_ETN04159.1	lcl|NC_014649.1_cdsid_YP_003986499.1	32.2	118	63	4	55	165	6	113	7e-10	55.5
lcl|KI669605.1_cdsid_ETN04159.1	lcl|NC_014649.1_cdsid_YP_003986499.1	33.33	114	65	4	28	137	7	113	1e-09	54.7
lcl|KI669605.1_cdsid_ETN04159.1	lcl|NC_014649.1_cdsid_YP_003986499.1	35.58	104	55	4	120	214	6	106	0.0002	40.4
lcl|KI669605.1_cdsid_ETN04159.1	lcl|JF801956.1_cdsid_AEQ60184.1	36.7	109	57	4	1	100	8	113	2e-13	65.5
lcl|KI669605.1_cdsid_ETN04159.1	lcl|JF801956.1_cdsid_AEQ60184.1	32.2	118	63	4	55	165	6	113	7e-10	55.5
lcl|KI669605.1_cdsid_ETN04159.1	lcl|JF801956.1_cdsid_AEQ60184.1	33.33	114	65	4	28	137	7	113	1e-09	54.7
lcl|KI669605.1_cdsid_ETN04159.1	lcl|JF801956.1_cdsid_AEQ60184.1	35.58	104	55	4	120	214	6	106	0.0002	40.4
lcl|KI669605.1_cdsid_ETN04159.1	lcl|NC_016072.1_cdsid_YP_004894190.1	29.87	231	131	11	1	214	282	498	2e-13	69.3
lcl|KI669605.1_cdsid_ETN04159.1	lcl|NC_016072.1_cdsid_YP_004894190.1	27.49	211	118	10	1	193	312	505	2e-10	60.5
lcl|KI669605.1_cdsid_ETN04159.1	lcl|NC_016072.1_cdsid_YP_004894190.1	26.15	195	118	7	3	184	403	584	1e-09	57.8
lcl|KI669605.1_cdsid_ETN04159.1	lcl|NC_016072.1_cdsid_YP_004894190.1	26.47	238	134	9	3	203	104	337	2e-09	57.4
lcl|KI669605.1_cdsid_ETN04159.1	Terra2_282_260_aa_Rev_405635_406417	30.86	175	96	8	4	165	89	251	2e-13	67.4
lcl|KI669605.1_cdsid_ETN04159.1	Terra2_282_260_aa_Rev_405635_406417	32.19	146	80	6	1	137	116	251	5e-12	63.9
lcl|KI669605.1_cdsid_ETN04159.1	Terra2_282_260_aa_Rev_405635_406417	25.91	193	96	8	32	214	89	244	4e-06	47
lcl|KI669605.1_cdsid_ETN04159.1	lcl|NC_020104.1_cdsid_YP_007354158.1	28.06	139	83	5	4	136	10	137	3e-13	65.9
lcl|KI669605.1_cdsid_ETN04159.1	lcl|NC_020104.1_cdsid_YP_007354158.1	26.15	130	85	4	88	214	10	131	4e-05	43.1
lcl|KI669605.1_cdsid_ETN04159.1	lcl|JX975216.1_cdsid_AFX92167.1	30.77	234	121	12	3	214	197	411	4e-13	68.6
lcl|KI669605.1_cdsid_ETN04159.1	lcl|JX975216.1_cdsid_AFX92167.1	27.23	191	121	6	3	184	316	497	4e-10	59.3
lcl|KI669605.1_cdsid_ETN04159.1	lcl|JX975216.1_cdsid_AFX92167.1	26.51	249	140	10	3	212	17	261	7e-09	55.5
lcl|KI669605.1_cdsid_ETN04159.1	lcl|JX975216.1_cdsid_AFX92167.1	23.71	232	130	9	1	193	225	448	2e-07	51.6
lcl|KI669605.1_cdsid_ETN04159.1	gene878_603_aa_Rev_7380_9191	30.77	234	121	12	3	214	284	498	4e-13	68.6
lcl|KI669605.1_cdsid_ETN04159.1	gene878_603_aa_Rev_7380_9191	27.32	194	117	7	3	184	403	584	2e-09	57.4
lcl|KI669605.1_cdsid_ETN04159.1	gene878_603_aa_Rev_7380_9191	26.51	249	140	10	3	212	104	348	2e-08	54.3
lcl|KI669605.1_cdsid_ETN04159.1	gene878_603_aa_Rev_7380_9191	24.68	235	124	10	1	193	312	535	1e-07	52
lcl|KI669605.1_cdsid_ETN04159.1	gene878_603_aa_Rev_7380_9191	27.4	219	126	10	4	202	165	370	7e-07	49.7
lcl|KI669605.1_cdsid_ETN04159.1	lcl|NC_021858.1_cdsid_YP_008319995.1	26.75	243	126	7	3	196	256	495	4e-13	68.6
lcl|KI669605.1_cdsid_ETN04159.1	lcl|NC_021858.1_cdsid_YP_008319995.1	27.27	165	96	5	60	208	380	536	2e-05	45.4
lcl|KI669605.1_cdsid_ETN04159.1	lcl|NC_021858.1_cdsid_YP_008319995.1	25.93	162	94	5	1	146	377	528	5e-05	43.9
lcl|KI669605.1_cdsid_ETN04159.1	lcl|NC_014649.1_cdsid_YP_003987319.1	28.77	212	109	11	4	193	193	384	5e-13	67.8
lcl|KI669605.1_cdsid_ETN04159.1	lcl|NC_014649.1_cdsid_YP_003987319.1	26.67	210	126	9	7	201	136	332	1e-09	57.8
lcl|KI669605.1_cdsid_ETN04159.1	lcl|NC_014649.1_cdsid_YP_003987319.1	28.87	142	93	6	81	214	57	198	2e-06	48.1
lcl|KI669605.1_cdsid_ETN04159.1	lcl|JF801956.1_cdsid_AEQ61002.1	28.77	212	109	11	4	193	193	384	5e-13	67.8
lcl|KI669605.1_cdsid_ETN04159.1	lcl|JF801956.1_cdsid_AEQ61002.1	26.67	210	126	9	7	201	136	332	1e-09	57.8
lcl|KI669605.1_cdsid_ETN04159.1	lcl|JF801956.1_cdsid_AEQ61002.1	28.87	142	93	6	81	214	57	198	2e-06	48.1
lcl|KI669605.1_cdsid_ETN04159.1	lcl|NC_020104.1_cdsid_YP_007354129.1	28.71	202	119	8	4	193	124	312	5e-13	67.8
lcl|KI669605.1_cdsid_ETN04159.1	lcl|NC_020104.1_cdsid_YP_007354129.1	32.41	108	59	4	1	100	211	312	3e-08	53.5
lcl|KI669605.1_cdsid_ETN04159.1	lcl|NC_014649.1_cdsid_YP_003986602.1	30.29	208	119	9	1	195	138	332	5e-13	67.8
lcl|KI669605.1_cdsid_ETN04159.1	lcl|JF801956.1_cdsid_AEQ61095.1	31.11	225	126	10	7	214	88	300	6e-13	67
lcl|KI669605.1_cdsid_ETN04159.1	lcl|JF801956.1_cdsid_AEQ61095.1	28.64	206	118	8	4	193	115	307	1e-10	60.8
lcl|KI669605.1_cdsid_ETN04159.1	lcl|JF801956.1_cdsid_AEQ61095.1	27.53	178	104	7	1	165	142	307	2e-07	50.8
lcl|KI669605.1_cdsid_ETN04159.1	Terra2_573_357_aa_Rev_23193_24266	31.25	208	89	10	1	195	121	287	7e-13	67
lcl|KI669605.1_cdsid_ETN04159.1	Terra2_573_357_aa_Rev_23193_24266	29.17	168	77	5	82	214	118	278	2e-09	57
lcl|KI669605.1_cdsid_ETN04159.1	lcl|NC_022098.1_cdsid_YP_008438279.1	25.37	268	115	8	4	193	148	408	7e-13	67.4
lcl|KI669605.1_cdsid_ETN04159.1	lcl|NC_022098.1_cdsid_YP_008438279.1	29.51	244	111	10	4	195	203	437	1e-12	66.6
lcl|KI669605.1_cdsid_ETN04159.1	lcl|NC_022098.1_cdsid_YP_008438279.1	33.33	141	75	5	32	168	120	245	5e-12	64.7
lcl|KI669605.1_cdsid_ETN04159.1	lcl|NC_022098.1_cdsid_YP_008438279.1	31.07	103	69	2	119	220	114	215	1e-06	48.9
lcl|KI669605.1_cdsid_ETN04159.1	lcl|NC_022098.1_cdsid_YP_008438279.1	25.81	186	102	8	8	166	288	464	2e-06	48.5
lcl|KI669605.1_cdsid_ETN04159.1	lcl|JX975216.1_cdsid_AFX93081.1	28.95	228	128	9	1	195	133	359	7e-13	67.4
lcl|KI669605.1_cdsid_ETN04159.1	lcl|NC_021858.1_cdsid_YP_008319853.1	29.89	174	99	5	7	165	330	495	8e-13	67.8
lcl|KI669605.1_cdsid_ETN04159.1	lcl|NC_021858.1_cdsid_YP_008319853.1	25.79	221	124	8	29	214	273	488	2e-09	57.4
lcl|KI669605.1_cdsid_ETN04159.1	lcl|NC_021858.1_cdsid_YP_008319853.1	22.65	234	133	7	1	195	273	497	2e-07	51.6
lcl|KI669605.1_cdsid_ETN04159.1	lcl|NC_022098.1_cdsid_YP_008438419.1	32.55	212	101	11	2	196	150	336	1e-12	66.6
lcl|KI669605.1_cdsid_ETN04159.1	Gene_1010	28.95	228	128	9	1	195	133	359	1e-12	66.6
lcl|KI669605.1_cdsid_ETN04159.1	Gene_1010	28.24	216	126	10	3	204	195	395	3e-10	59.3
lcl|KI669605.1_cdsid_ETN04159.1	Terra2_843_437_aa_Rev_148363_149676	28.5	214	111	11	4	195	193	386	1e-12	66.6
lcl|KI669605.1_cdsid_ETN04159.1	Terra2_843_437_aa_Rev_148363_149676	26.78	239	124	10	4	201	104	332	8e-10	58.5
lcl|KI669605.1_cdsid_ETN04159.1	Terra2_843_437_aa_Rev_148363_149676	28.87	142	93	6	81	214	57	198	4e-06	47.4
lcl|KI669605.1_cdsid_ETN04159.1	lcl|NC_020104.1_cdsid_YP_007354569.1	25.68	222	151	7	4	219	207	420	1e-12	67
lcl|KI669605.1_cdsid_ETN04159.1	lcl|NC_020104.1_cdsid_YP_007354569.1	26.85	216	119	8	25	209	116	323	3e-12	65.9
lcl|KI669605.1_cdsid_ETN04159.1	lcl|NC_020104.1_cdsid_YP_007354569.1	21.94	196	139	6	2	192	379	565	2e-07	51.6
lcl|KI669605.1_cdsid_ETN04159.1	lcl|NC_020104.1_cdsid_YP_007354569.1	22.22	135	95	3	4	136	352	478	0.0005	41.2
lcl|KI669605.1_cdsid_ETN04159.1	lcl|NC_016072.1_cdsid_YP_004895020.1	28.33	233	123	10	1	195	133	359	1e-12	66.2
lcl|KI669605.1_cdsid_ETN04159.1	lcl|NC_022098.1_cdsid_YP_008437531.1	31.03	203	109	12	4	196	226	407	2e-12	66.2
lcl|KI669605.1_cdsid_ETN04159.1	lcl|NC_022098.1_cdsid_YP_008437531.1	28	150	75	7	3	140	279	407	1e-07	52
lcl|KI669605.1_cdsid_ETN04159.1	lcl|NC_022098.1_cdsid_YP_008437531.1	36.7	109	54	7	1	101	304	405	7e-07	49.7
lcl|KI669605.1_cdsid_ETN04159.1	lcl|NC_022098.1_cdsid_YP_008437923.1	27.24	246	117	9	4	196	106	342	2e-12	66.2
lcl|KI669605.1_cdsid_ETN04159.1	lcl|NC_022098.1_cdsid_YP_008437923.1	26.57	271	113	10	1	192	130	393	1e-09	57.8
lcl|KI669605.1_cdsid_ETN04159.1	lcl|NC_022098.1_cdsid_YP_008437923.1	28.85	104	69	4	113	214	92	192	0.0009	40.4
lcl|KI669605.1_cdsid_ETN04159.1	gene539_418_aa_Rev_147777_149033	27.08	240	151	9	1	224	133	364	2e-12	65.9
lcl|KI669605.1_cdsid_ETN04159.1	Terra2_436_486_aa_For_601642_603102	27.95	229	110	11	1	193	119	328	2e-12	66.2
lcl|KI669605.1_cdsid_ETN04159.1	Terra2_436_486_aa_For_601642_603102	28.51	242	121	10	4	196	152	390	9e-12	64.3
lcl|KI669605.1_cdsid_ETN04159.1	Terra2_436_486_aa_For_601642_603102	29.72	212	102	10	7	193	95	284	1e-11	63.5
lcl|KI669605.1_cdsid_ETN04159.1	Terra2_436_486_aa_For_601642_603102	28	200	116	7	1	193	269	447	3e-09	56.6
lcl|KI669605.1_cdsid_ETN04159.1	lcl|NC_020104.1_cdsid_YP_007354815.1	39.47	76	43	2	28	100	182	257	2e-12	65.1
lcl|KI669605.1_cdsid_ETN04159.1	lcl|NC_020104.1_cdsid_YP_007354815.1	32.58	89	50	2	56	142	182	262	7e-09	55.1
lcl|KI669605.1_cdsid_ETN04159.1	lcl|NC_020104.1_cdsid_YP_007354815.1	34.67	75	46	2	1	72	183	257	5e-08	52.8
lcl|KI669605.1_cdsid_ETN04159.1	lcl|NC_020104.1_cdsid_YP_007354815.1	30.67	150	83	7	54	195	123	259	5e-08	52.8
lcl|KI669605.1_cdsid_ETN04159.1	gene430_326_aa_Rev_22362_23342	24.88	217	136	8	3	203	116	321	2e-12	65.5
lcl|KI669605.1_cdsid_ETN04159.1	gene430_326_aa_Rev_22362_23342	22.27	211	120	11	36	222	90	280	5e-05	43.9
lcl|KI669605.1_cdsid_ETN04159.1	lcl|NC_021858.1_cdsid_YP_008318885.1	28.87	194	88	8	4	193	231	378	2e-12	65.9
lcl|KI669605.1_cdsid_ETN04159.1	lcl|NC_021858.1_cdsid_YP_008318885.1	32.62	141	78	5	2	140	256	381	3e-10	59.3
lcl|KI669605.1_cdsid_ETN04159.1	lcl|NC_021858.1_cdsid_YP_008318885.1	29.28	181	100	9	25	199	145	303	9e-06	46.2
lcl|KI669605.1_cdsid_ETN04159.1	Terra2_794_518_aa_Rev_81377_82933	24.88	217	131	8	1	195	115	321	2e-12	65.9
lcl|KI669605.1_cdsid_ETN04159.1	lcl|NC_022098.1_cdsid_YP_008437795.1	29.91	224	110	13	2	195	134	340	2e-12	65.5
lcl|KI669605.1_cdsid_ETN04159.1	Terra2_762_317_aa_Rev_41728_42681	31.19	202	112	9	7	193	88	277	3e-12	65.1
lcl|KI669605.1_cdsid_ETN04159.1	Terra2_762_317_aa_Rev_41728_42681	27.27	209	117	9	4	193	115	307	3e-10	59.3
lcl|KI669605.1_cdsid_ETN04159.1	Terra2_762_317_aa_Rev_41728_42681	40.26	77	36	3	3	72	234	307	2e-07	51.2
lcl|KI669605.1_cdsid_ETN04159.1	lcl|NC_020104.1_cdsid_YP_007354030.1	27.65	217	112	10	4	196	126	321	3e-12	65.1
lcl|KI669605.1_cdsid_ETN04159.1	lcl|NC_020104.1_cdsid_YP_007354030.1	32.67	150	78	6	55	193	121	258	7e-11	61.2
lcl|KI669605.1_cdsid_ETN04159.1	lcl|NC_020104.1_cdsid_YP_007354030.1	30.22	182	100	8	28	195	122	290	8e-11	61.2
lcl|KI669605.1_cdsid_ETN04159.1	lcl|NC_020104.1_cdsid_YP_007354030.1	29.03	155	85	6	4	146	186	327	1e-07	52
lcl|KI669605.1_cdsid_ETN04159.1	lcl|NC_022098.1_cdsid_YP_008438750.1	29.65	226	104	12	4	195	176	380	4e-12	65.1
lcl|KI669605.1_cdsid_ETN04159.1	lcl|NC_022098.1_cdsid_YP_008438750.1	30	200	113	8	4	196	121	300	3e-10	59.7
lcl|KI669605.1_cdsid_ETN04159.1	lcl|NC_022098.1_cdsid_YP_008438750.1	30	100	67	3	122	220	146	243	0.0001	43.1
lcl|KI669605.1_cdsid_ETN04159.1	lcl|NC_021858.1_cdsid_YP_008319778.1	28.74	174	109	4	3	176	179	337	5e-12	64.7
lcl|KI669605.1_cdsid_ETN04159.1	lcl|NC_021858.1_cdsid_YP_008319778.1	32.38	105	65	3	1	103	204	304	2e-09	57
lcl|KI669605.1_cdsid_ETN04159.1	lcl|NC_021858.1_cdsid_YP_008319778.1	24.49	196	131	7	2	196	125	304	2e-08	53.9
lcl|KI669605.1_cdsid_ETN04159.1	lcl|NC_021858.1_cdsid_YP_008319778.1	25.5	200	93	9	4	196	100	250	0.0003	41.2
lcl|KI669605.1_cdsid_ETN04159.1	gene906_431_aa_Rev_34136_35431	31.15	183	87	7	3	165	192	355	5e-12	64.7
lcl|KI669605.1_cdsid_ETN04159.1	gene906_431_aa_Rev_34136_35431	30.69	189	94	8	27	196	128	298	2e-11	63.5
lcl|KI669605.1_cdsid_ETN04159.1	gene906_431_aa_Rev_34136_35431	31.36	220	94	11	4	193	133	325	4e-11	62
lcl|KI669605.1_cdsid_ETN04159.1	gene906_431_aa_Rev_34136_35431	28.78	205	117	8	1	196	220	404	1e-10	60.8
lcl|KI669605.1_cdsid_ETN04159.1	gene906_431_aa_Rev_34136_35431	28.8	191	113	8	38	215	109	289	1e-09	57.8
lcl|KI669605.1_cdsid_ETN04159.1	lcl|JX975216.1_cdsid_AFX92199.1	31.15	183	87	7	3	165	192	355	5e-12	64.7
lcl|KI669605.1_cdsid_ETN04159.1	lcl|JX975216.1_cdsid_AFX92199.1	30.69	189	94	8	27	196	128	298	2e-11	63.5
lcl|KI669605.1_cdsid_ETN04159.1	lcl|JX975216.1_cdsid_AFX92199.1	31.36	220	94	11	4	193	133	325	4e-11	62
lcl|KI669605.1_cdsid_ETN04159.1	lcl|JX975216.1_cdsid_AFX92199.1	28.78	205	117	8	1	196	220	404	1e-10	60.8
lcl|KI669605.1_cdsid_ETN04159.1	lcl|JX975216.1_cdsid_AFX92199.1	28.8	191	113	8	38	215	109	289	1e-09	57.8
lcl|KI669605.1_cdsid_ETN04159.1	Gene_147	31.15	183	87	7	3	165	192	355	5e-12	64.7
lcl|KI669605.1_cdsid_ETN04159.1	Gene_147	30.69	189	94	8	27	196	128	298	2e-11	63.5
lcl|KI669605.1_cdsid_ETN04159.1	Gene_147	31.36	220	94	11	4	193	133	325	4e-11	62
lcl|KI669605.1_cdsid_ETN04159.1	Gene_147	28.78	205	117	8	1	196	220	404	1e-10	60.8
lcl|KI669605.1_cdsid_ETN04159.1	Gene_147	28.8	191	113	8	38	215	109	289	1e-09	57.8
lcl|KI669605.1_cdsid_ETN04159.1	lcl|NC_021858.1_cdsid_YP_008319496.1	29.78	225	103	11	4	196	239	440	5e-12	65.1
lcl|KI669605.1_cdsid_ETN04159.1	lcl|NC_021858.1_cdsid_YP_008319496.1	28.57	217	118	11	4	196	185	388	4e-08	53.1
lcl|KI669605.1_cdsid_ETN04159.1	lcl|NC_021858.1_cdsid_YP_008319496.1	27.5	160	82	10	4	155	346	479	8e-06	46.6
lcl|KI669605.1_cdsid_ETN04159.1	lcl|NC_021858.1_cdsid_YP_008319496.1	32.38	105	58	5	3	103	372	467	0.0001	42.7
lcl|KI669605.1_cdsid_ETN04159.1	lcl|NC_021858.1_cdsid_YP_008319860.1	32.84	201	101	12	4	193	175	352	6e-12	64.3
lcl|KI669605.1_cdsid_ETN04159.1	lcl|NC_021858.1_cdsid_YP_008319860.1	28.35	254	133	12	8	222	111	354	2e-10	60.1
lcl|KI669605.1_cdsid_ETN04159.1	lcl|NC_021858.1_cdsid_YP_008319860.1	32.02	178	93	10	33	196	81	244	6e-07	49.7
lcl|KI669605.1_cdsid_ETN04159.1	lcl|NC_020104.1_cdsid_YP_007354403.1	36.11	108	57	4	4	102	244	348	7e-12	64.3
lcl|KI669605.1_cdsid_ETN04159.1	lcl|NC_020104.1_cdsid_YP_007354403.1	33.33	144	83	5	28	165	210	346	1e-10	60.5
lcl|KI669605.1_cdsid_ETN04159.1	lcl|NC_020104.1_cdsid_YP_007354403.1	33.12	154	84	6	49	193	203	346	7e-08	52.4
lcl|KI669605.1_cdsid_ETN04159.1	lcl|NC_020104.1_cdsid_YP_007354403.1	33.61	119	62	5	84	195	210	318	2e-05	45.1
lcl|KI669605.1_cdsid_ETN04159.1	lcl|JX975216.1_cdsid_AFX92239.1	28.57	203	123	9	4	195	125	316	8e-12	63.9
lcl|KI669605.1_cdsid_ETN04159.1	lcl|JX975216.1_cdsid_AFX92239.1	25.73	171	113	6	1	165	182	344	4e-07	50.1
lcl|KI669605.1_cdsid_ETN04159.1	lcl|JX975216.1_cdsid_AFX92239.1	36.08	97	44	5	130	214	130	220	0.0003	41.6
lcl|KI669605.1_cdsid_ETN04159.1	lcl|NC_022098.1_cdsid_YP_008437802.1	30.23	215	120	7	1	193	51	257	9e-12	63.9
lcl|KI669605.1_cdsid_ETN04159.1	lcl|NC_022098.1_cdsid_YP_008437802.1	29.49	217	122	11	7	215	194	387	1e-07	52
lcl|KI669605.1_cdsid_ETN04159.1	lcl|NC_022098.1_cdsid_YP_008437802.1	26.7	176	90	8	4	166	245	394	0.0003	41.6
lcl|KI669605.1_cdsid_ETN04159.1	lcl|JX975216.1_cdsid_AFX92284.1	28.06	139	89	4	1	136	8	138	1e-11	61.2
lcl|KI669605.1_cdsid_ETN04159.1	lcl|JX975216.1_cdsid_AFX92284.1	27.66	141	91	4	55	192	6	138	8e-09	53.1
lcl|KI669605.1_cdsid_ETN04159.1	lcl|NC_022098.1_cdsid_YP_008436573.1	31.9	210	113	10	4	203	24	213	1e-11	63.9
lcl|KI669605.1_cdsid_ETN04159.1	lcl|NC_022098.1_cdsid_YP_008436573.1	31.47	143	77	5	1	138	78	204	2e-06	48.5
lcl|KI669605.1_cdsid_ETN04159.1	lcl|NC_016072.1_cdsid_YP_004894220.1	31.15	183	87	7	3	165	192	355	1e-11	63.5
lcl|KI669605.1_cdsid_ETN04159.1	lcl|NC_016072.1_cdsid_YP_004894220.1	30.69	189	94	8	27	196	128	298	2e-11	62.8
lcl|KI669605.1_cdsid_ETN04159.1	lcl|NC_016072.1_cdsid_YP_004894220.1	31.36	220	94	11	4	193	133	325	5e-11	62
lcl|KI669605.1_cdsid_ETN04159.1	lcl|NC_016072.1_cdsid_YP_004894220.1	28.78	205	117	8	1	196	220	404	1e-10	60.8
lcl|KI669605.1_cdsid_ETN04159.1	lcl|NC_016072.1_cdsid_YP_004894220.1	28.8	191	113	8	38	215	109	289	2e-09	57
lcl|KI669605.1_cdsid_ETN04159.1	Gene_137	28.09	235	117	9	1	193	151	375	2e-11	63.2
lcl|KI669605.1_cdsid_ETN04159.1	Gene_137	30.6	232	123	10	4	214	124	338	3e-11	62.4
lcl|KI669605.1_cdsid_ETN04159.1	Gene_137	34.12	170	62	8	55	214	119	248	1e-07	51.6
lcl|KI669605.1_cdsid_ETN04159.1	gene898_378_aa_For_26036_27172	28.09	235	117	9	1	193	151	375	2e-11	63.2
lcl|KI669605.1_cdsid_ETN04159.1	gene898_378_aa_For_26036_27172	30.6	232	123	10	4	214	124	338	3e-11	62.4
lcl|KI669605.1_cdsid_ETN04159.1	gene898_378_aa_For_26036_27172	34.12	170	62	8	55	214	119	248	1e-07	51.6
lcl|KI669605.1_cdsid_ETN04159.1	lcl|NC_016072.1_cdsid_YP_004894211.1	28.09	235	117	9	1	193	151	375	2e-11	63.2
lcl|KI669605.1_cdsid_ETN04159.1	lcl|NC_016072.1_cdsid_YP_004894211.1	30.6	232	123	10	4	214	124	338	3e-11	62.4
lcl|KI669605.1_cdsid_ETN04159.1	lcl|NC_016072.1_cdsid_YP_004894211.1	34.12	170	62	8	55	214	119	248	1e-07	51.6
lcl|KI669605.1_cdsid_ETN04159.1	lcl|NC_022098.1_cdsid_YP_008438489.1	31	200	107	11	4	195	105	281	2e-11	62.8
lcl|KI669605.1_cdsid_ETN04159.1	Terra2_552_133_aa_Rev_1_399	43.04	79	37	3	28	100	46	122	3e-11	59.7
lcl|KI669605.1_cdsid_ETN04159.1	Terra2_552_133_aa_Rev_1_399	38.67	75	38	3	4	72	50	122	1e-08	52.4
lcl|KI669605.1_cdsid_ETN04159.1	Terra2_552_133_aa_Rev_1_399	35.42	96	43	4	49	137	39	122	2e-07	48.9
lcl|KI669605.1_cdsid_ETN04159.1	lcl|NC_016072.1_cdsid_YP_004894257.1	26.6	203	127	8	4	195	125	316	3e-11	62.8
lcl|KI669605.1_cdsid_ETN04159.1	lcl|NC_016072.1_cdsid_YP_004894257.1	26.32	171	112	6	1	165	182	344	2e-07	51.2
lcl|KI669605.1_cdsid_ETN04159.1	lcl|NC_016072.1_cdsid_YP_004894257.1	34.02	97	46	5	130	214	130	220	0.001	40
lcl|KI669605.1_cdsid_ETN04159.1	Gene_186	26.6	203	127	8	4	195	125	316	3e-11	62.4
lcl|KI669605.1_cdsid_ETN04159.1	Gene_186	26.32	171	112	6	1	165	182	344	2e-07	51.6
lcl|KI669605.1_cdsid_ETN04159.1	Gene_186	34.02	97	46	5	130	214	130	220	0.0009	40
lcl|KI669605.1_cdsid_ETN04159.1	Terra2_866_501_aa_Rev_179472_180977	27.67	206	126	8	4	196	107	302	3e-11	62.4
lcl|KI669605.1_cdsid_ETN04159.1	Terra2_866_501_aa_Rev_179472_180977	30	150	86	5	31	171	106	245	6e-10	58.5
lcl|KI669605.1_cdsid_ETN04159.1	Terra2_866_501_aa_Rev_179472_180977	28.7	108	74	2	1	105	389	496	2e-06	48.5
lcl|KI669605.1_cdsid_ETN04159.1	Terra2_866_501_aa_Rev_179472_180977	21.76	170	113	6	1	167	342	494	3e-05	44.7
lcl|KI669605.1_cdsid_ETN04159.1	lcl|JX975216.1_cdsid_AFX92190.1	30.6	232	123	10	4	214	124	338	3e-11	62.4
lcl|KI669605.1_cdsid_ETN04159.1	lcl|JX975216.1_cdsid_AFX92190.1	28.09	235	117	9	1	193	151	375	3e-11	62.4
lcl|KI669605.1_cdsid_ETN04159.1	lcl|JX975216.1_cdsid_AFX92190.1	34.12	170	62	8	55	214	119	248	1e-07	51.6
lcl|KI669605.1_cdsid_ETN04159.1	lcl|NC_022098.1_cdsid_YP_008438287.1	30.41	148	92	4	1	145	149	288	4e-11	62
lcl|KI669605.1_cdsid_ETN04159.1	lcl|NC_022098.1_cdsid_YP_008438287.1	26.5	200	123	7	8	196	68	254	1e-10	60.8
lcl|KI669605.1_cdsid_ETN04159.1	lcl|NC_022098.1_cdsid_YP_008438287.1	25.98	204	122	8	4	195	96	282	7e-09	55.5
lcl|KI669605.1_cdsid_ETN04159.1	lcl|NC_022098.1_cdsid_YP_008438287.1	27.27	176	106	6	34	200	66	228	1e-08	54.3
lcl|KI669605.1_cdsid_ETN04159.1	lcl|NC_022098.1_cdsid_YP_008437411.1	31.58	152	83	7	32	178	85	220	4e-11	60.5
lcl|KI669605.1_cdsid_ETN04159.1	lcl|NC_022098.1_cdsid_YP_008437411.1	27.27	143	85	4	55	193	80	207	2e-05	44.7
lcl|KI669605.1_cdsid_ETN04159.1	lcl|NC_016072.1_cdsid_YP_004894300.1	27.34	139	90	4	1	136	8	138	5e-11	59.3
lcl|KI669605.1_cdsid_ETN04159.1	lcl|NC_016072.1_cdsid_YP_004894300.1	26.95	141	92	4	55	192	6	138	9e-08	50.4
lcl|KI669605.1_cdsid_ETN04159.1	Gene_230	27.34	139	90	4	1	136	8	138	5e-11	59.3
lcl|KI669605.1_cdsid_ETN04159.1	Gene_230	26.95	141	92	4	55	192	6	138	9e-08	50.4
lcl|KI669605.1_cdsid_ETN04159.1	gene979_161_aa_Rev_109157_109642	27.34	139	90	4	1	136	8	138	5e-11	59.3
lcl|KI669605.1_cdsid_ETN04159.1	gene979_161_aa_Rev_109157_109642	26.95	141	92	4	55	192	6	138	8e-08	50.4
lcl|KI669605.1_cdsid_ETN04159.1	Gene_1013	33.57	143	76	5	4	137	131	263	8e-11	61.2
lcl|KI669605.1_cdsid_ETN04159.1	Gene_1013	28.96	221	110	11	4	193	59	263	3e-10	59.7
lcl|KI669605.1_cdsid_ETN04159.1	Gene_1013	27.33	150	94	5	59	195	58	205	7e-06	46.6
lcl|KI669605.1_cdsid_ETN04159.1	lcl|NC_020104.1_cdsid_YP_007354032.1	28.77	219	115	10	4	193	217	423	8e-11	61.2
lcl|KI669605.1_cdsid_ETN04159.1	lcl|NC_020104.1_cdsid_YP_007354032.1	26.04	192	111	9	28	202	121	298	0.0007	40.4
lcl|KI669605.1_cdsid_ETN04159.1	lcl|NC_016072.1_cdsid_YP_004894954.1	28.71	209	120	9	4	196	165	360	9e-11	61.2
lcl|KI669605.1_cdsid_ETN04159.1	lcl|NC_016072.1_cdsid_YP_004894954.1	24.52	208	135	8	8	203	259	456	1e-06	48.9
lcl|KI669605.1_cdsid_ETN04159.1	lcl|JX975216.1_cdsid_AFX93013.1	28.71	209	120	9	4	196	165	360	9e-11	61.2
lcl|KI669605.1_cdsid_ETN04159.1	lcl|JX975216.1_cdsid_AFX93013.1	24.52	208	135	8	8	203	259	456	1e-06	48.9
lcl|KI669605.1_cdsid_ETN04159.1	Gene_942	28.71	209	120	9	4	196	165	360	9e-11	61.2
lcl|KI669605.1_cdsid_ETN04159.1	Gene_942	24.52	208	135	8	8	203	259	456	1e-06	48.9
lcl|KI669605.1_cdsid_ETN04159.1	lcl|JX975216.1_cdsid_AFX93084.1	33.57	143	76	5	4	137	131	263	9e-11	60.8
lcl|KI669605.1_cdsid_ETN04159.1	lcl|JX975216.1_cdsid_AFX93084.1	27.15	221	114	9	4	193	59	263	3e-09	56.2
lcl|KI669605.1_cdsid_ETN04159.1	lcl|JX975216.1_cdsid_AFX93084.1	28.26	138	88	4	62	195	75	205	1e-05	45.8
lcl|KI669605.1_cdsid_ETN04159.1	lcl|NC_014649.1_cdsid_YP_003987290.1	27.18	206	127	8	4	196	107	302	9e-11	61.2
lcl|KI669605.1_cdsid_ETN04159.1	lcl|NC_014649.1_cdsid_YP_003987290.1	29.33	150	87	5	31	171	106	245	2e-09	57.4
lcl|KI669605.1_cdsid_ETN04159.1	lcl|NC_014649.1_cdsid_YP_003987290.1	27.78	108	75	2	1	105	389	496	1e-06	48.9
lcl|KI669605.1_cdsid_ETN04159.1	lcl|NC_014649.1_cdsid_YP_003987290.1	23.02	139	88	5	1	137	342	463	6e-05	43.9
lcl|KI669605.1_cdsid_ETN04159.1	lcl|JF801956.1_cdsid_AEQ60973.1	27.18	206	127	8	4	196	107	302	9e-11	61.2
lcl|KI669605.1_cdsid_ETN04159.1	lcl|JF801956.1_cdsid_AEQ60973.1	29.33	150	87	5	31	171	106	245	2e-09	57.4
lcl|KI669605.1_cdsid_ETN04159.1	lcl|JF801956.1_cdsid_AEQ60973.1	27.78	108	75	2	1	105	389	496	1e-06	48.9
lcl|KI669605.1_cdsid_ETN04159.1	lcl|JF801956.1_cdsid_AEQ60973.1	23.02	139	88	5	1	137	342	463	6e-05	43.9
lcl|KI669605.1_cdsid_ETN04159.1	lcl|NC_020104.1_cdsid_YP_007354827.1	28.91	211	121	8	1	196	193	389	1e-10	60.8
lcl|KI669605.1_cdsid_ETN04159.1	lcl|NC_020104.1_cdsid_YP_007354827.1	33.33	111	62	4	1	102	311	418	9e-10	58.2
lcl|KI669605.1_cdsid_ETN04159.1	lcl|NC_020104.1_cdsid_YP_007354827.1	27.22	180	108	7	28	196	162	329	1e-07	51.6
lcl|KI669605.1_cdsid_ETN04159.1	lcl|NC_020104.1_cdsid_YP_007354827.1	27.67	206	98	10	1	166	223	417	3e-05	44.7
lcl|KI669605.1_cdsid_ETN04159.1	lcl|NC_022098.1_cdsid_YP_008438316.1	34.35	131	73	3	1	118	169	299	1e-10	60.5
lcl|KI669605.1_cdsid_ETN04159.1	lcl|NC_022098.1_cdsid_YP_008438316.1	26.23	183	110	4	6	165	89	269	9e-10	58.2
lcl|KI669605.1_cdsid_ETN04159.1	lcl|NC_022098.1_cdsid_YP_008438316.1	28.26	138	91	1	8	145	148	277	3e-08	53.9
lcl|KI669605.1_cdsid_ETN04159.1	lcl|NC_022098.1_cdsid_YP_008438316.1	30.93	194	122	7	23	214	50	233	4e-06	47.4
lcl|KI669605.1_cdsid_ETN04159.1	lcl|NC_022098.1_cdsid_YP_008438171.1	33.5	200	91	12	1	185	280	452	1e-10	60.8
lcl|KI669605.1_cdsid_ETN04159.1	lcl|NC_022098.1_cdsid_YP_008438171.1	30.46	174	92	7	32	195	283	437	7e-07	49.7
lcl|KI669605.1_cdsid_ETN04159.1	lcl|NC_022098.1_cdsid_YP_008438235.1	29.5	139	85	5	6	142	68	195	1e-10	59.3
lcl|KI669605.1_cdsid_ETN04159.1	lcl|NC_022098.1_cdsid_YP_008438235.1	27.08	144	96	3	27	170	61	195	2e-10	58.9
lcl|KI669605.1_cdsid_ETN04159.1	lcl|NC_022098.1_cdsid_YP_008438235.1	24.11	112	80	3	1	108	91	201	4e-06	47
lcl|KI669605.1_cdsid_ETN04159.1	lcl|NC_022098.1_cdsid_YP_008438235.1	26.67	105	74	3	118	220	59	162	1e-05	45.1
lcl|KI669605.1_cdsid_ETN04159.1	lcl|NC_022098.1_cdsid_YP_008438235.1	29.46	129	74	5	90	214	68	183	3e-05	44.3
lcl|KI669605.1_cdsid_ETN04159.1	Terra2_841_422_aa_Rev_145380_146648	30.94	139	83	4	4	137	215	345	1e-10	60.5
lcl|KI669605.1_cdsid_ETN04159.1	Terra2_841_422_aa_Rev_145380_146648	25.88	255	122	13	1	196	73	319	7e-07	49.7
lcl|KI669605.1_cdsid_ETN04159.1	lcl|NC_022098.1_cdsid_YP_008437902.1	32	200	101	11	4	192	166	341	1e-10	60.5
lcl|KI669605.1_cdsid_ETN04159.1	lcl|NC_022098.1_cdsid_YP_008437902.1	31.71	205	110	10	1	196	52	235	1e-09	58.2
lcl|KI669605.1_cdsid_ETN04159.1	lcl|NC_022098.1_cdsid_YP_008438266.1	33.53	170	95	6	34	194	129	289	2e-10	60.8
lcl|KI669605.1_cdsid_ETN04159.1	lcl|NC_022098.1_cdsid_YP_008438266.1	36	100	61	1	105	201	135	234	3e-06	47.8
lcl|KI669605.1_cdsid_ETN04159.1	lcl|NC_022098.1_cdsid_YP_008438266.1	26.59	173	107	4	3	165	154	316	3e-06	47.8
lcl|KI669605.1_cdsid_ETN04159.1	lcl|NC_022098.1_cdsid_YP_008438266.1	36.36	88	55	1	126	213	128	214	0.0004	41.6
lcl|KI669605.1_cdsid_ETN04159.1	Terra2_576_227_aa_Rev_26027_26710	32.19	146	80	6	1	137	83	218	2e-10	58.9
lcl|KI669605.1_cdsid_ETN04159.1	Terra2_576_227_aa_Rev_26027_26710	28.92	166	86	8	44	193	69	218	4e-08	52.4
lcl|KI669605.1_cdsid_ETN04159.1	Terra2_576_227_aa_Rev_26027_26710	35.8	81	36	4	4	74	146	220	1e-05	45.4
lcl|KI669605.1_cdsid_ETN04159.1	lcl|NC_014649.1_cdsid_YP_003986530.1	32.19	146	80	6	1	137	83	218	2e-10	58.9
lcl|KI669605.1_cdsid_ETN04159.1	lcl|NC_014649.1_cdsid_YP_003986530.1	28.92	166	86	8	44	193	69	218	4e-08	52.4
lcl|KI669605.1_cdsid_ETN04159.1	lcl|NC_014649.1_cdsid_YP_003986530.1	35.8	81	36	4	4	74	146	220	1e-05	45.4
lcl|KI669605.1_cdsid_ETN04159.1	lcl|JF801956.1_cdsid_AEQ60214.1	32.19	146	80	6	1	137	83	218	2e-10	58.9
lcl|KI669605.1_cdsid_ETN04159.1	lcl|JF801956.1_cdsid_AEQ60214.1	28.92	166	86	8	44	193	69	218	4e-08	52.4
lcl|KI669605.1_cdsid_ETN04159.1	lcl|JF801956.1_cdsid_AEQ60214.1	35.8	81	36	4	4	74	146	220	1e-05	45.4
lcl|KI669605.1_cdsid_ETN04159.1	Terra2_757_157_aa_Rev_36157_36630	30.41	148	87	5	24	165	6	143	2e-10	57.8
lcl|KI669605.1_cdsid_ETN04159.1	Terra2_757_157_aa_Rev_36157_36630	33.78	148	82	6	52	193	6	143	3e-10	57.4
lcl|KI669605.1_cdsid_ETN04159.1	Terra2_757_157_aa_Rev_36157_36630	32.43	111	63	4	4	105	41	148	6e-08	50.8
lcl|KI669605.1_cdsid_ETN04159.1	Terra2_757_157_aa_Rev_36157_36630	36.84	76	44	2	1	72	68	143	1e-05	44.3
lcl|KI669605.1_cdsid_ETN04159.1	gene544_465_aa_Rev_152531_153928	26.63	199	128	7	4	193	146	335	2e-10	60.1
lcl|KI669605.1_cdsid_ETN04159.1	gene544_465_aa_Rev_152531_153928	24.52	208	128	8	4	196	117	310	2e-09	57.4
lcl|KI669605.1_cdsid_ETN04159.1	gene544_465_aa_Rev_152531_153928	25.53	141	92	5	1	137	204	335	2e-08	53.9
lcl|KI669605.1_cdsid_ETN04159.1	gene544_465_aa_Rev_152531_153928	23.27	202	136	6	4	193	266	460	1e-06	49.3
lcl|KI669605.1_cdsid_ETN04159.1	lcl|NC_014649.1_cdsid_YP_003987321.1	30.94	139	83	4	4	137	215	345	2e-10	60.1
lcl|KI669605.1_cdsid_ETN04159.1	lcl|NC_014649.1_cdsid_YP_003987321.1	25.4	252	121	13	1	193	73	316	3e-06	47.8
lcl|KI669605.1_cdsid_ETN04159.1	lcl|JF801956.1_cdsid_AEQ61004.1	30.94	139	83	4	4	137	215	345	2e-10	60.1
lcl|KI669605.1_cdsid_ETN04159.1	lcl|JF801956.1_cdsid_AEQ61004.1	25.4	252	121	13	1	193	73	316	3e-06	47.8
lcl|KI669605.1_cdsid_ETN04159.1	lcl|JX975216.1_cdsid_AFX93075.1	26.63	199	128	7	4	193	146	335	2e-10	60.1
lcl|KI669605.1_cdsid_ETN04159.1	lcl|JX975216.1_cdsid_AFX93075.1	24.52	208	128	8	4	196	117	310	2e-09	57.4
lcl|KI669605.1_cdsid_ETN04159.1	lcl|JX975216.1_cdsid_AFX93075.1	24.39	205	136	6	1	193	263	460	2e-08	54.3
lcl|KI669605.1_cdsid_ETN04159.1	lcl|JX975216.1_cdsid_AFX93075.1	25.53	141	92	5	1	137	204	335	3e-08	53.9
lcl|KI669605.1_cdsid_ETN04159.1	lcl|NC_020104.1_cdsid_YP_007354079.1	30.11	176	96	8	31	193	55	216	3e-10	58.5
lcl|KI669605.1_cdsid_ETN04159.1	lcl|NC_020104.1_cdsid_YP_007354079.1	29.51	183	88	10	3	165	55	216	2e-08	53.5
lcl|KI669605.1_cdsid_ETN04159.1	lcl|NC_020104.1_cdsid_YP_007354079.1	27.7	148	85	6	4	141	85	220	2e-07	50.4
lcl|KI669605.1_cdsid_ETN04159.1	lcl|NC_014649.1_cdsid_YP_003986516.1	28.81	177	98	8	3	166	22	183	3e-10	58.2
lcl|KI669605.1_cdsid_ETN04159.1	lcl|NC_014649.1_cdsid_YP_003986516.1	28.57	147	83	6	1	138	50	183	1e-07	50.8
lcl|KI669605.1_cdsid_ETN04159.1	gi|13242474|ref|NP_077487.1|	28.02	207	118	9	4	200	70	255	3e-10	58.9
lcl|KI669605.1_cdsid_ETN04159.1	gi|13242474|ref|NP_077487.1|	30.38	158	87	8	4	154	124	265	5e-08	52.8
lcl|KI669605.1_cdsid_ETN04159.1	lcl|NC_016072.1_cdsid_YP_004895015.1	26.63	199	128	7	4	193	146	335	3e-10	59.3
lcl|KI669605.1_cdsid_ETN04159.1	lcl|NC_016072.1_cdsid_YP_004895015.1	24.52	208	128	8	4	196	117	310	2e-09	57
lcl|KI669605.1_cdsid_ETN04159.1	lcl|NC_016072.1_cdsid_YP_004895015.1	25.53	141	92	5	1	137	204	335	3e-08	53.5
lcl|KI669605.1_cdsid_ETN04159.1	lcl|NC_016072.1_cdsid_YP_004895015.1	22.44	205	140	6	1	193	263	460	4e-07	50.4
lcl|KI669605.1_cdsid_ETN04159.1	lcl|NC_014649.1_cdsid_YP_003986555.1	28.57	182	103	6	31	193	1	174	5e-10	58.9
lcl|KI669605.1_cdsid_ETN04159.1	lcl|NC_014649.1_cdsid_YP_003986555.1	27.59	145	79	8	4	137	104	233	2e-05	45.1
lcl|KI669605.1_cdsid_ETN04159.1	lcl|NC_021858.1_cdsid_YP_008318538.1	32.54	169	65	7	32	196	201	324	5e-10	58.9
lcl|KI669605.1_cdsid_ETN04159.1	lcl|NC_021858.1_cdsid_YP_008318538.1	31.8	217	117	11	2	196	63	270	1e-09	57.8
lcl|KI669605.1_cdsid_ETN04159.1	Gene_1144	24.27	206	132	7	3	195	116	310	5e-10	58.5
lcl|KI669605.1_cdsid_ETN04159.1	Gene_1144	27.52	149	86	5	1	139	144	280	8e-09	55.1
lcl|KI669605.1_cdsid_ETN04159.1	Gene_1144	22.86	210	120	10	36	222	90	280	1e-05	45.8
lcl|KI669605.1_cdsid_ETN04159.1	lcl|NC_016072.1_cdsid_YP_004895107.1	27.57	214	127	6	4	196	159	365	6e-10	58.5
lcl|KI669605.1_cdsid_ETN04159.1	lcl|NC_022098.1_cdsid_YP_008437868.1	29.29	198	109	10	32	220	16	191	6e-10	57.4
lcl|KI669605.1_cdsid_ETN04159.1	lcl|NC_022098.1_cdsid_YP_008437868.1	29.21	202	105	12	4	193	16	191	2e-07	50.4
lcl|KI669605.1_cdsid_ETN04159.1	lcl|NC_022098.1_cdsid_YP_008437868.1	29.45	146	82	7	55	196	12	140	0.0002	41.6
lcl|KI669605.1_cdsid_ETN04159.1	lcl|NC_022098.1_cdsid_YP_008438339.1	27.86	201	110	10	4	194	261	436	6e-10	58.5
lcl|KI669605.1_cdsid_ETN04159.1	lcl|NC_022098.1_cdsid_YP_008438339.1	25.68	183	77	9	2	149	313	471	8e-05	43.5
lcl|KI669605.1_cdsid_ETN04159.1	Gene_1005	25	200	130	7	4	193	146	335	1e-09	58.2
lcl|KI669605.1_cdsid_ETN04159.1	Gene_1005	24.52	208	128	8	4	196	117	310	2e-09	57
lcl|KI669605.1_cdsid_ETN04159.1	Gene_1005	24.82	141	93	5	1	137	204	335	9e-08	52
lcl|KI669605.1_cdsid_ETN04159.1	lcl|JX975216.1_cdsid_AFX93207.1	23.3	206	134	7	3	195	116	310	1e-09	57.8
lcl|KI669605.1_cdsid_ETN04159.1	lcl|JX975216.1_cdsid_AFX93207.1	24.59	183	102	8	1	165	144	308	4e-08	53.1
lcl|KI669605.1_cdsid_ETN04159.1	lcl|JX975216.1_cdsid_AFX93207.1	22.01	209	123	11	36	222	90	280	4e-05	44.3
lcl|KI669605.1_cdsid_ETN04159.1	lcl|NC_016072.1_cdsid_YP_004895023.1	27.6	221	113	9	4	193	59	263	1e-09	57.8
lcl|KI669605.1_cdsid_ETN04159.1	lcl|NC_016072.1_cdsid_YP_004895023.1	26.45	155	89	5	59	195	58	205	7e-06	46.6
lcl|KI669605.1_cdsid_ETN04159.1	lcl|NC_020104.1_cdsid_YP_007354656.1	26.71	161	103	5	42	196	153	304	1e-09	57.4
lcl|KI669605.1_cdsid_ETN04159.1	lcl|NC_020104.1_cdsid_YP_007354656.1	30.29	208	116	9	1	193	168	361	6e-09	55.8
lcl|KI669605.1_cdsid_ETN04159.1	gene832_174_aa_Rev_26457_26981	28.21	156	82	6	56	197	31	170	1e-09	55.8
lcl|KI669605.1_cdsid_ETN04159.1	gene832_174_aa_Rev_26457_26981	26.82	179	85	8	3	173	34	174	3e-07	49.3
lcl|KI669605.1_cdsid_ETN04159.1	Gene_54	28.21	156	82	6	56	197	31	170	1e-09	55.8
lcl|KI669605.1_cdsid_ETN04159.1	Gene_54	26.82	179	85	8	3	173	34	174	3e-07	49.3
lcl|KI669605.1_cdsid_ETN04159.1	lcl|JX975216.1_cdsid_AFX92110.1	28.21	156	82	6	56	197	31	170	1e-09	55.5
lcl|KI669605.1_cdsid_ETN04159.1	lcl|JX975216.1_cdsid_AFX92110.1	26.82	179	85	8	3	173	34	174	2e-07	49.7
lcl|KI669605.1_cdsid_ETN04159.1	lcl|NC_020104.1_cdsid_YP_007354016.1	35.24	105	56	4	5	100	128	229	1e-09	57
lcl|KI669605.1_cdsid_ETN04159.1	lcl|NC_020104.1_cdsid_YP_007354016.1	36.71	79	40	3	4	75	157	232	3e-06	47.4
lcl|KI669605.1_cdsid_ETN04159.1	lcl|NC_020104.1_cdsid_YP_007354016.1	31.58	114	67	5	28	137	123	229	6e-06	46.6
lcl|KI669605.1_cdsid_ETN04159.1	lcl|NC_020104.1_cdsid_YP_007354016.1	26.77	127	80	4	55	176	122	240	0.0007	40
lcl|KI669605.1_cdsid_ETN04159.1	lcl|NC_021858.1_cdsid_YP_008318686.1	30.67	150	95	5	51	198	220	362	2e-09	57.4
lcl|KI669605.1_cdsid_ETN04159.1	lcl|NC_021858.1_cdsid_YP_008318686.1	26.85	149	84	6	2	139	225	359	3e-05	44.7
lcl|KI669605.1_cdsid_ETN04159.1	lcl|NC_014649.1_cdsid_YP_003987395.1	26.98	189	99	7	3	171	115	284	2e-09	57
lcl|KI669605.1_cdsid_ETN04159.1	lcl|NC_014649.1_cdsid_YP_003987395.1	28.74	174	109	6	28	193	112	278	2e-08	53.9
lcl|KI669605.1_cdsid_ETN04159.1	lcl|NC_014649.1_cdsid_YP_003987395.1	31.49	181	95	7	49	214	105	271	7e-08	52.4
lcl|KI669605.1_cdsid_ETN04159.1	lcl|JF801956.1_cdsid_AEQ61079.1	26.98	189	99	7	3	171	115	284	2e-09	57
lcl|KI669605.1_cdsid_ETN04159.1	lcl|JF801956.1_cdsid_AEQ61079.1	28.74	174	109	6	28	193	112	278	2e-08	53.9
lcl|KI669605.1_cdsid_ETN04159.1	lcl|JF801956.1_cdsid_AEQ61079.1	31.49	181	95	7	49	214	105	271	7e-08	52.4
lcl|KI669605.1_cdsid_ETN04159.1	lcl|NC_014649.1_cdsid_YP_003986556.1	29.33	150	79	7	6	139	51	189	2e-09	55.5
lcl|KI669605.1_cdsid_ETN04159.1	lcl|NC_014649.1_cdsid_YP_003986556.1	30	110	65	4	1	101	82	188	3e-07	49.7
lcl|KI669605.1_cdsid_ETN04159.1	Terra2_775_299_aa_For_58058_58957	26.98	189	99	7	3	171	115	284	2e-09	56.6
lcl|KI669605.1_cdsid_ETN04159.1	Terra2_775_299_aa_For_58058_58957	28.74	174	109	6	28	193	112	278	3e-08	53.5
lcl|KI669605.1_cdsid_ETN04159.1	Terra2_775_299_aa_For_58058_58957	31.49	181	95	7	49	214	105	271	4e-08	53.1
lcl|KI669605.1_cdsid_ETN04159.1	lcl|NC_022098.1_cdsid_YP_008438764.1	33.05	118	63	4	81	196	107	210	4e-09	55.8
lcl|KI669605.1_cdsid_ETN04159.1	lcl|NC_022098.1_cdsid_YP_008438764.1	30.14	146	73	7	4	141	141	265	4e-08	53.1
lcl|KI669605.1_cdsid_ETN04159.1	lcl|NC_022098.1_cdsid_YP_008438764.1	31.76	148	80	6	53	196	107	237	8e-08	52.4
lcl|KI669605.1_cdsid_ETN04159.1	lcl|NC_022098.1_cdsid_YP_008438764.1	31.25	112	58	6	2	105	166	266	0.0001	42.7
lcl|KI669605.1_cdsid_ETN04159.1	gene786_213_aa_Rev_22365_23006	25.17	143	85	5	1	135	73	201	4e-09	55.1
lcl|KI669605.1_cdsid_ETN04159.1	gene786_213_aa_Rev_22365_23006	24.43	176	109	8	3	168	45	206	3e-07	50.1
lcl|KI669605.1_cdsid_ETN04159.1	gene786_213_aa_Rev_22365_23006	26.06	142	87	5	56	191	72	201	3e-07	50.1
lcl|KI669605.1_cdsid_ETN04159.1	gene786_213_aa_Rev_22365_23006	31.25	80	49	3	119	193	70	148	9e-06	45.8
lcl|KI669605.1_cdsid_ETN04159.1	lcl|NC_016072.1_cdsid_YP_004895149.1	29.14	151	81	7	1	139	144	280	5e-09	55.8
lcl|KI669605.1_cdsid_ETN04159.1	lcl|NC_016072.1_cdsid_YP_004895149.1	21.95	246	136	10	4	203	86	321	8e-07	49.3
lcl|KI669605.1_cdsid_ETN04159.1	gene942_386_aa_Rev_68206_69366	25.59	211	121	7	1	193	152	344	5e-09	55.8
lcl|KI669605.1_cdsid_ETN04159.1	gene942_386_aa_Rev_68206_69366	25.58	172	108	7	31	193	124	284	2e-08	54.3
lcl|KI669605.1_cdsid_ETN04159.1	gene942_386_aa_Rev_68206_69366	34.04	94	50	4	130	214	130	220	0.0004	41.2
lcl|KI669605.1_cdsid_ETN04159.1	lcl|JF801956.1_cdsid_AEQ60199.1	29.11	158	87	7	22	166	3	148	5e-09	54.3
lcl|KI669605.1_cdsid_ETN04159.1	lcl|JF801956.1_cdsid_AEQ60199.1	28.77	146	82	6	1	137	15	147	8e-08	51.2
lcl|KI669605.1_cdsid_ETN04159.1	lcl|JF801956.1_cdsid_AEQ60199.1	31.36	118	60	6	120	221	13	125	7e-05	42.7
lcl|KI669605.1_cdsid_ETN04159.1	lcl|NC_022098.1_cdsid_YP_008437276.1	29.44	197	111	10	4	193	490	665	6e-09	55.8
lcl|KI669605.1_cdsid_ETN04159.1	lcl|NC_022098.1_cdsid_YP_008437276.1	28.89	135	59	5	88	196	490	613	7e-05	43.9
lcl|KI669605.1_cdsid_ETN04159.1	lcl|NC_022098.1_cdsid_YP_008437276.1	27.05	207	99	11	28	195	217	410	0.0002	42.4
lcl|KI669605.1_cdsid_ETN04159.1	lcl|NC_022098.1_cdsid_YP_008437276.1	35.53	76	36	4	3	72	597	665	0.0003	42
lcl|KI669605.1_cdsid_ETN04159.1	lcl|NC_022098.1_cdsid_YP_008436620.1	26.84	272	115	14	4	214	197	445	6e-09	55.8
lcl|KI669605.1_cdsid_ETN04159.1	lcl|NC_022098.1_cdsid_YP_008436620.1	27.42	248	115	12	1	194	109	345	7e-07	49.7
lcl|KI669605.1_cdsid_ETN04159.1	lcl|NC_022098.1_cdsid_YP_008438291.1	37.86	103	62	1	1	101	86	188	8e-09	55.5
lcl|KI669605.1_cdsid_ETN04159.1	lcl|NC_022098.1_cdsid_YP_008438291.1	37.5	72	43	2	126	196	62	132	1e-05	45.8
lcl|KI669605.1_cdsid_ETN04159.1	lcl|NC_022098.1_cdsid_YP_008438291.1	27.54	207	111	7	8	197	65	249	2e-05	45.4
lcl|KI669605.1_cdsid_ETN04159.1	lcl|NC_014649.1_cdsid_YP_003987430.1	27.03	148	83	6	1	136	164	298	8e-09	55.1
lcl|KI669605.1_cdsid_ETN04159.1	lcl|NC_014649.1_cdsid_YP_003987430.1	32.41	145	73	7	82	214	161	292	5e-07	50.1
lcl|KI669605.1_cdsid_ETN04159.1	lcl|JF801956.1_cdsid_AEQ61115.1	27.03	148	83	6	1	136	164	298	8e-09	55.1
lcl|KI669605.1_cdsid_ETN04159.1	lcl|JF801956.1_cdsid_AEQ61115.1	32.41	145	73	7	82	214	161	292	5e-07	50.1
lcl|KI669605.1_cdsid_ETN04159.1	lcl|NC_022098.1_cdsid_YP_008437621.1	26.32	209	110	9	2	192	332	514	9e-09	55.5
lcl|KI669605.1_cdsid_ETN04159.1	lcl|NC_022098.1_cdsid_YP_008437621.1	25.9	251	106	10	10	195	113	348	2e-06	48.5
lcl|KI669605.1_cdsid_ETN04159.1	lcl|NC_014649.1_cdsid_YP_003987309.1	28.76	153	87	4	4	137	25	174	9e-09	55.1
lcl|KI669605.1_cdsid_ETN04159.1	lcl|NC_014649.1_cdsid_YP_003987309.1	27.03	148	89	4	3	140	69	207	2e-07	50.8
lcl|KI669605.1_cdsid_ETN04159.1	lcl|NC_014649.1_cdsid_YP_003987309.1	27.84	176	97	7	27	193	20	174	0.0002	42
lcl|KI669605.1_cdsid_ETN04159.1	Terra2_740_321_aa_Rev_15617_16582	27.03	148	83	6	1	136	153	287	1e-08	55.1
lcl|KI669605.1_cdsid_ETN04159.1	Terra2_740_321_aa_Rev_15617_16582	32.41	145	73	7	82	214	150	281	5e-07	49.7
lcl|KI669605.1_cdsid_ETN04159.1	gene587_321_aa_Rev_198343_199308	34.26	108	57	5	3	100	155	258	1e-08	54.7
lcl|KI669605.1_cdsid_ETN04159.1	gene587_321_aa_Rev_198343_199308	34.18	79	42	3	1	72	183	258	9e-06	46.2
lcl|KI669605.1_cdsid_ETN04159.1	gene587_321_aa_Rev_198343_199308	30.99	142	79	6	82	214	150	281	3e-05	44.3
lcl|KI669605.1_cdsid_ETN04159.1	gene482_214_aa_Rev_82152_82796	29.74	195	76	9	3	195	39	174	1e-08	53.9
lcl|KI669605.1_cdsid_ETN04159.1	lcl|JX975216.1_cdsid_AFX93148.1	29.74	195	76	9	3	195	39	174	1e-08	53.9
lcl|KI669605.1_cdsid_ETN04159.1	lcl|NC_016072.1_cdsid_YP_004895161.1	25.99	177	114	7	28	196	116	283	1e-08	54.7
lcl|KI669605.1_cdsid_ETN04159.1	lcl|NC_016072.1_cdsid_YP_004895161.1	25.49	204	125	9	5	196	151	339	3e-08	53.5
lcl|KI669605.1_cdsid_ETN04159.1	lcl|NC_016072.1_cdsid_YP_004895161.1	28.57	133	76	7	84	210	116	235	0.0004	41.2
lcl|KI669605.1_cdsid_ETN04159.1	lcl|JX975216.1_cdsid_AFX93221.1	25.99	177	114	7	28	196	116	283	1e-08	54.7
lcl|KI669605.1_cdsid_ETN04159.1	lcl|JX975216.1_cdsid_AFX93221.1	25.49	204	125	9	5	196	151	339	3e-08	53.5
lcl|KI669605.1_cdsid_ETN04159.1	lcl|JX975216.1_cdsid_AFX93221.1	28.57	133	76	7	84	210	116	235	0.0004	41.2
lcl|KI669605.1_cdsid_ETN04159.1	Gene_955	33.33	108	58	5	3	100	155	258	1e-08	54.3
lcl|KI669605.1_cdsid_ETN04159.1	Gene_955	32.91	79	43	3	1	72	183	258	1e-05	45.8
lcl|KI669605.1_cdsid_ETN04159.1	Gene_955	30.28	142	80	6	82	214	150	281	5e-05	43.9
lcl|KI669605.1_cdsid_ETN04159.1	lcl|NC_016072.1_cdsid_YP_004894966.1	33.33	108	58	5	3	100	155	258	1e-08	54.3
lcl|KI669605.1_cdsid_ETN04159.1	lcl|NC_016072.1_cdsid_YP_004894966.1	32.91	79	43	3	1	72	183	258	1e-05	45.8
lcl|KI669605.1_cdsid_ETN04159.1	lcl|NC_016072.1_cdsid_YP_004894966.1	30.28	142	80	6	82	214	150	281	4e-05	44.3
lcl|KI669605.1_cdsid_ETN04159.1	lcl|JF801956.1_cdsid_AEQ60992.1	28.76	153	87	4	4	137	129	278	2e-08	54.3
lcl|KI669605.1_cdsid_ETN04159.1	lcl|JF801956.1_cdsid_AEQ60992.1	24.87	189	118	6	29	193	56	244	2e-07	51.2
lcl|KI669605.1_cdsid_ETN04159.1	lcl|JF801956.1_cdsid_AEQ60992.1	25.71	175	109	5	3	165	173	338	4e-07	50.1
lcl|KI669605.1_cdsid_ETN04159.1	lcl|JF801956.1_cdsid_AEQ60992.1	23.18	233	123	9	4	193	59	278	4e-05	44.7
lcl|KI669605.1_cdsid_ETN04159.1	lcl|NC_022098.1_cdsid_YP_008438187.1	27.54	236	132	11	3	214	335	555	2e-08	54.7
lcl|KI669605.1_cdsid_ETN04159.1	lcl|NC_020104.1_cdsid_YP_007354157.1	28.68	136	86	4	4	136	148	275	2e-08	53.9
lcl|KI669605.1_cdsid_ETN04159.1	lcl|NC_020104.1_cdsid_YP_007354157.1	24.12	170	92	4	25	192	141	275	9e-06	46.2
lcl|KI669605.1_cdsid_ETN04159.1	lcl|NC_020104.1_cdsid_YP_007354157.1	28.43	102	70	3	1	99	174	275	6e-05	43.5
lcl|KI669605.1_cdsid_ETN04159.1	lcl|NC_022098.1_cdsid_YP_008438182.1	28.81	177	109	5	1	165	74	245	2e-08	54.3
lcl|KI669605.1_cdsid_ETN04159.1	lcl|NC_022098.1_cdsid_YP_008438182.1	38.57	70	43	0	126	195	50	119	1e-05	46.2
lcl|KI669605.1_cdsid_ETN04159.1	lcl|NC_021858.1_cdsid_YP_008319370.1	27.54	167	103	5	1	165	518	668	2e-08	54.3
lcl|KI669605.1_cdsid_ETN04159.1	lcl|NC_021858.1_cdsid_YP_008319370.1	28.64	199	115	9	1	193	491	668	1e-07	52.4
lcl|KI669605.1_cdsid_ETN04159.1	lcl|NC_021858.1_cdsid_YP_008319370.1	26.27	236	111	9	4	196	401	616	2e-07	51.6
lcl|KI669605.1_cdsid_ETN04159.1	lcl|NC_021858.1_cdsid_YP_008319370.1	25.13	199	133	6	5	196	374	563	9e-07	49.7
lcl|KI669605.1_cdsid_ETN04159.1	gene536_330_aa_Rev_145428_146420	28.05	221	112	11	4	193	55	259	3e-08	53.5
lcl|KI669605.1_cdsid_ETN04159.1	gene536_330_aa_Rev_145428_146420	28.26	138	88	4	62	195	71	201	2e-05	45.4
lcl|KI669605.1_cdsid_ETN04159.1	lcl|NC_014649.1_cdsid_YP_003987369.1	25.35	213	135	9	1	195	115	321	3e-08	53.9
lcl|KI669605.1_cdsid_ETN04159.1	lcl|NC_014649.1_cdsid_YP_003987369.1	24.75	198	124	8	29	212	395	581	4e-08	53.5
lcl|KI669605.1_cdsid_ETN04159.1	lcl|NC_014649.1_cdsid_YP_003987369.1	25.57	176	103	7	6	165	427	590	4e-06	47.4
lcl|KI669605.1_cdsid_ETN04159.1	lcl|JF801956.1_cdsid_AEQ61052.1	25.35	213	135	9	1	195	115	321	3e-08	53.9
lcl|KI669605.1_cdsid_ETN04159.1	lcl|JF801956.1_cdsid_AEQ61052.1	24.75	198	124	8	29	212	395	581	4e-08	53.5
lcl|KI669605.1_cdsid_ETN04159.1	lcl|JF801956.1_cdsid_AEQ61052.1	25.57	176	103	7	6	165	427	590	4e-06	47.4
lcl|KI669605.1_cdsid_ETN04159.1	Gene_1101	27.05	207	137	5	4	196	159	365	4e-08	53.1
lcl|KI669605.1_cdsid_ETN04159.1	lcl|JF801956.1_cdsid_AEQ61087.1	42.31	78	35	3	4	74	351	425	4e-08	53.1
lcl|KI669605.1_cdsid_ETN04159.1	lcl|JF801956.1_cdsid_AEQ61087.1	26.48	219	120	11	4	193	217	423	3e-06	47.8
lcl|KI669605.1_cdsid_ETN04159.1	lcl|JF801956.1_cdsid_AEQ61087.1	27.7	148	91	5	4	144	158	296	3e-05	44.7
lcl|KI669605.1_cdsid_ETN04159.1	lcl|NC_020104.1_cdsid_YP_007354019.1	31.09	119	72	4	28	143	50	161	4e-08	51.6
lcl|KI669605.1_cdsid_ETN04159.1	lcl|NC_020104.1_cdsid_YP_007354019.1	32.69	104	65	3	6	104	56	159	1e-07	50.4
lcl|KI669605.1_cdsid_ETN04159.1	lcl|NC_020104.1_cdsid_YP_007354019.1	37.33	75	44	2	125	196	54	128	0.0001	41.6
lcl|KI669605.1_cdsid_ETN04159.1	gene709_387_aa_Rev_346282_347445	25.43	173	119	6	29	193	89	259	5e-08	52.8
lcl|KI669605.1_cdsid_ETN04159.1	gene709_387_aa_Rev_346282_347445	31.73	104	56	4	1	92	274	374	4e-07	50.1
lcl|KI669605.1_cdsid_ETN04159.1	gene709_387_aa_Rev_346282_347445	25.84	178	113	5	28	196	185	352	9e-07	49.3
lcl|KI669605.1_cdsid_ETN04159.1	gene709_387_aa_Rev_346282_347445	25.23	214	122	8	3	195	188	384	0.0001	42.7
lcl|KI669605.1_cdsid_ETN04159.1	lcl|NC_022098.1_cdsid_YP_008437971.1	27.36	201	118	10	4	198	174	352	6e-08	53.1
lcl|KI669605.1_cdsid_ETN04159.1	lcl|NC_022098.1_cdsid_YP_008437971.1	28.5	214	117	12	4	196	282	480	2e-05	45.4
lcl|KI669605.1_cdsid_ETN04159.1	lcl|NC_014649.1_cdsid_YP_003986526.1	25.5	200	111	8	1	195	121	287	6e-08	52.8
lcl|KI669605.1_cdsid_ETN04159.1	lcl|JF801956.1_cdsid_AEQ60210.1	25.5	200	111	8	1	195	121	287	6e-08	52.8
lcl|KI669605.1_cdsid_ETN04159.1	lcl|JF801956.1_cdsid_AEQ60671.1	41.03	78	42	2	120	193	14	91	6e-08	49.7
lcl|KI669605.1_cdsid_ETN04159.1	lcl|JF801956.1_cdsid_AEQ60671.1	35.44	79	47	2	28	102	15	93	2e-06	45.8
lcl|KI669605.1_cdsid_ETN04159.1	lcl|JF801956.1_cdsid_AEQ60671.1	34.12	85	47	3	55	137	14	91	3e-05	42.4
lcl|KI669605.1_cdsid_ETN04159.1	lcl|JF801956.1_cdsid_AEQ60671.1	31.51	73	46	2	4	72	19	91	7e-05	41.2
lcl|KI669605.1_cdsid_ETN04159.1	lcl|NC_022098.1_cdsid_YP_008438727.1	23.74	198	112	7	4	162	83	280	7e-08	52.8
lcl|KI669605.1_cdsid_ETN04159.1	lcl|NC_022098.1_cdsid_YP_008438727.1	23.39	171	91	6	60	193	83	250	3e-06	47.8
lcl|KI669605.1_cdsid_ETN04159.1	lcl|NC_021858.1_cdsid_YP_008319679.1	27.45	204	119	10	4	195	190	376	7e-08	52.8
lcl|KI669605.1_cdsid_ETN04159.1	Terra2_753_314_aa_Rev_32254_33198	25.41	181	104	8	1	165	115	280	8e-08	52.4
lcl|KI669605.1_cdsid_ETN04159.1	Terra2_753_314_aa_Rev_32254_33198	28.65	171	105	7	32	193	88	250	2e-07	51.2
lcl|KI669605.1_cdsid_ETN04159.1	lcl|NC_014649.1_cdsid_YP_003986542.1	22.97	209	140	7	4	199	168	368	8e-08	52.4
lcl|KI669605.1_cdsid_ETN04159.1	gene471_408_aa_Rev_69563_70789	27.05	207	137	5	4	196	159	365	8e-08	52.4
lcl|KI669605.1_cdsid_ETN04159.1	lcl|JX975216.1_cdsid_AFX93026.1	32.41	108	59	5	3	100	155	258	8e-08	52.4
lcl|KI669605.1_cdsid_ETN04159.1	lcl|JX975216.1_cdsid_AFX93026.1	31.65	79	44	3	1	72	183	258	4e-05	43.9
lcl|KI669605.1_cdsid_ETN04159.1	lcl|JX975216.1_cdsid_AFX93026.1	29.58	142	81	6	82	214	150	281	0.0003	41.6
lcl|KI669605.1_cdsid_ETN04159.1	Terra2_587_604_aa_Rev_34643_36457	23.86	176	115	6	35	199	201	368	8e-08	52.4
lcl|KI669605.1_cdsid_ETN04159.1	lcl|NC_020104.1_cdsid_YP_007354033.1	27.33	150	87	6	27	165	118	256	1e-07	52
lcl|KI669605.1_cdsid_ETN04159.1	Terra2_70_433_aa_For_102222_103523	29.06	203	115	9	10	196	118	307	1e-07	52
lcl|KI669605.1_cdsid_ETN04159.1	Terra2_70_433_aa_For_102222_103523	28.65	178	78	8	1	139	229	396	3e-06	47.8
lcl|KI669605.1_cdsid_ETN04159.1	lcl|NC_014649.1_cdsid_YP_003986765.1	29.06	203	115	9	10	196	118	307	1e-07	52
lcl|KI669605.1_cdsid_ETN04159.1	lcl|NC_014649.1_cdsid_YP_003986765.1	28.65	178	78	8	1	139	229	396	3e-06	47.8
lcl|KI669605.1_cdsid_ETN04159.1	lcl|NC_014649.1_cdsid_YP_003986520.1	34.21	76	40	3	4	72	14	86	1e-07	49.3
lcl|KI669605.1_cdsid_ETN04159.1	lcl|NC_014649.1_cdsid_YP_003986520.1	34.21	76	40	3	32	100	14	86	1e-05	43.5
lcl|KI669605.1_cdsid_ETN04159.1	lcl|NC_014649.1_cdsid_YP_003986520.1	34.12	85	37	3	88	165	14	86	0.0001	40.4
lcl|KI669605.1_cdsid_ETN04159.1	lcl|JF801956.1_cdsid_AEQ60203.1	34.21	76	40	3	4	72	14	86	1e-07	49.3
lcl|KI669605.1_cdsid_ETN04159.1	lcl|JF801956.1_cdsid_AEQ60203.1	34.21	76	40	3	32	100	14	86	1e-05	43.5
lcl|KI669605.1_cdsid_ETN04159.1	lcl|JF801956.1_cdsid_AEQ60203.1	34.12	85	37	3	88	165	14	86	0.0001	40.4
lcl|KI669605.1_cdsid_ETN04159.1	lcl|NC_022098.1_cdsid_YP_008437479.1	29.31	174	101	8	4	167	69	230	1e-07	51.6
lcl|KI669605.1_cdsid_ETN04159.1	lcl|NC_022098.1_cdsid_YP_008437479.1	25.83	151	107	5	60	209	69	215	0.0006	40.8
lcl|KI669605.1_cdsid_ETN04159.1	lcl|NC_021858.1_cdsid_YP_008319917.1	26.2	187	114	6	32	202	241	419	1e-07	52
lcl|KI669605.1_cdsid_ETN04159.1	lcl|NC_021858.1_cdsid_YP_008319917.1	24.77	109	69	3	2	100	273	378	0.0002	42.4
lcl|KI669605.1_cdsid_ETN04159.1	lcl|NC_022098.1_cdsid_YP_008438284.1	25.63	199	107	8	1	168	345	533	1e-07	52
lcl|KI669605.1_cdsid_ETN04159.1	lcl|NC_022098.1_cdsid_YP_008438284.1	25	172	114	5	32	199	320	480	0.0003	41.6
lcl|KI669605.1_cdsid_ETN04159.1	lcl|NC_022098.1_cdsid_YP_008438284.1	25.31	162	98	7	4	143	320	480	0.0008	40.4
lcl|KI669605.1_cdsid_ETN04159.1	Gene_810	24.86	173	120	6	29	193	89	259	1e-07	51.6
lcl|KI669605.1_cdsid_ETN04159.1	Gene_810	30.36	112	63	4	1	100	274	382	2e-06	48.1
lcl|KI669605.1_cdsid_ETN04159.1	Gene_900	25.66	152	101	5	32	179	112	255	2e-07	51.6
lcl|KI669605.1_cdsid_ETN04159.1	Gene_900	24.19	215	140	8	1	192	138	352	0.0002	42.7
lcl|KI669605.1_cdsid_ETN04159.1	Gene_900	21.77	124	87	3	71	192	124	239	0.0002	42.4
lcl|KI669605.1_cdsid_ETN04159.1	Terra2_852_451_aa_Rev_158132_159487	31.9	116	60	3	4	100	169	284	2e-07	51.2
lcl|KI669605.1_cdsid_ETN04159.1	Terra2_852_451_aa_Rev_158132_159487	28.08	146	90	4	3	140	213	351	1e-06	49.3
lcl|KI669605.1_cdsid_ETN04159.1	Terra2_852_451_aa_Rev_158132_159487	23.81	189	120	6	29	193	96	284	3e-06	47.8
lcl|KI669605.1_cdsid_ETN04159.1	Terra2_852_451_aa_Rev_158132_159487	22.75	233	124	9	4	193	99	318	0.0002	42.4
lcl|KI669605.1_cdsid_ETN04159.1	lcl|NC_020104.1_cdsid_YP_007354072.1	27.91	172	78	10	3	137	9	171	2e-07	50.8
lcl|KI669605.1_cdsid_ETN04159.1	lcl|NC_016072.1_cdsid_YP_004894436.1	21.94	196	134	7	1	192	96	276	2e-07	51.2
lcl|KI669605.1_cdsid_ETN04159.1	lcl|NC_016072.1_cdsid_YP_004894836.1	24.86	173	120	6	29	193	89	259	2e-07	51.2
lcl|KI669605.1_cdsid_ETN04159.1	lcl|NC_016072.1_cdsid_YP_004894836.1	31.73	104	56	4	1	92	274	374	4e-07	50.1
lcl|KI669605.1_cdsid_ETN04159.1	lcl|NC_016072.1_cdsid_YP_004894836.1	25.7	214	121	8	3	195	188	384	2e-05	45.1
lcl|KI669605.1_cdsid_ETN04159.1	lcl|JX975216.1_cdsid_AFX92885.1	24.86	173	120	6	29	193	89	259	2e-07	51.2
lcl|KI669605.1_cdsid_ETN04159.1	lcl|JX975216.1_cdsid_AFX92885.1	31.73	104	56	4	1	92	274	374	4e-07	50.1
lcl|KI669605.1_cdsid_ETN04159.1	lcl|JX975216.1_cdsid_AFX92885.1	25.7	214	121	8	3	195	188	384	2e-05	45.1
lcl|KI669605.1_cdsid_ETN04159.1	Gene_1086	29.06	203	101	9	1	195	7	174	2e-07	50.4
lcl|KI669605.1_cdsid_ETN04159.1	gene600_457_aa_Rev_216069_217442	28.44	211	120	9	3	196	134	330	2e-07	51.2
lcl|KI669605.1_cdsid_ETN04159.1	gene600_457_aa_Rev_216069_217442	24.71	259	126	11	4	196	165	420	4e-05	44.3
lcl|KI669605.1_cdsid_ETN04159.1	lcl|NC_022098.1_cdsid_YP_008438585.1	29.21	178	93	7	8	165	351	515	2e-07	51.2
lcl|KI669605.1_cdsid_ETN04159.1	lcl|NC_022098.1_cdsid_YP_008438585.1	31.68	101	54	4	13	101	419	516	2e-05	45.4
lcl|KI669605.1_cdsid_ETN04159.1	lcl|NC_022098.1_cdsid_YP_008438585.1	26.15	260	137	10	1	215	260	509	4e-05	44.7
lcl|KI669605.1_cdsid_ETN04159.1	lcl|NC_022098.1_cdsid_YP_008438585.1	37.7	61	37	1	4	63	475	535	0.0002	42
lcl|KI669605.1_cdsid_ETN04159.1	lcl|JX975216.1_cdsid_AFX92975.1	24.34	152	103	5	32	179	112	255	2e-07	51.2
lcl|KI669605.1_cdsid_ETN04159.1	lcl|JX975216.1_cdsid_AFX92975.1	20.97	124	88	3	71	192	124	239	5e-05	43.9
lcl|KI669605.1_cdsid_ETN04159.1	Terra2_498_313_aa_Rev_676276_677217	25.86	174	107	6	1	164	108	269	2e-07	50.8
lcl|KI669605.1_cdsid_ETN04159.1	Terra2_498_313_aa_Rev_676276_677217	23.53	170	116	6	29	192	108	269	0.0001	43.1
lcl|KI669605.1_cdsid_ETN04159.1	lcl|NC_021858.1_cdsid_YP_008318651.1	25.81	217	123	8	1	210	206	391	2e-07	51.2
lcl|KI669605.1_cdsid_ETN04159.1	lcl|NC_021858.1_cdsid_YP_008318651.1	26.04	192	124	6	5	194	156	331	5e-07	50.1
lcl|KI669605.1_cdsid_ETN04159.1	lcl|NC_022098.1_cdsid_YP_008438472.1	28.97	214	126	7	5	198	226	433	2e-07	51.2
lcl|KI669605.1_cdsid_ETN04159.1	lcl|NC_022098.1_cdsid_YP_008438472.1	29.63	135	80	5	4	136	362	483	0.0002	42
lcl|KI669605.1_cdsid_ETN04159.1	lcl|NC_022098.1_cdsid_YP_008438472.1	30.41	148	90	5	49	192	153	291	0.0003	42
lcl|KI669605.1_cdsid_ETN04159.1	Terra2_768_426_aa_Rev_49969_51249	40.74	81	32	4	4	74	351	425	3e-07	50.8
lcl|KI669605.1_cdsid_ETN04159.1	Terra2_768_426_aa_Rev_49969_51249	27.03	222	122	12	4	197	217	426	5e-06	47
lcl|KI669605.1_cdsid_ETN04159.1	gene640_529_aa_Rev_263771_265360	22.22	198	147	6	1	192	114	310	3e-07	50.8
lcl|KI669605.1_cdsid_ETN04159.1	lcl|NC_016072.1_cdsid_YP_004895095.1	30.18	169	81	7	31	195	39	174	3e-07	49.7
lcl|KI669605.1_cdsid_ETN04159.1	lcl|JF801956.1_cdsid_AEQ60452.1	29.21	178	77	8	1	139	229	396	3e-07	50.4
lcl|KI669605.1_cdsid_ETN04159.1	lcl|JF801956.1_cdsid_AEQ60452.1	28.57	203	116	9	10	196	118	307	4e-07	50.4
lcl|KI669605.1_cdsid_ETN04159.1	lcl|NC_020104.1_cdsid_YP_007354780.1	27.4	208	100	9	1	196	59	227	3e-07	50.4
lcl|KI669605.1_cdsid_ETN04159.1	lcl|NC_020104.1_cdsid_YP_007354780.1	25.95	185	114	7	31	203	31	204	2e-05	45.4
lcl|KI669605.1_cdsid_ETN04159.1	lcl|JX975216.1_cdsid_AFX92427.1	21.94	196	134	7	1	192	96	276	4e-07	50.4
lcl|KI669605.1_cdsid_ETN04159.1	lcl|NC_021858.1_cdsid_YP_008319765.1	29.95	207	109	10	4	200	278	458	4e-07	50.4
lcl|KI669605.1_cdsid_ETN04159.1	lcl|NC_021858.1_cdsid_YP_008319765.1	30.87	149	91	5	46	192	151	289	2e-05	45.4
lcl|KI669605.1_cdsid_ETN04159.1	lcl|NC_022098.1_cdsid_YP_008438893.1	30.94	181	99	8	32	209	379	536	4e-07	50.4
lcl|KI669605.1_cdsid_ETN04159.1	lcl|NC_022098.1_cdsid_YP_008438893.1	26.54	162	93	5	1	146	376	527	8e-05	43.5
lcl|KI669605.1_cdsid_ETN04159.1	lcl|NC_022098.1_cdsid_YP_008438893.1	28.32	226	105	11	28	201	252	472	0.0004	41.6
lcl|KI669605.1_cdsid_ETN04159.1	lcl|NC_016072.1_cdsid_YP_004894983.1	23.87	243	143	9	4	222	38	262	4e-07	50.1
lcl|KI669605.1_cdsid_ETN04159.1	lcl|NC_022098.1_cdsid_YP_008437864.1	25.66	265	117	11	4	193	108	367	4e-07	50.4
lcl|KI669605.1_cdsid_ETN04159.1	lcl|JF801956.1_cdsid_AEQ60226.1	22.49	209	141	7	4	199	168	368	6e-07	50.1
lcl|KI669605.1_cdsid_ETN04159.1	lcl|NC_022098.1_cdsid_YP_008437508.1	26.9	197	108	11	3	176	229	412	6e-07	49.7
lcl|KI669605.1_cdsid_ETN04159.1	lcl|NC_014649.1_cdsid_YP_003987223.1	25.86	174	107	6	1	164	108	269	6e-07	49.7
lcl|KI669605.1_cdsid_ETN04159.1	lcl|NC_014649.1_cdsid_YP_003987223.1	23.86	176	108	7	29	192	108	269	0.0002	42.4
lcl|KI669605.1_cdsid_ETN04159.1	lcl|JF801956.1_cdsid_AEQ60906.1	25.86	174	107	6	1	164	108	269	7e-07	49.3
lcl|KI669605.1_cdsid_ETN04159.1	lcl|JF801956.1_cdsid_AEQ60906.1	23.86	176	108	7	29	192	108	269	0.0001	42.4
lcl|KI669605.1_cdsid_ETN04159.1	Gene_890	21.72	198	148	6	1	192	114	310	7e-07	49.7
lcl|KI669605.1_cdsid_ETN04159.1	lcl|NC_022098.1_cdsid_YP_008438237.1	25.54	184	120	6	32	206	267	442	7e-07	49.7
lcl|KI669605.1_cdsid_ETN04159.1	lcl|NC_022098.1_cdsid_YP_008438237.1	27.23	191	111	8	4	178	267	445	6e-05	43.9
lcl|KI669605.1_cdsid_ETN04159.1	gene978_318_aa_Rev_107881_108837	25.17	143	96	4	25	164	141	275	8e-07	49.3
lcl|KI669605.1_cdsid_ETN04159.1	gene978_318_aa_Rev_107881_108837	25.18	139	93	4	1	136	145	275	5e-06	47
lcl|KI669605.1_cdsid_ETN04159.1	gene978_318_aa_Rev_107881_108837	25.6	125	83	3	70	192	130	246	2e-05	45.1
lcl|KI669605.1_cdsid_ETN04159.1	gene978_318_aa_Rev_107881_108837	30.3	99	66	3	119	214	113	211	0.0003	41.6
lcl|KI669605.1_cdsid_ETN04159.1	lcl|NC_016072.1_cdsid_YP_004894135.1	25	148	89	7	28	165	31	166	8e-07	48.1
lcl|KI669605.1_cdsid_ETN04159.1	lcl|NC_016072.1_cdsid_YP_004894298.1	25.17	143	96	4	25	164	141	275	8e-07	49.3
lcl|KI669605.1_cdsid_ETN04159.1	lcl|NC_016072.1_cdsid_YP_004894298.1	25.18	139	93	4	1	136	145	275	5e-06	46.6
lcl|KI669605.1_cdsid_ETN04159.1	lcl|NC_016072.1_cdsid_YP_004894298.1	25.6	125	83	3	70	192	130	246	2e-05	45.1
lcl|KI669605.1_cdsid_ETN04159.1	lcl|NC_016072.1_cdsid_YP_004894298.1	30.3	99	66	3	119	214	113	211	0.0003	41.6
lcl|KI669605.1_cdsid_ETN04159.1	Gene_228	25.17	143	96	4	25	164	141	275	8e-07	49.3
lcl|KI669605.1_cdsid_ETN04159.1	Gene_228	25.18	139	93	4	1	136	145	275	5e-06	46.6
lcl|KI669605.1_cdsid_ETN04159.1	Gene_228	25.6	125	83	3	70	192	130	246	2e-05	45.1
lcl|KI669605.1_cdsid_ETN04159.1	Gene_228	30.3	99	66	3	119	214	113	211	0.0003	41.6
lcl|KI669605.1_cdsid_ETN04159.1	lcl|NC_016072.1_cdsid_YP_004894909.1	21.72	198	148	6	1	192	114	310	8e-07	49.7
lcl|KI669605.1_cdsid_ETN04159.1	lcl|NC_022098.1_cdsid_YP_008436718.1	30.11	186	100	9	4	183	90	251	8e-07	49.3
lcl|KI669605.1_cdsid_ETN04159.1	lcl|NC_022098.1_cdsid_YP_008436718.1	36.49	74	41	3	124	195	89	158	9e-05	43.1
lcl|KI669605.1_cdsid_ETN04159.1	lcl|JX975216.1_cdsid_AFX92965.1	21.72	198	148	6	1	192	114	310	9e-07	49.3
lcl|KI669605.1_cdsid_ETN04159.1	lcl|JX975216.1_cdsid_AFX92282.1	25.17	143	96	4	25	164	141	275	9e-07	49.3
lcl|KI669605.1_cdsid_ETN04159.1	lcl|JX975216.1_cdsid_AFX92282.1	25.18	139	93	4	1	136	145	275	6e-06	46.6
lcl|KI669605.1_cdsid_ETN04159.1	lcl|JX975216.1_cdsid_AFX92282.1	26.13	111	72	3	84	192	144	246	2e-05	45.1
lcl|KI669605.1_cdsid_ETN04159.1	lcl|JX975216.1_cdsid_AFX92282.1	30.3	99	66	3	119	214	113	211	0.0002	41.6
lcl|KI669605.1_cdsid_ETN04159.1	lcl|NC_016072.1_cdsid_YP_004895124.1	22.7	141	98	4	55	192	99	231	1e-06	49.3
lcl|KI669605.1_cdsid_ETN04159.1	lcl|NC_016072.1_cdsid_YP_004895124.1	19.81	207	143	8	1	192	159	357	8e-05	43.5
lcl|KI669605.1_cdsid_ETN04159.1	gene678_484_aa_Rev_309231_310685	26.95	141	90	4	57	192	103	235	1e-06	48.9
lcl|KI669605.1_cdsid_ETN04159.1	gene678_484_aa_Rev_309231_310685	25.53	141	92	5	1	136	103	235	9e-05	43.5
lcl|KI669605.1_cdsid_ETN04159.1	lcl|NC_022098.1_cdsid_YP_008438161.1	35.29	102	64	1	1	100	79	180	1e-06	49.3
lcl|KI669605.1_cdsid_ETN04159.1	lcl|NC_022098.1_cdsid_YP_008438161.1	27.7	148	100	1	18	165	40	180	1e-06	48.9
lcl|KI669605.1_cdsid_ETN04159.1	lcl|NC_022098.1_cdsid_YP_008438161.1	38.24	68	42	0	126	193	55	122	1e-05	45.8
lcl|KI669605.1_cdsid_ETN04159.1	lcl|NC_021858.1_cdsid_YP_008318753.1	29.76	168	92	8	34	195	233	380	1e-06	48.9
lcl|KI669605.1_cdsid_ETN04159.1	lcl|NC_021858.1_cdsid_YP_008318753.1	27.64	246	117	12	1	195	91	326	1e-06	48.9
lcl|KI669605.1_cdsid_ETN04159.1	lcl|NC_022098.1_cdsid_YP_008437529.1	26.36	220	121	8	4	214	72	259	1e-06	48.9
lcl|KI669605.1_cdsid_ETN04159.1	gi|13242669|ref|NP_077684.1|	34.51	113	59	4	1	100	151	261	1e-06	48.5
lcl|KI669605.1_cdsid_ETN04159.1	lcl|NC_020104.1_cdsid_YP_007354831.1	32.93	82	51	2	10	87	1	82	2e-06	45.8
lcl|KI669605.1_cdsid_ETN04159.1	lcl|NC_020104.1_cdsid_YP_007354831.1	35.82	67	39	2	38	100	1	67	1e-05	43.5
lcl|KI669605.1_cdsid_ETN04159.1	lcl|NC_020104.1_cdsid_YP_007354831.1	37.14	70	40	2	131	196	1	70	0.0009	37.7
lcl|KI669605.1_cdsid_ETN04159.1	lcl|NC_021858.1_cdsid_YP_008318952.1	38.6	114	46	6	88	195	289	384	2e-06	48.5
lcl|KI669605.1_cdsid_ETN04159.1	lcl|NC_021858.1_cdsid_YP_008318952.1	33.64	107	56	6	1	101	313	410	8e-05	43.5
lcl|KI669605.1_cdsid_ETN04159.1	lcl|NC_020104.1_cdsid_YP_007354825.1	22.77	224	141	10	28	219	124	347	2e-06	48.5
lcl|KI669605.1_cdsid_ETN04159.1	lcl|NC_014649.1_cdsid_YP_003987342.1	27.89	147	89	5	5	143	51	188	2e-06	47.8
lcl|KI669605.1_cdsid_ETN04159.1	lcl|JF801956.1_cdsid_AEQ61026.1	27.89	147	89	5	5	143	51	188	2e-06	47.8
lcl|KI669605.1_cdsid_ETN04159.1	lcl|NC_020104.1_cdsid_YP_007354225.1	20	175	116	6	1	165	191	351	2e-06	48.5
lcl|KI669605.1_cdsid_ETN04159.1	gene657_529_aa_Rev_286459_288048	21.86	183	132	7	29	200	97	279	2e-06	48.5
lcl|KI669605.1_cdsid_ETN04159.1	lcl|JX975216.1_cdsid_AFX93179.1	22.7	141	98	4	55	192	99	231	2e-06	48.1
lcl|KI669605.1_cdsid_ETN04159.1	lcl|JX975216.1_cdsid_AFX93179.1	19.81	207	143	8	1	192	159	357	9e-05	43.5
lcl|KI669605.1_cdsid_ETN04159.1	Gene_1119	22.7	141	98	4	55	192	99	231	2e-06	48.1
lcl|KI669605.1_cdsid_ETN04159.1	Gene_1119	19.81	207	143	8	1	192	159	357	9e-05	43.5
lcl|KI669605.1_cdsid_ETN04159.1	lcl|NC_021858.1_cdsid_YP_008319777.1	25.89	224	117	10	4	195	223	429	2e-06	48.1
lcl|KI669605.1_cdsid_ETN04159.1	lcl|NC_021858.1_cdsid_YP_008319351.1	33.01	103	56	6	4	101	363	457	2e-06	48.1
lcl|KI669605.1_cdsid_ETN04159.1	lcl|NC_021858.1_cdsid_YP_008319693.1	26.71	161	92	7	7	153	225	373	3e-06	47.8
lcl|KI669605.1_cdsid_ETN04159.1	lcl|NC_021858.1_cdsid_YP_008319693.1	25.25	198	118	4	1	168	279	476	9e-05	43.5
lcl|KI669605.1_cdsid_ETN04159.1	lcl|NC_014649.1_cdsid_YP_003986599.1	20.41	196	118	7	1	165	56	244	3e-06	47.8
lcl|KI669605.1_cdsid_ETN04159.1	lcl|NC_020104.1_cdsid_YP_007354702.1	20.71	169	117	6	32	192	139	298	3e-06	47.8
lcl|KI669605.1_cdsid_ETN04159.1	lcl|JX975216.1_cdsid_AFX92923.1	26.24	141	91	4	57	192	103	235	3e-06	47.8
lcl|KI669605.1_cdsid_ETN04159.1	lcl|NC_021858.1_cdsid_YP_008319177.1	27.27	154	91	6	28	165	287	435	3e-06	47.8
lcl|KI669605.1_cdsid_ETN04159.1	lcl|NC_021858.1_cdsid_YP_008319177.1	24.06	187	106	5	4	156	326	510	2e-05	45.1
lcl|KI669605.1_cdsid_ETN04159.1	Terra2_793_278_aa_Rev_80474_81310	37.66	77	38	3	3	72	141	214	4e-06	47.4
lcl|KI669605.1_cdsid_ETN04159.1	Terra2_793_278_aa_Rev_80474_81310	33.75	80	43	3	28	100	138	214	2e-05	45.4
lcl|KI669605.1_cdsid_ETN04159.1	lcl|NC_022098.1_cdsid_YP_008437974.1	24.09	220	120	7	28	201	213	431	4e-06	47.4
lcl|KI669605.1_cdsid_ETN04159.1	lcl|JF801956.1_cdsid_AEQ60670.1	36.36	77	43	3	1	72	16	91	4e-06	44.7
lcl|KI669605.1_cdsid_ETN04159.1	lcl|JF801956.1_cdsid_AEQ60670.1	36.71	79	42	3	28	100	15	91	0.0001	40.8
lcl|KI669605.1_cdsid_ETN04159.1	lcl|NC_022098.1_cdsid_YP_008437416.1	26.09	115	74	2	95	198	225	339	4e-06	47.4
lcl|KI669605.1_cdsid_ETN04159.1	lcl|JX975216.1_cdsid_AFX93226.1	27.45	153	91	6	80	222	82	224	4e-06	47
lcl|KI669605.1_cdsid_ETN04159.1	lcl|JX975216.1_cdsid_AFX93226.1	27.15	151	81	6	6	137	52	192	0.0003	41.6
lcl|KI669605.1_cdsid_ETN04159.1	lcl|NC_020104.1_cdsid_YP_007354854.1	33.64	107	59	4	3	100	141	244	4e-06	47
lcl|KI669605.1_cdsid_ETN04159.1	lcl|NC_020104.1_cdsid_YP_007354854.1	28.93	121	72	4	28	135	138	257	6e-06	46.6
lcl|KI669605.1_cdsid_ETN04159.1	lcl|NC_020104.1_cdsid_YP_007354854.1	33.05	118	64	5	82	193	136	244	7e-05	43.5
lcl|KI669605.1_cdsid_ETN04159.1	lcl|NC_022098.1_cdsid_YP_008437786.1	28.57	189	98	9	32	193	173	351	5e-06	47
lcl|KI669605.1_cdsid_ETN04159.1	gene633_344_aa_Rev_251484_252518	22.56	164	111	6	38	193	95	250	6e-06	46.6
lcl|KI669605.1_cdsid_ETN04159.1	lcl|NC_022098.1_cdsid_YP_008437521.1	33.33	102	57	5	4	101	69	163	6e-06	46.2
lcl|KI669605.1_cdsid_ETN04159.1	lcl|NC_014649.1_cdsid_YP_003987415.1	28.44	109	66	4	1	100	115	220	8e-06	46.2
lcl|KI669605.1_cdsid_ETN04159.1	lcl|NC_014649.1_cdsid_YP_003987415.1	32.14	112	65	4	32	139	88	192	0.0001	42.7
lcl|KI669605.1_cdsid_ETN04159.1	lcl|NC_014649.1_cdsid_YP_003987415.1	29.63	81	47	3	1	74	145	222	0.0005	40.8
lcl|KI669605.1_cdsid_ETN04159.1	lcl|JF801956.1_cdsid_AEQ61099.1	28.44	109	66	4	1	100	115	220	8e-06	46.2
lcl|KI669605.1_cdsid_ETN04159.1	lcl|JF801956.1_cdsid_AEQ61099.1	32.14	112	65	4	32	139	88	192	0.0001	42.7
lcl|KI669605.1_cdsid_ETN04159.1	lcl|JF801956.1_cdsid_AEQ61099.1	29.63	81	47	3	1	74	145	222	0.0005	40.8
lcl|KI669605.1_cdsid_ETN04159.1	lcl|NC_022098.1_cdsid_YP_008438207.1	32.62	187	103	10	32	214	176	343	8e-06	46.6
lcl|KI669605.1_cdsid_ETN04159.1	Terra2_391_272_aa_Rev_547723_548541	36	75	43	2	3	72	150	224	8e-06	46.2
lcl|KI669605.1_cdsid_ETN04159.1	Terra2_391_272_aa_Rev_547723_548541	24.83	149	82	6	3	136	120	253	1e-05	45.8
lcl|KI669605.1_cdsid_ETN04159.1	lcl|NC_014649.1_cdsid_YP_003987316.1	23.15	203	131	8	4	195	214	402	9e-06	46.2
lcl|KI669605.1_cdsid_ETN04159.1	lcl|JF801956.1_cdsid_AEQ60999.1	23.15	203	131	8	4	195	214	402	9e-06	46.2
lcl|KI669605.1_cdsid_ETN04159.1	gene453_538_aa_Rev_50539_52155	21.99	141	99	4	55	192	99	231	9e-06	46.6
lcl|KI669605.1_cdsid_ETN04159.1	gene453_538_aa_Rev_50539_52155	20.29	207	142	8	1	192	159	357	3e-05	44.7
lcl|KI669605.1_cdsid_ETN04159.1	lcl|NC_022098.1_cdsid_YP_008438800.1	28.65	185	105	10	32	203	75	245	9e-06	46.6
lcl|KI669605.1_cdsid_ETN04159.1	lcl|NC_022098.1_cdsid_YP_008438800.1	26.88	160	82	6	19	164	213	351	0.0007	40.8
lcl|KI669605.1_cdsid_ETN04159.1	Gene_1100	28.1	121	62	5	28	139	119	223	9e-06	46.2
lcl|KI669605.1_cdsid_ETN04159.1	Gene_1100	29.27	123	62	4	82	195	117	223	6e-05	43.5
lcl|KI669605.1_cdsid_ETN04159.1	Gene_1100	33.33	81	36	3	3	72	148	221	0.0001	42.7
lcl|KI669605.1_cdsid_ETN04159.1	lcl|JF801956.1_cdsid_AEQ60787.1	36	75	43	2	3	72	150	224	9e-06	45.8
lcl|KI669605.1_cdsid_ETN04159.1	lcl|JF801956.1_cdsid_AEQ60787.1	24.34	152	85	6	3	139	120	256	1e-05	45.8
lcl|KI669605.1_cdsid_ETN04159.1	lcl|JF801956.1_cdsid_AEQ61050.1	28	150	85	5	1	137	157	296	9e-06	46.2
lcl|KI669605.1_cdsid_ETN04159.1	lcl|JF801956.1_cdsid_AEQ61050.1	24.38	160	116	3	58	214	132	289	2e-05	45.4
lcl|KI669605.1_cdsid_ETN04159.1	lcl|NC_014649.1_cdsid_YP_003987367.1	28	150	85	5	1	137	157	296	1e-05	45.8
lcl|KI669605.1_cdsid_ETN04159.1	lcl|NC_014649.1_cdsid_YP_003987367.1	24.38	160	116	3	58	214	132	289	2e-05	45.4
lcl|KI669605.1_cdsid_ETN04159.1	lcl|NC_014649.1_cdsid_YP_003986725.1	30.6	134	73	5	4	128	173	295	1e-05	45.8
lcl|KI669605.1_cdsid_ETN04159.1	lcl|NC_014649.1_cdsid_YP_003987104.1	36	75	43	2	3	72	152	226	1e-05	45.8
lcl|KI669605.1_cdsid_ETN04159.1	lcl|NC_014649.1_cdsid_YP_003987104.1	24.16	149	83	6	3	136	122	255	2e-05	44.7
lcl|KI669605.1_cdsid_ETN04159.1	Terra2_630_327_aa_Rev_91960_92943	25.56	180	111	6	3	171	126	293	1e-05	45.8
lcl|KI669605.1_cdsid_ETN04159.1	lcl|NC_016072.1_cdsid_YP_004894890.1	25	228	143	9	1	208	94	313	1e-05	46.2
lcl|KI669605.1_cdsid_ETN04159.1	Terra2_33_290_aa_For_45155_46027	29.85	134	74	5	4	128	156	278	1e-05	45.8
lcl|KI669605.1_cdsid_ETN04159.1	lcl|NC_022098.1_cdsid_YP_008437836.1	40	70	36	3	4	71	144	209	1e-05	45.8
lcl|KI669605.1_cdsid_ETN04159.1	lcl|NC_021858.1_cdsid_YP_008319785.1	30.66	137	71	6	60	190	115	233	1e-05	45.8
lcl|KI669605.1_cdsid_ETN04159.1	lcl|NC_021858.1_cdsid_YP_008319785.1	30	190	95	10	4	183	142	303	0.0005	40.8
lcl|KI669605.1_cdsid_ETN04159.1	lcl|NC_021858.1_cdsid_YP_008318814.1	25.23	218	130	8	27	219	230	439	1e-05	45.8
lcl|KI669605.1_cdsid_ETN04159.1	lcl|NC_021858.1_cdsid_YP_008318862.1	24.2	157	103	4	56	197	105	260	1e-05	45.4
lcl|KI669605.1_cdsid_ETN04159.1	Terra2_819_211_aa_Rev_123829_124464	26.9	145	93	4	5	143	51	188	2e-05	45.1
lcl|KI669605.1_cdsid_ETN04159.1	lcl|NC_020104.1_cdsid_YP_007354731.1	20.2	198	152	6	1	192	113	310	2e-05	45.4
lcl|KI669605.1_cdsid_ETN04159.1	lcl|NC_020104.1_cdsid_YP_007354731.1	30.26	76	51	2	119	192	110	185	0.0008	40.4
lcl|KI669605.1_cdsid_ETN04159.1	Terra2_569_168_aa_Rev_18888_19394	34.21	76	39	3	8	75	39	111	2e-05	44.3
lcl|KI669605.1_cdsid_ETN04159.1	lcl|NC_022098.1_cdsid_YP_008437460.1	27.62	210	119	9	32	221	64	260	2e-05	45.4
lcl|KI669605.1_cdsid_ETN04159.1	lcl|NC_022098.1_cdsid_YP_008437460.1	24.9	261	141	11	4	220	119	368	0.0004	41.6
lcl|KI669605.1_cdsid_ETN04159.1	gene472_291_aa_Rev_70867_71742	27.27	121	63	5	28	139	119	223	2e-05	45.1
lcl|KI669605.1_cdsid_ETN04159.1	gene472_291_aa_Rev_70867_71742	34.57	81	35	3	3	72	148	221	3e-05	44.7
lcl|KI669605.1_cdsid_ETN04159.1	gene472_291_aa_Rev_70867_71742	29.27	123	62	4	82	195	117	223	0.0001	42.4
lcl|KI669605.1_cdsid_ETN04159.1	lcl|NC_022098.1_cdsid_YP_008438229.1	28.26	138	81	3	8	145	181	300	2e-05	45.4
lcl|KI669605.1_cdsid_ETN04159.1	lcl|NC_016072.1_cdsid_YP_004895106.1	28.1	121	62	5	28	139	119	223	2e-05	45.1
lcl|KI669605.1_cdsid_ETN04159.1	lcl|NC_016072.1_cdsid_YP_004895106.1	34.57	81	35	3	3	72	148	221	2e-05	44.7
lcl|KI669605.1_cdsid_ETN04159.1	lcl|NC_016072.1_cdsid_YP_004895106.1	29.27	123	62	4	82	195	117	223	0.0001	42.7
lcl|KI669605.1_cdsid_ETN04159.1	Terra2_595_377_aa_Rev_45555_46688	39.47	76	36	3	32	100	119	191	2e-05	45.1
lcl|KI669605.1_cdsid_ETN04159.1	Terra2_595_377_aa_Rev_45555_46688	34.21	76	40	3	4	72	119	191	3e-05	44.7
lcl|KI669605.1_cdsid_ETN04159.1	Terra2_595_377_aa_Rev_45555_46688	35.29	85	39	4	119	193	113	191	6e-05	43.9
lcl|KI669605.1_cdsid_ETN04159.1	lcl|NC_022098.1_cdsid_YP_008438784.1	26	150	94	5	53	199	66	201	2e-05	44.3
lcl|KI669605.1_cdsid_ETN04159.1	lcl|NC_022098.1_cdsid_YP_008438784.1	31.65	79	45	3	4	78	128	201	0.0006	40.4
lcl|KI669605.1_cdsid_ETN04159.1	Gene_368	20.41	196	137	7	1	192	96	276	3e-05	44.7
lcl|KI669605.1_cdsid_ETN04159.1	lcl|NC_022098.1_cdsid_YP_008436440.1	37.8	82	41	4	119	196	144	219	3e-05	44.3
lcl|KI669605.1_cdsid_ETN04159.1	lcl|NC_021858.1_cdsid_YP_008319690.1	30.22	139	74	7	4	137	63	183	3e-05	44.7
lcl|KI669605.1_cdsid_ETN04159.1	lcl|JF801956.1_cdsid_AEQ60275.1	25.97	181	109	7	3	171	126	293	3e-05	44.7
lcl|KI669605.1_cdsid_ETN04159.1	gene661_502_aa_Rev_289708_291216	24.88	213	137	8	1	193	94	303	3e-05	44.7
lcl|KI669605.1_cdsid_ETN04159.1	lcl|NC_022098.1_cdsid_YP_008437837.1	34.91	106	55	5	32	129	73	172	3e-05	43.9
lcl|KI669605.1_cdsid_ETN04159.1	lcl|JX975216.1_cdsid_AFX92944.1	24.56	228	144	9	1	208	94	313	4e-05	44.7
lcl|KI669605.1_cdsid_ETN04159.1	lcl|JX975216.1_cdsid_AFX92972.1	21.95	164	112	6	38	193	95	250	4e-05	44.3
lcl|KI669605.1_cdsid_ETN04159.1	lcl|NC_016072.1_cdsid_YP_004894917.1	21.95	164	112	6	38	193	95	250	4e-05	44.3
lcl|KI669605.1_cdsid_ETN04159.1	Gene_897	21.95	164	112	6	38	193	95	250	4e-05	44.3
lcl|KI669605.1_cdsid_ETN04159.1	lcl|NC_016072.1_cdsid_YP_004894920.1	23.26	215	142	8	1	192	138	352	4e-05	44.3
lcl|KI669605.1_cdsid_ETN04159.1	lcl|NC_016072.1_cdsid_YP_004894920.1	21.03	252	158	11	1	219	109	352	7e-05	43.9
lcl|KI669605.1_cdsid_ETN04159.1	lcl|JF801956.1_cdsid_AEQ60411.1	29.85	134	74	5	4	128	156	278	5e-05	43.9
lcl|KI669605.1_cdsid_ETN04159.1	lcl|NC_020104.1_cdsid_YP_007354400.1	25.33	150	85	6	29	165	122	257	5e-05	43.9
lcl|KI669605.1_cdsid_ETN04159.1	lcl|NC_022098.1_cdsid_YP_008437861.1	25	196	124	9	4	195	198	374	5e-05	43.9
lcl|KI669605.1_cdsid_ETN04159.1	lcl|NC_022098.1_cdsid_YP_008438678.1	27.1	214	99	11	60	219	318	528	5e-05	44.3
lcl|KI669605.1_cdsid_ETN04159.1	Gene_872	20.35	172	127	6	29	190	95	266	5e-05	44.3
lcl|KI669605.1_cdsid_ETN04159.1	lcl|NC_016072.1_cdsid_YP_004894894.1	20.35	172	127	6	29	190	98	269	5e-05	44.3
lcl|KI669605.1_cdsid_ETN04159.1	lcl|NC_022098.1_cdsid_YP_008438400.1	26.63	184	107	8	28	203	228	391	6e-05	43.9
lcl|KI669605.1_cdsid_ETN04159.1	lcl|NC_022098.1_cdsid_YP_008438470.1	30.43	115	68	3	1	104	245	358	6e-05	43.9
lcl|KI669605.1_cdsid_ETN04159.1	gene518_166_aa_Rev_125296_125796	35	80	42	3	28	100	79	155	6e-05	42.7
lcl|KI669605.1_cdsid_ETN04159.1	gene518_166_aa_Rev_125296_125796	36.99	73	42	2	4	72	83	155	7e-05	42.4
lcl|KI669605.1_cdsid_ETN04159.1	gene518_166_aa_Rev_125296_125796	34.12	85	45	4	56	137	79	155	0.0003	40.8
lcl|KI669605.1_cdsid_ETN04159.1	lcl|NC_021858.1_cdsid_YP_008319566.1	26.24	202	118	8	3	196	234	412	6e-05	43.9
lcl|KI669605.1_cdsid_ETN04159.1	lcl|NC_014649.1_cdsid_YP_003987410.1	34.21	76	40	3	4	72	115	187	6e-05	43.1
lcl|KI669605.1_cdsid_ETN04159.1	lcl|NC_014649.1_cdsid_YP_003987410.1	28.69	122	71	5	83	193	41	157	0.0002	42
lcl|KI669605.1_cdsid_ETN04159.1	lcl|JX975216.1_cdsid_AFX92948.1	20.35	172	127	6	29	190	95	266	6e-05	43.9
lcl|KI669605.1_cdsid_ETN04159.1	lcl|NC_016072.1_cdsid_YP_004894738.1	25.17	143	93	5	53	192	128	259	7e-05	43.5
lcl|KI669605.1_cdsid_ETN04159.1	lcl|NC_016072.1_cdsid_YP_004895047.1	36.99	73	42	2	4	72	83	155	7e-05	42.4
lcl|KI669605.1_cdsid_ETN04159.1	lcl|NC_016072.1_cdsid_YP_004895047.1	31.33	83	47	3	28	103	79	158	0.0004	40.4
lcl|KI669605.1_cdsid_ETN04159.1	Gene_706	25.17	143	93	5	53	192	128	259	7e-05	43.5
lcl|KI669605.1_cdsid_ETN04159.1	gene312_440_aa_For_389733_391055	20.81	197	140	7	1	192	96	281	8e-05	43.5
lcl|KI669605.1_cdsid_ETN04159.1	Gene_1039	33.75	80	43	3	28	100	80	156	9e-05	42
lcl|KI669605.1_cdsid_ETN04159.1	Gene_1039	35.62	73	43	2	4	72	84	156	0.0001	42
lcl|KI669605.1_cdsid_ETN04159.1	Gene_1039	32.94	85	46	4	56	137	80	156	0.0004	40.4
lcl|KI669605.1_cdsid_ETN04159.1	Gene_868	24.41	213	138	8	1	193	94	303	0.0001	43.1
lcl|KI669605.1_cdsid_ETN04159.1	lcl|NC_022098.1_cdsid_YP_008438274.1	23.38	201	108	9	4	196	314	476	0.0001	43.1
lcl|KI669605.1_cdsid_ETN04159.1	lcl|JX975216.1_cdsid_AFX92777.1	25.17	143	93	5	53	192	128	259	0.0001	42.7
lcl|KI669605.1_cdsid_ETN04159.1	lcl|NC_022098.1_cdsid_YP_008438903.1	28.72	94	66	1	5	97	60	153	0.0001	43.1
lcl|KI669605.1_cdsid_ETN04159.1	lcl|NC_022098.1_cdsid_YP_008436441.1	38.96	77	37	4	124	196	4	74	0.0001	41.6
lcl|KI669605.1_cdsid_ETN04159.1	lcl|NC_022098.1_cdsid_YP_008436441.1	36.49	74	41	3	4	75	5	74	0.0007	39.3
lcl|KI669605.1_cdsid_ETN04159.1	lcl|NC_021858.1_cdsid_YP_008319941.1	30.93	97	57	3	60	150	283	375	0.0001	43.1
lcl|KI669605.1_cdsid_ETN04159.1	lcl|NC_014649.1_cdsid_YP_003987198.1	25.9	139	90	3	28	164	328	455	0.0001	42.7
lcl|KI669605.1_cdsid_ETN04159.1	lcl|JF801956.1_cdsid_AEQ60882.1	25.9	139	90	3	28	164	328	455	0.0001	42.7
lcl|KI669605.1_cdsid_ETN04159.1	lcl|NC_022098.1_cdsid_YP_008437850.1	24.05	262	119	13	2	193	231	482	0.0001	42.7
lcl|KI669605.1_cdsid_ETN04159.1	lcl|NC_016072.1_cdsid_YP_004894870.1	24.82	141	93	4	57	192	103	235	0.0001	42.7
lcl|KI669605.1_cdsid_ETN04159.1	Terra2_477_472_aa_Rev_655283_656701	25.9	139	90	3	28	164	328	455	0.0001	42.7
lcl|KI669605.1_cdsid_ETN04159.1	gene807_299_aa_Rev_42440_43339	27.52	149	85	6	29	166	89	225	0.0001	42.4
lcl|KI669605.1_cdsid_ETN04159.1	lcl|NC_020104.1_cdsid_YP_007354788.1	37.66	77	38	3	124	193	121	194	0.0001	42.7
lcl|KI669605.1_cdsid_ETN04159.1	lcl|NC_020104.1_cdsid_YP_007354788.1	27.17	173	81	7	6	165	54	194	0.0008	40.4
lcl|KI669605.1_cdsid_ETN04159.1	lcl|NC_022098.1_cdsid_YP_008438712.1	30.95	84	53	2	85	164	323	405	0.0002	42.7
lcl|KI669605.1_cdsid_ETN04159.1	lcl|JX975216.1_cdsid_AFX93160.1	23.81	252	127	8	3	196	121	365	0.0002	42.4
lcl|KI669605.1_cdsid_ETN04159.1	lcl|JX975216.1_cdsid_AFX93104.1	34.12	85	45	4	56	137	80	156	0.0002	41.6
lcl|KI669605.1_cdsid_ETN04159.1	lcl|JX975216.1_cdsid_AFX93104.1	33.75	80	43	3	28	100	80	156	0.0004	40.4
lcl|KI669605.1_cdsid_ETN04159.1	lcl|JX975216.1_cdsid_AFX93104.1	34.25	73	44	2	4	72	84	156	0.001	39.3
lcl|KI669605.1_cdsid_ETN04159.1	lcl|NC_022098.1_cdsid_YP_008438493.1	30.22	139	81	5	60	196	83	207	0.0002	42.4
lcl|KI669605.1_cdsid_ETN04159.1	lcl|NC_022098.1_cdsid_YP_008437877.1	32.84	134	75	5	65	196	37	157	0.0002	42
lcl|KI669605.1_cdsid_ETN04159.1	lcl|NC_022098.1_cdsid_YP_008437877.1	30.89	123	65	5	27	146	55	160	0.0003	40.8
lcl|KI669605.1_cdsid_ETN04159.1	gene947_439_aa_Rev_73426_74745	32.14	112	64	4	1	103	301	409	0.0002	42.4
lcl|KI669605.1_cdsid_ETN04159.1	Gene_31	25.77	97	67	3	125	220	110	202	0.0002	42
lcl|KI669605.1_cdsid_ETN04159.1	lcl|NC_022098.1_cdsid_YP_008438223.1	25.99	177	112	7	4	163	170	344	0.0002	42.4
lcl|KI669605.1_cdsid_ETN04159.1	Gene_847	24.82	141	93	4	57	192	103	235	0.0002	42.4
lcl|KI669605.1_cdsid_ETN04159.1	Terra2_889_183_aa_Rev_9035_9586	34.25	73	38	3	1	66	114	183	0.0003	41.2
lcl|KI669605.1_cdsid_ETN04159.1	gene630_446_aa_Rev_248173_249513	22.37	152	106	5	32	179	112	255	0.0003	42
lcl|KI669605.1_cdsid_ETN04159.1	lcl|NC_021858.1_cdsid_YP_008319999.1	24.76	210	117	9	6	195	179	367	0.0003	42
lcl|KI669605.1_cdsid_ETN04159.1	gene4_300_aa_Rev_1476_2378	24.48	143	94	5	53	192	128	259	0.0003	41.6
lcl|KI669605.1_cdsid_ETN04159.1	lcl|NC_022098.1_cdsid_YP_008436546.1	34.94	83	43	2	124	195	472	554	0.0003	42
lcl|KI669605.1_cdsid_ETN04159.1	lcl|NC_016072.1_cdsid_YP_004894112.1	25.77	97	67	3	125	220	110	202	0.0003	41.6
lcl|KI669605.1_cdsid_ETN04159.1	lcl|NC_021858.1_cdsid_YP_008318747.1	28.9	218	120	11	4	196	115	322	0.0003	41.6
lcl|KI669605.1_cdsid_ETN04159.1	lcl|KF527888.1_cdsid_AHA45942.1	20.48	166	117	3	55	209	4	165	0.0004	40.4
lcl|KI669605.1_cdsid_ETN04159.1	lcl|NC_021858.1_cdsid_YP_008320005.1	32.88	73	48	1	5	76	72	144	0.0004	41.6
lcl|KI669605.1_cdsid_ETN04159.1	lcl|NC_014649.1_cdsid_YP_003987329.1	32.47	77	44	4	2	72	291	365	0.0005	41.2
lcl|KI669605.1_cdsid_ETN04159.1	lcl|JF801956.1_cdsid_AEQ61012.1	32.47	77	44	4	2	72	291	365	0.0005	41.2
lcl|KI669605.1_cdsid_ETN04159.1	Terra2_832_452_aa_Rev_135009_136367	32.47	77	44	4	2	72	291	365	0.0005	41.2
lcl|KI669605.1_cdsid_ETN04159.1	lcl|NC_021858.1_cdsid_YP_008319683.1	26.87	201	115	10	4	196	90	266	0.0005	41.2
lcl|KI669605.1_cdsid_ETN04159.1	Gene_115	32.46	114	64	5	4	108	116	225	0.0005	40.8
lcl|KI669605.1_cdsid_ETN04159.1	lcl|NC_021858.1_cdsid_YP_008319264.1	24.64	138	91	3	33	165	669	798	0.0005	41.2
lcl|KI669605.1_cdsid_ETN04159.1	lcl|NC_022098.1_cdsid_YP_008438267.1	27.8	205	117	11	2	192	237	424	0.0005	40.8
lcl|KI669605.1_cdsid_ETN04159.1	lcl|NC_022098.1_cdsid_YP_008437911.1	26.22	225	131	12	4	214	200	403	0.0006	40.8
lcl|KI669605.1_cdsid_ETN04159.1	lcl|NC_020104.1_cdsid_YP_007354747.1	24.6	126	84	4	57	179	102	219	0.0006	40.4
lcl|KI669605.1_cdsid_ETN04159.1	gene877_265_aa_Rev_6531_7328	30.86	81	42	3	29	100	113	188	0.0008	40
lcl|KI669605.1_cdsid_ETN04159.1	lcl|KF483846.1_cdsid_AHC54770.1	25.23	111	77	2	4	110	56	164	0.0008	40.4
lcl|KI669605.1_cdsid_ETN04159.1	gene679_485_aa_Rev_310733_312190	21	200	144	6	1	192	92	285	0.0008	40.4
lcl|KI669605.1_cdsid_ETN04159.1	lcl|KF527888.1_cdsid_AHA46158.1	25.69	109	75	2	4	108	84	190	0.0009	40
lcl|KI669605.1_cdsid_ETN04159.1	lcl|NC_022098.1_cdsid_YP_008438819.1	30.71	127	68	6	89	198	213	336	0.001	40.4
lcl|KI669605.1_cdsid_ETN04159.1	lcl|NC_016072.1_cdsid_YP_004894861.1	20.41	196	141	6	1	192	108	292	0.001	40
lcl|KI669605.1_cdsid_ETN04159.1	gene687_436_aa_Rev_320451_321761	20.41	196	141	6	1	192	108	292	0.001	40
lcl|KI669605.1_cdsid_ETN04161.1	lcl|NC_022098.1_cdsid_YP_008437545.1	56.92	65	28	0	1	65	232	296	3e-15	76.6
lcl|KI669605.1_cdsid_ETN04161.1	lcl|NC_022098.1_cdsid_YP_008437545.1	52.31	65	31	0	1	65	260	324	1e-13	71.2
lcl|KI669605.1_cdsid_ETN04161.1	lcl|NC_022098.1_cdsid_YP_008437545.1	47.76	67	35	0	1	67	119	185	6e-08	54.3
lcl|KI669605.1_cdsid_ETN04161.1	lcl|NC_022098.1_cdsid_YP_008437545.1	44.62	65	35	1	2	65	204	268	1e-06	50.1
lcl|KI669605.1_cdsid_ETN04161.1	lcl|NC_022098.1_cdsid_YP_008437545.1	44.62	65	36	0	1	65	147	211	1e-05	47.4
lcl|KI669605.1_cdsid_ETN04161.1	lcl|NC_021858.1_cdsid_YP_008319688.1	56.92	65	28	0	1	65	482	546	5e-15	75.9
lcl|KI669605.1_cdsid_ETN04161.1	lcl|NC_021858.1_cdsid_YP_008319688.1	47.5	80	39	1	1	80	220	296	2e-12	68.2
lcl|KI669605.1_cdsid_ETN04161.1	lcl|NC_021858.1_cdsid_YP_008319688.1	58.82	51	21	0	1	51	510	560	9e-12	66.2
lcl|KI669605.1_cdsid_ETN04161.1	lcl|NC_021858.1_cdsid_YP_008319688.1	52.31	65	31	0	1	65	538	602	9e-12	66.2
lcl|KI669605.1_cdsid_ETN04161.1	lcl|NC_021858.1_cdsid_YP_008319688.1	50.77	65	32	0	1	65	454	518	5e-11	63.9
lcl|KI669605.1_cdsid_ETN04161.1	lcl|NC_021858.1_cdsid_YP_008319688.1	58.82	51	21	0	1	51	594	644	2e-10	62.4
lcl|KI669605.1_cdsid_ETN04161.1	lcl|NC_021858.1_cdsid_YP_008319688.1	52.94	51	24	0	1	51	566	616	3e-09	58.5
lcl|KI669605.1_cdsid_ETN04161.1	lcl|NC_021858.1_cdsid_YP_008319688.1	46.15	65	35	0	1	65	192	256	2e-08	55.8
lcl|KI669605.1_cdsid_ETN04161.1	lcl|NC_021858.1_cdsid_YP_008319688.1	37.08	89	43	3	1	76	161	249	3e-06	48.9
lcl|KI669605.1_cdsid_ETN04161.1	lcl|NC_022098.1_cdsid_YP_008438643.1	55.38	65	29	0	1	65	169	233	7e-13	69.3
lcl|KI669605.1_cdsid_ETN04161.1	lcl|NC_022098.1_cdsid_YP_008438643.1	50.77	65	32	0	1	65	197	261	2e-09	58.9
lcl|KI669605.1_cdsid_ETN04161.1	lcl|NC_022098.1_cdsid_YP_008438643.1	52.94	51	24	0	1	51	280	330	3e-08	55.5
lcl|KI669605.1_cdsid_ETN04161.1	lcl|NC_022098.1_cdsid_YP_008438643.1	49.25	67	29	2	1	65	253	316	4e-06	48.1
lcl|KI669605.1_cdsid_ETN04161.1	lcl|NC_022098.1_cdsid_YP_008438643.1	48.48	66	32	2	1	65	141	205	1e-05	46.6
lcl|KI669605.1_cdsid_ETN04161.1	lcl|NC_022098.1_cdsid_YP_008438643.1	52.27	44	21	0	1	44	225	268	0.0001	44.3
lcl|KI669605.1_cdsid_ETN04161.1	lcl|NC_022098.1_cdsid_YP_008438643.1	46.67	45	24	0	1	45	308	352	0.0002	43.1
lcl|KI669605.1_cdsid_ETN04161.1	lcl|NC_022098.1_cdsid_YP_008438134.1	53.85	65	30	0	1	65	525	589	1e-12	68.6
lcl|KI669605.1_cdsid_ETN04161.1	lcl|NC_022098.1_cdsid_YP_008438134.1	60.78	51	20	0	1	51	553	603	1e-12	68.6
lcl|KI669605.1_cdsid_ETN04161.1	lcl|NC_022098.1_cdsid_YP_008438134.1	52.31	65	31	0	1	65	497	561	2e-12	68.2
lcl|KI669605.1_cdsid_ETN04161.1	lcl|NC_022098.1_cdsid_YP_008438134.1	49.12	57	29	0	9	65	270	326	1e-08	56.6
lcl|KI669605.1_cdsid_ETN04161.1	lcl|NC_022098.1_cdsid_YP_008438134.1	57.14	56	24	0	1	56	581	636	1e-05	47.4
lcl|KI669605.1_cdsid_ETN04161.1	lcl|NC_022098.1_cdsid_YP_008438134.1	53.66	41	19	0	4	44	293	333	0.0002	43.1
lcl|KI669605.1_cdsid_ETN04161.1	lcl|NC_022098.1_cdsid_YP_008438134.1	39.39	66	38	2	1	65	469	533	0.0007	41.6
lcl|KI669605.1_cdsid_ETN04161.1	lcl|NC_022098.1_cdsid_YP_008438134.1	37.36	91	44	4	1	78	203	293	0.0008	41.6
lcl|KI669605.1_cdsid_ETN04161.1	lcl|NC_022098.1_cdsid_YP_008438312.1	55.38	65	29	0	1	65	154	218	3e-12	67.4
lcl|KI669605.1_cdsid_ETN04161.1	lcl|NC_022098.1_cdsid_YP_008438312.1	49.02	51	26	0	1	51	296	346	2e-06	49.3
lcl|KI669605.1_cdsid_ETN04161.1	lcl|NC_022098.1_cdsid_YP_008438141.1	58.82	51	21	0	1	51	147	197	2e-11	65.1
lcl|KI669605.1_cdsid_ETN04161.1	lcl|NC_022098.1_cdsid_YP_008438141.1	45.31	64	34	1	1	63	348	411	3e-07	52.4
lcl|KI669605.1_cdsid_ETN04161.1	lcl|NC_022098.1_cdsid_YP_008438141.1	40.54	74	34	2	1	65	111	183	5e-06	48.1
lcl|KI669605.1_cdsid_ETN04161.1	lcl|NC_022098.1_cdsid_YP_008438141.1	47.73	44	23	0	1	44	377	420	0.0004	42.4
lcl|KI669605.1_cdsid_ETN04161.1	lcl|NC_022098.1_cdsid_YP_008437491.1	52.31	65	31	0	1	65	140	204	3e-11	63.9
lcl|KI669605.1_cdsid_ETN04161.1	lcl|NC_022098.1_cdsid_YP_008437491.1	45	80	37	2	1	74	253	331	2e-08	55.1
lcl|KI669605.1_cdsid_ETN04161.1	lcl|NC_022098.1_cdsid_YP_008437491.1	44.62	65	36	0	1	65	168	232	2e-06	49.3
lcl|KI669605.1_cdsid_ETN04161.1	lcl|NC_022098.1_cdsid_YP_008437491.1	44.12	68	33	2	1	65	196	261	1e-05	46.6
lcl|KI669605.1_cdsid_ETN04161.1	lcl|NC_022098.1_cdsid_YP_008438309.1	52.31	65	31	0	1	65	190	254	9e-11	62.8
lcl|KI669605.1_cdsid_ETN04161.1	lcl|NC_022098.1_cdsid_YP_008438309.1	52	50	24	0	1	50	218	267	9e-08	53.5
lcl|KI669605.1_cdsid_ETN04161.1	lcl|NC_022098.1_cdsid_YP_008438309.1	45.1	51	28	0	1	51	332	382	9e-05	44.3
lcl|KI669605.1_cdsid_ETN04161.1	lcl|NC_022098.1_cdsid_YP_008438309.1	39.06	64	37	1	4	65	249	312	0.0002	43.1
lcl|KI669605.1_cdsid_ETN04161.1	lcl|NC_022098.1_cdsid_YP_008438230.1	44.62	65	36	0	1	65	1	65	1e-10	61.2
lcl|KI669605.1_cdsid_ETN04161.1	lcl|NC_022098.1_cdsid_YP_008438230.1	49.02	51	26	0	1	51	29	79	1e-08	55.5
lcl|KI669605.1_cdsid_ETN04161.1	lcl|NC_022098.1_cdsid_YP_008438146.1	50	66	33	0	1	66	263	328	3e-10	61.2
lcl|KI669605.1_cdsid_ETN04161.1	lcl|NC_022098.1_cdsid_YP_008438146.1	50.77	65	32	0	1	65	207	271	3e-10	60.8
lcl|KI669605.1_cdsid_ETN04161.1	lcl|NC_022098.1_cdsid_YP_008438146.1	46.97	66	35	0	1	66	235	300	5e-09	57.4
lcl|KI669605.1_cdsid_ETN04161.1	lcl|NC_022098.1_cdsid_YP_008438146.1	44.78	67	35	1	1	65	177	243	5e-07	51.2
lcl|KI669605.1_cdsid_ETN04161.1	lcl|NC_021858.1_cdsid_YP_008319675.1	50	66	33	0	1	66	223	288	3e-10	60.8
lcl|KI669605.1_cdsid_ETN04161.1	lcl|NC_021858.1_cdsid_YP_008319675.1	40	85	46	1	1	80	195	279	5e-09	57.4
lcl|KI669605.1_cdsid_ETN04161.1	lcl|NC_021858.1_cdsid_YP_008319675.1	49.23	65	33	0	1	65	167	231	6e-09	57
lcl|KI669605.1_cdsid_ETN04161.1	lcl|NC_021858.1_cdsid_YP_008319675.1	46.27	67	34	1	1	65	137	203	1e-06	49.7
lcl|KI669605.1_cdsid_ETN04161.1	lcl|NC_021858.1_cdsid_YP_008319506.1	47.69	65	34	0	1	65	324	388	3e-10	61.2
lcl|KI669605.1_cdsid_ETN04161.1	lcl|NC_021858.1_cdsid_YP_008319506.1	47.69	65	34	0	1	65	154	218	1e-08	56.2
lcl|KI669605.1_cdsid_ETN04161.1	lcl|NC_021858.1_cdsid_YP_008319506.1	40	65	39	0	1	65	182	246	3e-07	52
lcl|KI669605.1_cdsid_ETN04161.1	lcl|NC_021858.1_cdsid_YP_008319506.1	45.59	68	36	1	1	67	352	419	3e-06	48.9
lcl|KI669605.1_cdsid_ETN04161.1	lcl|NC_021858.1_cdsid_YP_008319506.1	44.12	68	32	2	1	65	409	473	4e-05	45.4
lcl|KI669605.1_cdsid_ETN04161.1	lcl|NC_022098.1_cdsid_YP_008438358.1	52.94	51	24	0	1	51	182	232	3e-10	60.8
lcl|KI669605.1_cdsid_ETN04161.1	lcl|NC_022098.1_cdsid_YP_008438358.1	43.08	65	37	0	1	65	154	218	1e-08	56.2
lcl|KI669605.1_cdsid_ETN04161.1	lcl|NC_022098.1_cdsid_YP_008438358.1	42.11	57	33	0	1	57	126	182	1e-07	52.8
lcl|KI669605.1_cdsid_ETN04161.1	lcl|NC_022098.1_cdsid_YP_008438358.1	35.37	82	33	1	4	65	81	162	1e-05	46.6
lcl|KI669605.1_cdsid_ETN04161.1	lcl|NC_022098.1_cdsid_YP_008438358.1	43.64	55	27	1	1	51	210	264	0.0003	42.4
lcl|KI669605.1_cdsid_ETN04161.1	lcl|NC_021858.1_cdsid_YP_008319674.1	54.9	51	23	0	1	51	148	198	3e-10	61.2
lcl|KI669605.1_cdsid_ETN04161.1	lcl|NC_021858.1_cdsid_YP_008319674.1	38.3	47	28	1	1	47	176	221	0.0006	41.6
lcl|KI669605.1_cdsid_ETN04161.1	lcl|NC_021858.1_cdsid_YP_008319126.1	52.31	65	31	0	1	65	149	213	5e-10	60.8
lcl|KI669605.1_cdsid_ETN04161.1	lcl|NC_021858.1_cdsid_YP_008319126.1	47.69	65	34	0	1	65	121	185	1e-08	56.6
lcl|KI669605.1_cdsid_ETN04161.1	lcl|NC_021858.1_cdsid_YP_008319126.1	46.88	64	34	0	1	64	177	240	4e-07	51.6
lcl|KI669605.1_cdsid_ETN04161.1	lcl|NC_021858.1_cdsid_YP_008319126.1	37.18	78	44	1	4	76	96	173	6e-06	48.1
lcl|KI669605.1_cdsid_ETN04161.1	lcl|NC_021858.1_cdsid_YP_008319126.1	45.83	48	26	0	1	48	261	308	0.0002	43.5
lcl|KI669605.1_cdsid_ETN04161.1	lcl|NC_021858.1_cdsid_YP_008319678.1	56.86	51	22	0	1	51	257	307	6e-10	60.1
lcl|KI669605.1_cdsid_ETN04161.1	lcl|NC_021858.1_cdsid_YP_008319678.1	50.98	51	25	0	1	51	313	363	8e-08	53.5
lcl|KI669605.1_cdsid_ETN04161.1	lcl|NC_021858.1_cdsid_YP_008319678.1	51.61	62	29	1	4	65	233	293	4e-07	51.2
lcl|KI669605.1_cdsid_ETN04161.1	lcl|NC_021858.1_cdsid_YP_008320000.1	50.88	57	28	0	1	57	342	398	3e-09	58.2
lcl|KI669605.1_cdsid_ETN04161.1	lcl|NC_021858.1_cdsid_YP_008320000.1	52.31	65	31	0	1	65	175	239	9e-09	56.6
lcl|KI669605.1_cdsid_ETN04161.1	lcl|NC_021858.1_cdsid_YP_008320000.1	52.94	51	24	0	1	51	203	253	3e-08	54.7
lcl|KI669605.1_cdsid_ETN04161.1	lcl|NC_021858.1_cdsid_YP_008320000.1	53.49	43	19	1	4	45	149	191	0.001	40.8
lcl|KI669605.1_cdsid_ETN04161.1	lcl|NC_022098.1_cdsid_YP_008438205.1	57.78	45	19	0	7	51	562	606	4e-09	58.2
lcl|KI669605.1_cdsid_ETN04161.1	lcl|NC_022098.1_cdsid_YP_008438205.1	44.62	65	35	1	1	65	640	703	2e-07	53.1
lcl|KI669605.1_cdsid_ETN04161.1	lcl|NC_022098.1_cdsid_YP_008438205.1	50	64	32	0	2	65	529	592	2e-06	49.3
lcl|KI669605.1_cdsid_ETN04161.1	lcl|NC_022098.1_cdsid_YP_008438205.1	38.33	60	37	0	1	60	612	671	4e-05	45.4
lcl|KI669605.1_cdsid_ETN04161.1	lcl|NC_021858.1_cdsid_YP_008319689.1	55.77	52	22	1	1	51	218	269	4e-09	57.8
lcl|KI669605.1_cdsid_ETN04161.1	lcl|NC_021858.1_cdsid_YP_008319689.1	46.97	66	34	1	1	65	190	255	3e-07	52
lcl|KI669605.1_cdsid_ETN04161.1	lcl|NC_021858.1_cdsid_YP_008319689.1	35.87	92	31	1	1	64	247	338	6e-05	44.7
lcl|KI669605.1_cdsid_ETN04161.1	lcl|NC_022098.1_cdsid_YP_008438144.1	54.9	51	23	0	1	51	147	197	8e-09	57
lcl|KI669605.1_cdsid_ETN04161.1	lcl|NC_022098.1_cdsid_YP_008438144.1	44	75	31	2	1	65	110	183	2e-06	49.3
lcl|KI669605.1_cdsid_ETN04161.1	lcl|NC_022098.1_cdsid_YP_008438314.1	45.61	57	31	0	9	65	204	260	1e-08	56.2
lcl|KI669605.1_cdsid_ETN04161.1	lcl|NC_022098.1_cdsid_YP_008438314.1	52.94	51	24	0	1	51	308	358	4e-07	51.2
lcl|KI669605.1_cdsid_ETN04161.1	lcl|NC_022098.1_cdsid_YP_008438314.1	42.42	66	36	2	1	65	224	288	5e-05	45.1
lcl|KI669605.1_cdsid_ETN04161.1	lcl|NC_022098.1_cdsid_YP_008437428.1	40.58	69	41	0	1	69	147	215	3e-08	55.5
lcl|KI669605.1_cdsid_ETN04161.1	lcl|NC_022098.1_cdsid_YP_008437428.1	43.55	62	35	0	4	65	122	183	3e-06	48.9
lcl|KI669605.1_cdsid_ETN04161.1	lcl|NC_022098.1_cdsid_YP_008437095.1	43.08	65	37	0	1	65	120	184	4e-08	55.1
lcl|KI669605.1_cdsid_ETN04161.1	lcl|NC_022098.1_cdsid_YP_008437095.1	46.15	65	35	0	1	65	148	212	9e-08	53.9
lcl|KI669605.1_cdsid_ETN04161.1	lcl|NC_022098.1_cdsid_YP_008437095.1	49.02	51	26	0	1	51	176	226	2e-06	49.7
lcl|KI669605.1_cdsid_ETN04161.1	lcl|NC_022098.1_cdsid_YP_008437095.1	47.62	42	22	0	7	48	268	309	0.0008	41.2
lcl|KI669605.1_cdsid_ETN04161.1	lcl|NC_022098.1_cdsid_YP_008438136.1	54.9	51	23	0	1	51	200	250	4e-08	54.7
lcl|KI669605.1_cdsid_ETN04161.1	lcl|NC_022098.1_cdsid_YP_008438136.1	44.62	65	36	0	1	65	256	320	2e-07	52.8
lcl|KI669605.1_cdsid_ETN04161.1	lcl|NC_022098.1_cdsid_YP_008438136.1	46.15	65	35	0	1	65	228	292	2e-07	52.8
lcl|KI669605.1_cdsid_ETN04161.1	lcl|NC_022098.1_cdsid_YP_008438136.1	46.88	64	34	0	2	65	173	236	3e-07	52.4
lcl|KI669605.1_cdsid_ETN04161.1	lcl|NC_021858.1_cdsid_YP_008319641.1	52.94	51	24	0	1	51	365	415	8e-08	53.9
lcl|KI669605.1_cdsid_ETN04161.1	lcl|NC_021858.1_cdsid_YP_008319641.1	40	65	39	0	1	65	337	401	3e-07	52
lcl|KI669605.1_cdsid_ETN04161.1	orf445_strand_plus_358231_358809_192_aa_ankyrin_repeat_minuscontaining_protein	45.45	66	36	0	1	66	33	98	2e-07	50.8
lcl|KI669605.1_cdsid_ETN04161.1	orf445_strand_plus_358231_358809_192_aa_ankyrin_repeat_minuscontaining_protein	38.46	65	40	0	1	65	89	153	4e-05	44.3
lcl|KI669605.1_cdsid_ETN04161.1	orf445_strand_plus_358231_358809_192_aa_ankyrin_repeat_minuscontaining_protein	40.32	62	37	0	4	65	64	125	0.0007	40.4
lcl|KI669605.1_cdsid_ETN04161.1	lcl|KF261120.1_cdsid_AGV01820.1	45.45	66	36	0	1	66	33	98	2e-07	50.8
lcl|KI669605.1_cdsid_ETN04161.1	lcl|KF261120.1_cdsid_AGV01820.1	38.46	65	40	0	1	65	89	153	3e-05	44.7
lcl|KI669605.1_cdsid_ETN04161.1	lcl|NC_022098.1_cdsid_YP_008437426.1	39.68	63	38	0	1	63	147	209	4e-07	51.2
lcl|KI669605.1_cdsid_ETN04161.1	lcl|NC_022098.1_cdsid_YP_008437426.1	40.51	79	46	1	3	80	121	199	9e-06	47
lcl|KI669605.1_cdsid_ETN04161.1	lcl|NC_022098.1_cdsid_YP_008438193.1	54	50	23	0	2	51	451	500	5e-07	51.6
lcl|KI669605.1_cdsid_ETN04161.1	lcl|NC_022098.1_cdsid_YP_008438193.1	43.75	64	36	0	1	64	478	541	2e-06	49.7
lcl|KI669605.1_cdsid_ETN04161.1	lcl|NC_022098.1_cdsid_YP_008438193.1	44.26	61	33	1	1	61	534	593	0.0002	43.1
lcl|KI669605.1_cdsid_ETN04161.1	lcl|NC_021858.1_cdsid_YP_008319672.1	44.62	65	36	0	1	65	171	235	5e-07	51.2
lcl|KI669605.1_cdsid_ETN04161.1	lcl|NC_021858.1_cdsid_YP_008319672.1	45.1	51	28	0	1	51	199	249	4e-05	45.4
lcl|KI669605.1_cdsid_ETN04161.1	lcl|KF527888.1_cdsid_AHA46250.1	41.54	65	38	0	1	65	87	151	2e-06	47.8
lcl|KI669605.1_cdsid_ETN04161.1	lcl|KF527888.1_cdsid_AHA46250.1	47.76	67	30	2	1	65	60	123	8e-06	46.2
lcl|KI669605.1_cdsid_ETN04161.1	lcl|KF527888.1_cdsid_AHA46250.1	40.3	67	38	2	1	67	33	97	0.0006	40.4
lcl|KI669605.1_cdsid_ETN04161.1	lcl|KF483846.1_cdsid_AHC55165.1	41.54	65	38	0	1	65	87	151	2e-06	47.8
lcl|KI669605.1_cdsid_ETN04161.1	lcl|KF483846.1_cdsid_AHC55165.1	47.76	67	30	2	1	65	60	123	8e-06	46.2
lcl|KI669605.1_cdsid_ETN04161.1	lcl|KF483846.1_cdsid_AHC55165.1	40.3	67	38	2	1	67	33	97	0.0006	40.4
lcl|KI669605.1_cdsid_ETN04161.1	lcl|NC_022098.1_cdsid_YP_008438327.1	51.92	52	20	2	1	50	205	253	4e-06	48.1
lcl|KI669605.1_cdsid_ETN04161.1	lcl|NC_022098.1_cdsid_YP_008438327.1	32.04	103	60	3	1	94	178	279	3e-05	45.4
lcl|KI669605.1_cdsid_ETN04161.1	lcl|NC_021858.1_cdsid_YP_008319861.1	46.88	64	28	3	4	65	233	292	5e-06	48.5
lcl|KI669605.1_cdsid_ETN04161.1	lcl|NC_022098.1_cdsid_YP_008438182.1	50	44	22	0	3	46	76	119	2e-05	46.2
lcl|KI669605.1_cdsid_ETN04161.1	lcl|NC_022098.1_cdsid_YP_008437958.1	48.98	49	20	2	1	47	357	402	4e-05	45.4
lcl|KI669605.1_cdsid_ETN04161.1	Terra2_734_377_aa_Rev_9525_10658	46.97	66	31	2	4	65	266	331	5e-05	45.1
lcl|KI669605.1_cdsid_ETN04161.1	lcl|NC_014649.1_cdsid_YP_003987435.1	46.97	66	31	2	4	65	266	331	5e-05	45.1
lcl|KI669605.1_cdsid_ETN04161.1	lcl|JF801956.1_cdsid_AEQ61120.1	46.97	66	31	2	4	65	266	331	5e-05	45.1
lcl|KI669605.1_cdsid_ETN04161.1	lcl|NC_022098.1_cdsid_YP_008438764.1	46.67	45	23	1	3	47	167	210	5e-05	44.7
lcl|KI669605.1_cdsid_ETN04161.1	lcl|NC_015326.1_cdsid_YP_004347076.1	40.91	66	39	0	1	66	161	226	6e-05	44.3
lcl|KI669605.1_cdsid_ETN04161.1	lcl|NC_015326.1_cdsid_YP_004347076.1	39.71	68	37	3	1	67	107	171	0.0003	42.4
lcl|KI669605.1_cdsid_ETN04161.1	lcl|NC_022098.1_cdsid_YP_008437789.1	31.88	138	60	6	4	135	61	170	0.0001	43.9
lcl|KI669605.1_cdsid_ETN04161.1	lcl|NC_022098.1_cdsid_YP_008437789.1	52.17	46	17	2	4	47	333	375	0.001	40.8
lcl|KI669605.1_cdsid_ETN04161.1	lcl|NC_022098.1_cdsid_YP_008438161.1	47.73	44	23	0	1	44	79	122	0.0002	43.1
lcl|KI669605.1_cdsid_ETN04161.1	lcl|NC_020104.1_cdsid_YP_007354569.1	43.18	44	24	1	1	43	233	276	0.0002	43.1
lcl|KI669605.1_cdsid_ETN04161.1	Terra2_573_357_aa_Rev_23193_24266	43.08	65	34	2	4	65	214	278	0.0003	42.4
lcl|KI669605.1_cdsid_ETN04161.1	lcl|NC_022098.1_cdsid_YP_008438468.1	33.85	65	43	0	1	65	188	252	0.0003	42.4
lcl|KI669605.1_cdsid_ETN04161.1	lcl|NC_022098.1_cdsid_YP_008438204.1	44	50	25	2	1	47	233	282	0.0003	42.4
lcl|KI669605.1_cdsid_ETN04161.1	Terra2_764_468_aa_Rev_43570_44976	40.24	82	44	3	3	80	205	285	0.0004	42.4
lcl|KI669605.1_cdsid_ETN04161.1	lcl|NC_022098.1_cdsid_YP_008438291.1	46.81	47	23	2	1	46	86	131	0.0004	42.4
lcl|KI669605.1_cdsid_ETN04161.1	lcl|NC_022098.1_cdsid_YP_008437865.1	47.92	48	20	2	2	47	280	324	0.0005	42
lcl|KI669605.1_cdsid_ETN04163.1	lcl|NC_022098.1_cdsid_YP_008438134.1	33.33	87	57	1	41	126	486	572	4e-06	45.4
lcl|KI669605.1_cdsid_ETN04163.1	lcl|NC_022098.1_cdsid_YP_008438134.1	41.67	48	28	0	79	126	553	600	0.0003	39.7
lcl|KI669605.1_cdsid_ETN04163.1	lcl|NC_021858.1_cdsid_YP_008319688.1	45.83	48	26	0	79	126	482	529	0.0002	40
lcl|KI669605.1_cdsid_ETN04168.1	gi|9628206|ref|NP_042792.1|	34.17	515	289	10	25	491	7	519	9e-82	279
lcl|KI669605.1_cdsid_ETN04168.1	lcl|FN557520.1_cdsid_CBH29199.1	34.17	515	289	10	25	491	7	519	9e-82	279
lcl|KI669605.1_cdsid_ETN04168.1	lcl|AM712240.1_cdsid_CAN10448.1	34.17	515	289	10	25	491	7	519	9e-82	279
lcl|KI669605.1_cdsid_ETN04168.1	lcl|AM712239.1_cdsid_CAN10198.1	34.17	515	289	10	25	491	7	519	9e-82	279
lcl|KI669605.1_cdsid_ETN04168.1	lcl|NC_014649.1_cdsid_YP_003987013.1	29.45	506	266	16	54	478	52	547	2e-48	182
lcl|KI669605.1_cdsid_ETN04168.1	lcl|NC_021312.1_cdsid_YP_008052581.1	27.27	528	303	14	29	487	15	530	3e-48	182
lcl|KI669605.1_cdsid_ETN04168.1	lcl|NC_014637.1_cdsid_YP_003970001.1	27.49	542	298	15	24	478	12	545	2e-44	170
lcl|KI669605.1_cdsid_ETN04168.1	lcl|JF801956.1_cdsid_AEQ60694.1	28.43	517	268	17	54	478	52	558	5e-43	166
lcl|KI669605.1_cdsid_ETN04168.1	Terra2_301_514_aa_For_431274_432818	29.04	458	234	16	54	430	52	499	3e-41	156
lcl|KI669605.1_cdsid_ETN04168.1	lcl|HQ704803.1_cdsid_ADX06441.1	25.9	529	327	16	22	494	7	526	1e-40	158
lcl|KI669605.1_cdsid_ETN04168.1	lcl|NC_017940.1_cdsid_YP_006347602.1	28.27	474	257	15	77	478	61	523	2e-39	155
lcl|KI669605.1_cdsid_ETN04168.1	lcl|NC_020104.1_cdsid_YP_007354277.1	26.28	567	304	19	12	478	3	555	1e-38	152
lcl|KI669605.1_cdsid_ETN04168.1	lcl|NC_016072.1_cdsid_YP_004894424.1	25.14	553	319	15	11	478	2	544	3e-36	145
lcl|KI669605.1_cdsid_ETN04168.1	lcl|JX975216.1_cdsid_AFX92416.1	25.14	553	319	15	11	478	2	544	3e-36	145
lcl|KI669605.1_cdsid_ETN04168.1	Gene_354	25.14	553	319	15	11	478	2	544	3e-36	145
lcl|KI669605.1_cdsid_ETN04168.1	gi|13358404|ref|NP_078624.1|	27.42	496	292	18	30	484	5	473	6e-36	144
lcl|KI669605.1_cdsid_ETN04168.1	gi|56692741|ref|YP_164199.1|	27.85	553	301	19	24	497	6	539	3e-35	141
lcl|KI669605.1_cdsid_ETN04168.1	gene324_511_aa_For_400211_401746	25.35	505	282	15	11	430	2	496	1e-34	136
lcl|KI669605.1_cdsid_ETN04168.1	lcl|NC_021901.1_cdsid_YP_008357340.1	24.47	564	312	16	24	490	10	556	2e-34	139
lcl|KI669605.1_cdsid_ETN04168.1	lcl|HQ704802.1_cdsid_ADX06029.1	34.89	235	150	2	258	491	288	520	8e-34	137
lcl|KI669605.1_cdsid_ETN04168.1	lcl|HQ704802.1_cdsid_ADX06029.1	26.21	103	76	0	22	124	4	106	4e-06	50.1
lcl|KI669605.1_cdsid_ETN04168.1	gi|109287968|ref|YP_654662.1|	23.93	560	323	15	19	486	2	550	4e-33	135
lcl|KI669605.1_cdsid_ETN04168.1	lcl|NC_015780.1_cdsid_YP_004732950.1	23.92	556	313	15	26	486	10	550	1e-32	133
lcl|KI669605.1_cdsid_ETN04168.1	gi|48843725|ref|YP_025105.1|	27.25	455	273	14	77	498	61	490	3e-32	132
lcl|KI669605.1_cdsid_ETN04168.1	gi|19881433|ref|NP_612250.1|	27.8	410	236	11	73	452	45	424	2e-31	129
lcl|KI669605.1_cdsid_ETN04168.1	gi|73852534|ref|YP_293818.1|	35.39	243	148	6	252	492	331	566	9e-31	127
lcl|KI669605.1_cdsid_ETN04168.1	gi|73852534|ref|YP_293818.1|	35.42	96	60	2	26	120	14	108	5e-11	65.9
lcl|KI669605.1_cdsid_ETN04168.1	gi|116326728|ref|YP_803265.1|	25.1	490	271	15	25	453	2	456	4e-30	125
lcl|KI669605.1_cdsid_ETN04168.1	gi|134287167|ref|YP_001110864.1|	26.75	456	228	14	77	453	53	481	2e-27	117
lcl|KI669605.1_cdsid_ETN04168.1	gi|115298510|ref|YP_762363.1|	26.71	498	280	15	24	453	20	500	4e-27	115
lcl|KI669605.1_cdsid_ETN04168.1	lcl|NC_022098.1_cdsid_YP_008436862.1	30.63	271	134	4	265	483	392	660	1e-22	102
lcl|KI669605.1_cdsid_ETN04168.1	lcl|NC_022098.1_cdsid_YP_008436862.1	36.25	80	51	0	41	120	32	111	1e-10	65.1
lcl|KI669605.1_cdsid_ETN04168.1	gi|15078888|ref|NP_149639.1|	22.09	652	299	21	25	486	13	645	1e-21	99.8
lcl|KI669605.1_cdsid_ETN04168.1	lcl|NC_015326.1_cdsid_YP_004346983.1	35.12	168	99	5	265	429	321	481	2e-15	79
lcl|KI669605.1_cdsid_ETN04168.1	lcl|NC_015326.1_cdsid_YP_004346983.1	35.48	62	40	0	63	124	47	108	6e-05	46.2
lcl|KI669605.1_cdsid_ETN04168.1	lcl|KF483846.1_cdsid_AHC55114.1	31.52	165	107	3	265	429	321	479	2e-14	76.3
lcl|KI669605.1_cdsid_ETN04168.1	lcl|KF483846.1_cdsid_AHC55114.1	28.97	107	69	1	25	124	2	108	5e-05	46.2
lcl|KI669605.1_cdsid_ETN04168.1	lcl|KF527888.1_cdsid_AHA46303.1	31.52	165	107	3	265	429	321	479	2e-14	75.9
lcl|KI669605.1_cdsid_ETN04168.1	lcl|KF527888.1_cdsid_AHA46303.1	28.97	107	69	1	25	124	2	108	5e-05	46.2
lcl|KI669605.1_cdsid_ETN04168.1	gi|15150510|ref|NP_150505.1|	22.05	449	280	12	77	484	49	468	4e-14	75.9
lcl|KI669605.1_cdsid_ETN04168.1	gi|148912948|ref|YP_001293262.1|	21.83	449	281	12	77	484	49	468	4e-13	72.8
lcl|KI669605.1_cdsid_ETN04168.1	gi|21492524|ref|NP_659643.1|	21.6	449	282	12	77	484	49	468	1e-12	71.2
lcl|KI669605.1_cdsid_ETN04168.1	gi|211956351|ref|YP_002302420.1|	21.99	423	248	13	77	452	49	436	1e-12	70.9
lcl|KI669605.1_cdsid_ETN04168.1	gi|62637457|ref|YP_227455.1|	22.03	404	233	13	77	433	49	417	1e-12	70.9
lcl|KI669605.1_cdsid_ETN04168.1	orf55_strand_minus_43923_45413_496_aa_DNA_minusdirected_RNA_polymerase_subunit_alpha_RNA_polymerase_Rpb1_domains_1_minus2_split_gene_for_the_alpha_subunit	32.73	165	105	3	265	429	332	490	2e-12	70.1
lcl|KI669605.1_cdsid_ETN04168.1	orf55_strand_minus_43923_45413_496_aa_DNA_minusdirected_RNA_polymerase_subunit_alpha_RNA_polymerase_Rpb1_domains_1_minus2_split_gene_for_the_alpha_subunit	30.88	68	47	0	57	124	52	119	0.0001	45.4
lcl|KI669605.1_cdsid_ETN04168.1	gi|38229233|ref|NP_938326.1|	21.43	420	245	14	77	446	49	433	2e-12	70.1
lcl|KI669605.1_cdsid_ETN04168.1	lcl|NC_016924.1_cdsid_YP_005296275.1	21.1	474	277	17	26	446	4	433	4e-12	69.3
lcl|KI669605.1_cdsid_ETN04168.1	gi|157939694|ref|YP_001497066.1|	21.67	420	244	14	77	446	49	433	6e-12	68.9
lcl|KI669605.1_cdsid_ETN04168.1	gi|12085054|ref|NP_073456.1|	21.67	420	244	14	77	446	49	433	1e-11	68.2
lcl|KI669605.1_cdsid_ETN04168.1	lcl|KF261120.1_cdsid_AGV01404.1	32.12	165	106	3	265	429	332	490	1e-11	67.4
lcl|KI669605.1_cdsid_ETN04168.1	lcl|KF261120.1_cdsid_AGV01404.1	30.88	68	47	0	57	124	52	119	9e-05	45.4
lcl|KI669605.1_cdsid_ETN04168.1	gi|9633704|ref|NP_051782.1|	21.78	404	234	13	77	433	49	417	1e-11	67.8
lcl|KI669605.1_cdsid_ETN04168.1	gi|9633877|ref|NP_051957.1|	21.78	404	234	13	77	433	49	417	1e-11	67.8
lcl|KI669605.1_cdsid_ETN04168.1	lcl|NC_021858.1_cdsid_YP_008318947.1	36.25	80	51	0	41	120	32	111	1e-10	65.1
lcl|KI669605.1_cdsid_ETN04168.1	lcl|NC_021858.1_cdsid_YP_008318947.1	51.67	60	29	0	265	324	381	440	2e-10	63.9
lcl|KI669605.1_cdsid_ETN04168.1	lcl|NC_021858.1_cdsid_YP_008318947.1	35.71	112	70	2	372	483	549	658	3e-09	60.5
lcl|KI669605.1_cdsid_ETN04168.1	gi|22164687|ref|NP_671600.1|	20.71	425	253	12	77	452	49	438	1e-09	61.6
lcl|KI669605.1_cdsid_ETN04168.1	gi|18640330|ref|NP_570486.1|	20.47	425	254	12	77	452	49	438	1e-09	61.6
lcl|KI669605.1_cdsid_ETN04168.1	gi|18640154|ref|NP_570228.1|	20.96	477	283	16	26	452	4	436	1e-09	61.2
lcl|KI669605.1_cdsid_ETN04168.1	gi|9629011|ref|NP_044030.1|	22.67	397	241	12	77	433	49	419	1e-09	61.2
lcl|KI669605.1_cdsid_ETN04168.1	gi|66275895|ref|YP_232980.1|	20.47	425	254	12	77	452	49	438	2e-09	60.8
lcl|KI669605.1_cdsid_ETN04168.1	gi|113195277|ref|YP_717407.1|	20.47	425	254	12	77	452	49	438	2e-09	60.8
lcl|KI669605.1_cdsid_ETN04168.1	gi|20178473|ref|NP_619894.1|	20.71	425	253	12	77	452	49	438	2e-09	60.5
lcl|KI669605.1_cdsid_ETN04168.1	gi|9634807|ref|NP_039100.1|	21.05	456	270	16	26	433	4	417	4e-09	60.1
lcl|KI669605.1_cdsid_ETN04168.1	gi|9627604|ref|NP_042127.1|	20.96	415	264	14	77	452	49	438	6e-09	59.3
lcl|KI669605.1_cdsid_ETN04168.1	gi|17975003|ref|NP_536517.1|	20.44	406	239	12	77	433	49	419	7e-09	58.9
lcl|KI669605.1_cdsid_ETN04168.1	gi|115531763|ref|YP_784289.1|	21.73	405	238	14	75	433	47	418	7e-08	55.8
lcl|KI669605.1_cdsid_ETN04168.1	lcl|NC_015960.1_cdsid_YP_004821431.1	21.33	422	245	15	77	446	49	435	1e-07	55.5
lcl|KI669605.1_cdsid_ETN04168.1	gi|40556120|ref|NP_955205.1|	23.83	235	157	7	218	446	216	434	7e-06	49.3
lcl|KI669605.1_cdsid_ETN04168.1	gi|289183820|ref|YP_003457361.1|	27.27	187	101	7	278	447	266	434	2e-05	48.1
lcl|KI669605.1_cdsid_ETN04168.1	gi|41057492|ref|NP_957965.1|	25.54	184	112	6	276	447	264	434	8e-05	45.8
lcl|KI669605.1_cdsid_ETN04168.1	gi|41057119|ref|NP_957833.1|	27.27	187	101	7	278	447	266	434	0.0001	45.8
lcl|KI669605.1_cdsid_ETN04171.1	lcl|NC_015780.1_cdsid_YP_004732949.1	20.16	248	170	5	1	220	197	444	1e-07	53.1
lcl|KI669605.1_cdsid_ETN04171.1	gene821_444_aa_Rev_14114_15448	22.79	215	136	6	1	193	210	416	4e-07	51.6
lcl|KI669605.1_cdsid_ETN04171.1	lcl|NC_016072.1_cdsid_YP_004894119.1	22.79	215	136	6	1	193	210	416	4e-07	51.6
lcl|KI669605.1_cdsid_ETN04171.1	lcl|NC_020104.1_cdsid_YP_007354869.1	21.16	241	164	4	1	223	194	426	2e-06	48.9
lcl|KI669605.1_cdsid_ETN04171.1	lcl|JX975216.1_cdsid_AFX92090.1	22.17	212	135	6	4	193	501	704	8e-06	47.4
lcl|KI669605.1_cdsid_ETN04171.1	Gene_937	22.55	275	177	7	1	256	190	447	1e-05	47
lcl|KI669605.1_cdsid_ETN04171.1	lcl|NC_014649.1_cdsid_YP_003987397.1	22.38	210	133	6	6	193	448	649	0.0001	43.9
lcl|KI669605.1_cdsid_ETN04172.1	gi|9628206|ref|NP_042792.1|	30.91	770	448	15	1	702	695	1448	6e-114	379
lcl|KI669605.1_cdsid_ETN04172.1	lcl|FN557520.1_cdsid_CBH29199.1	30.91	770	448	15	1	702	695	1448	8e-114	379
lcl|KI669605.1_cdsid_ETN04172.1	lcl|AM712240.1_cdsid_CAN10448.1	30.91	770	448	15	1	702	695	1448	8e-114	379
lcl|KI669605.1_cdsid_ETN04172.1	lcl|AM712239.1_cdsid_CAN10198.1	30.91	770	448	15	1	702	695	1448	8e-114	379
lcl|KI669605.1_cdsid_ETN04172.1	lcl|NC_016072.1_cdsid_YP_004894424.1	23.16	773	496	22	1	691	703	1459	6e-40	159
lcl|KI669605.1_cdsid_ETN04172.1	lcl|JX975216.1_cdsid_AFX92416.1	23.16	773	496	22	1	691	703	1459	6e-40	159
lcl|KI669605.1_cdsid_ETN04172.1	Gene_354	23.16	773	496	22	1	691	703	1459	6e-40	159
lcl|KI669605.1_cdsid_ETN04172.1	gene326_991_aa_For_403472_406447	23.39	774	493	23	1	691	203	959	9e-40	158
lcl|KI669605.1_cdsid_ETN04172.1	lcl|NC_020104.1_cdsid_YP_007354277.1	22.39	786	508	20	1	702	714	1481	9e-37	149
lcl|KI669605.1_cdsid_ETN04172.1	lcl|HQ704802.1_cdsid_ADX06029.1	21.88	690	462	21	5	633	683	1356	2e-36	148
lcl|KI669605.1_cdsid_ETN04172.1	lcl|NC_021312.1_cdsid_YP_008052581.1	23.68	397	248	15	274	633	1015	1393	6e-24	108
lcl|KI669605.1_cdsid_ETN04172.1	lcl|NC_021312.1_cdsid_YP_008052581.1	31.98	172	99	5	5	167	701	863	2e-17	87.8
lcl|KI669605.1_cdsid_ETN04172.1	lcl|HQ704803.1_cdsid_ADX06441.1	24.1	390	246	12	274	633	998	1367	3e-23	106
lcl|KI669605.1_cdsid_ETN04172.1	lcl|HQ704803.1_cdsid_ADX06441.1	30.64	173	108	6	1	167	682	848	3e-14	77.8
lcl|KI669605.1_cdsid_ETN04172.1	lcl|NC_014649.1_cdsid_YP_003987013.1	21.97	437	293	10	289	692	1043	1464	2e-22	103
lcl|KI669605.1_cdsid_ETN04172.1	lcl|NC_014649.1_cdsid_YP_003987013.1	32.07	184	118	5	1	182	706	884	6e-15	79.7
lcl|KI669605.1_cdsid_ETN04172.1	Terra2_303_992_aa_For_434218_437196	21.97	437	293	10	289	692	540	961	4e-22	102
lcl|KI669605.1_cdsid_ETN04172.1	Terra2_303_992_aa_For_434218_437196	30.65	186	124	4	1	184	203	385	9e-15	79
lcl|KI669605.1_cdsid_ETN04172.1	gi|109287968|ref|YP_654662.1|	21.49	698	431	22	8	686	732	1331	9e-22	101
lcl|KI669605.1_cdsid_ETN04172.1	lcl|JF801956.1_cdsid_AEQ60694.1	21.94	433	290	10	289	688	1054	1471	1e-21	101
lcl|KI669605.1_cdsid_ETN04172.1	lcl|JF801956.1_cdsid_AEQ60694.1	32.54	169	109	4	1	167	717	882	5e-15	80.1
lcl|KI669605.1_cdsid_ETN04172.1	lcl|NC_015780.1_cdsid_YP_004732950.1	21.98	696	415	27	34	705	739	1330	4e-18	90.1
lcl|KI669605.1_cdsid_ETN04172.1	lcl|NC_021901.1_cdsid_YP_008357340.1	20.95	692	430	25	33	702	735	1331	2e-16	84.3
lcl|KI669605.1_cdsid_ETN04172.1	lcl|NC_014637.1_cdsid_YP_003970001.1	25.06	415	266	17	287	671	1035	1434	3e-16	84
lcl|KI669605.1_cdsid_ETN04172.1	lcl|NC_014637.1_cdsid_YP_003970001.1	33.1	145	81	4	32	167	736	873	7e-10	63.2
lcl|KI669605.1_cdsid_ETN04172.1	gi|56692741|ref|YP_164199.1|	20.7	681	382	23	34	680	695	1251	5e-13	73.6
lcl|KI669605.1_cdsid_ETN04172.1	gi|15078888|ref|NP_149639.1|	32.53	166	84	5	31	175	844	1002	3e-12	70.9
lcl|KI669605.1_cdsid_ETN04172.1	gi|13358404|ref|NP_078624.1|	23.19	345	186	14	6	330	608	893	4e-11	67.4
lcl|KI669605.1_cdsid_ETN04172.1	gi|19881433|ref|NP_612250.1|	28.42	183	112	5	2	167	577	757	5e-11	67
lcl|KI669605.1_cdsid_ETN04172.1	gi|134287167|ref|YP_001110864.1|	30	140	92	3	34	167	700	839	1e-10	65.5
lcl|KI669605.1_cdsid_ETN04172.1	lcl|NC_022098.1_cdsid_YP_008436862.1	28.89	180	109	5	19	187	985	1156	2e-10	64.7
lcl|KI669605.1_cdsid_ETN04172.1	lcl|NC_022098.1_cdsid_YP_008436862.1	21.51	186	139	4	547	728	2041	2223	8e-06	50.1
lcl|KI669605.1_cdsid_ETN04172.1	lcl|NC_017940.1_cdsid_YP_006347602.1	23.82	319	180	13	34	331	699	975	3e-10	64.7
lcl|KI669605.1_cdsid_ETN04172.1	lcl|NC_017940.1_cdsid_YP_006347602.1	23.83	193	129	5	501	692	1097	1272	1e-05	49.7
lcl|KI669605.1_cdsid_ETN04172.1	lcl|KF483846.1_cdsid_AHC55112.1	23.79	311	196	5	32	340	323	594	3e-10	64.3
lcl|KI669605.1_cdsid_ETN04172.1	lcl|KF483846.1_cdsid_AHC55112.1	26.81	138	96	3	543	678	825	959	2e-05	48.5
lcl|KI669605.1_cdsid_ETN04172.1	lcl|NC_021858.1_cdsid_YP_008318947.1	25.7	214	117	6	19	222	964	1145	3e-10	64.3
lcl|KI669605.1_cdsid_ETN04172.1	lcl|NC_021858.1_cdsid_YP_008318947.1	22.27	211	144	6	505	706	1953	2152	2e-05	48.9
lcl|KI669605.1_cdsid_ETN04172.1	lcl|KF261120.1_cdsid_AGV01403.1	29.08	141	92	3	32	167	341	478	8e-10	63.2
lcl|KI669605.1_cdsid_ETN04172.1	lcl|KF261120.1_cdsid_AGV01403.1	27.66	94	66	1	539	630	840	933	0.0001	45.8
lcl|KI669605.1_cdsid_ETN04172.1	lcl|KF527888.1_cdsid_AHA46305.1	23.47	311	197	5	32	340	323	594	1e-09	62.4
lcl|KI669605.1_cdsid_ETN04172.1	lcl|KF527888.1_cdsid_AHA46305.1	26.81	138	96	3	543	678	825	959	2e-05	48.5
lcl|KI669605.1_cdsid_ETN04172.1	orf52_strand_minus_40028_42985_985_aa_DNA_minusdirected_RNA_polymerase_subunit_alpha_RNA_polymerase_Rpb1_domains_3_minus7_split_gene_for_the_alpha_subunit	28.37	141	93	3	32	167	305	442	1e-09	62
lcl|KI669605.1_cdsid_ETN04172.1	orf52_strand_minus_40028_42985_985_aa_DNA_minusdirected_RNA_polymerase_subunit_alpha_RNA_polymerase_Rpb1_domains_3_minus7_split_gene_for_the_alpha_subunit	27.66	94	66	1	539	630	804	897	0.0002	45.8
lcl|KI669605.1_cdsid_ETN04172.1	gi|41057119|ref|NP_957833.1|	24.6	313	209	10	34	333	658	956	6e-09	60.1
lcl|KI669605.1_cdsid_ETN04172.1	gi|9634807|ref|NP_039100.1|	21.97	314	209	7	34	332	660	952	6e-09	60.1
lcl|KI669605.1_cdsid_ETN04172.1	gi|115531763|ref|YP_784289.1|	28.97	145	90	4	19	158	644	780	6e-09	60.1
lcl|KI669605.1_cdsid_ETN04172.1	gi|15079055|ref|NP_149806.1|	20.2	406	282	15	287	686	63	432	8e-09	58.9
lcl|KI669605.1_cdsid_ETN04172.1	gi|116326728|ref|YP_803265.1|	27.59	145	99	3	34	172	674	818	3e-08	57.8
lcl|KI669605.1_cdsid_ETN04172.1	lcl|NC_015326.1_cdsid_YP_004346982.1	22.12	312	200	5	32	340	321	592	4e-08	57.4
lcl|KI669605.1_cdsid_ETN04172.1	lcl|NC_015326.1_cdsid_YP_004346982.1	26.81	138	96	3	544	679	824	958	1e-05	49.7
lcl|KI669605.1_cdsid_ETN04172.1	gi|41057492|ref|NP_957965.1|	22.8	329	198	9	30	332	654	952	4e-08	57.4
lcl|KI669605.1_cdsid_ETN04172.1	gi|115298510|ref|YP_762363.1|	28	150	102	3	24	167	711	860	9e-08	56.2
lcl|KI669605.1_cdsid_ETN04172.1	gi|289183820|ref|YP_003457361.1|	23.81	315	210	10	33	333	657	955	9e-08	56.2
lcl|KI669605.1_cdsid_ETN04172.1	gi|40556120|ref|NP_955205.1|	21.52	316	210	8	33	332	660	953	1e-07	55.8
lcl|KI669605.1_cdsid_ETN04172.1	gi|73852534|ref|YP_293818.1|	28.93	159	90	6	21	164	740	890	1e-07	55.8
lcl|KI669605.1_cdsid_ETN04172.1	gi|73852534|ref|YP_293818.1|	21.14	402	275	13	298	678	1028	1408	5e-06	50.4
lcl|KI669605.1_cdsid_ETN04172.1	gi|48843725|ref|YP_025105.1|	28.4	169	90	7	22	167	616	776	4e-07	54.3
lcl|KI669605.1_cdsid_ETN04172.1	gi|48843725|ref|YP_025105.1|	21.23	179	132	3	506	684	1020	1189	3e-05	48.1
lcl|KI669605.1_cdsid_ETN04172.1	gi|9633704|ref|NP_051782.1|	24.62	325	201	12	30	333	653	954	4e-07	54.3
lcl|KI669605.1_cdsid_ETN04172.1	gi|9633877|ref|NP_051957.1|	24.31	325	202	12	30	333	653	954	5e-07	53.9
lcl|KI669605.1_cdsid_ETN04172.1	lcl|NC_016924.1_cdsid_YP_005296275.1	23.12	320	207	10	33	333	658	957	5e-07	53.9
lcl|KI669605.1_cdsid_ETN04172.1	gi|9627604|ref|NP_042127.1|	30.08	123	85	1	29	151	654	775	7e-07	53.5
lcl|KI669605.1_cdsid_ETN04172.1	gi|18640330|ref|NP_570486.1|	29.77	131	85	2	29	153	654	783	1e-06	52.8
lcl|KI669605.1_cdsid_ETN04172.1	gi|17975003|ref|NP_536517.1|	30.08	123	85	1	29	151	654	775	1e-06	52.8
lcl|KI669605.1_cdsid_ETN04172.1	gi|22164687|ref|NP_671600.1|	30.08	123	85	1	29	151	654	775	1e-06	52.8
lcl|KI669605.1_cdsid_ETN04172.1	gi|66275895|ref|YP_232980.1|	30.08	123	85	1	29	151	654	775	1e-06	52.8
lcl|KI669605.1_cdsid_ETN04172.1	gi|20178473|ref|NP_619894.1|	30.08	123	85	1	29	151	654	775	1e-06	52.8
lcl|KI669605.1_cdsid_ETN04172.1	gi|113195277|ref|YP_717407.1|	30.08	123	85	1	29	151	654	775	1e-06	52.8
lcl|KI669605.1_cdsid_ETN04172.1	gi|12085054|ref|NP_073456.1|	21.98	323	204	8	34	333	657	954	1e-06	52.8
lcl|KI669605.1_cdsid_ETN04172.1	gi|15150510|ref|NP_150505.1|	23.42	333	197	12	29	333	652	954	1e-06	52.8
lcl|KI669605.1_cdsid_ETN04172.1	gi|157939694|ref|YP_001497066.1|	21.51	372	241	9	34	384	657	998	1e-06	52.8
lcl|KI669605.1_cdsid_ETN04172.1	gi|9629011|ref|NP_044030.1|	23.98	417	252	17	34	424	659	1036	1e-06	52.4
lcl|KI669605.1_cdsid_ETN04172.1	gi|38229233|ref|NP_938326.1|	27.91	129	92	1	30	158	653	780	2e-06	52.4
lcl|KI669605.1_cdsid_ETN04172.1	gi|21492524|ref|NP_659643.1|	26.92	130	94	1	29	158	652	780	3e-06	51.2
lcl|KI669605.1_cdsid_ETN04172.1	gi|148912948|ref|YP_001293262.1|	21.75	331	205	10	29	333	652	954	4e-06	51.2
lcl|KI669605.1_cdsid_ETN04172.1	lcl|NC_015960.1_cdsid_YP_004821431.1	28.46	123	87	1	29	151	654	775	9e-06	50.1
lcl|KI669605.1_cdsid_ETN04172.1	gi|211956351|ref|YP_002302420.1|	27.13	129	93	1	30	158	653	780	1e-05	49.3
lcl|KI669605.1_cdsid_ETN04172.1	gi|62637457|ref|YP_227455.1|	27.13	129	93	1	30	158	653	780	1e-05	49.3
lcl|KI669605.1_cdsid_ETN04172.1	gi|134287238|ref|YP_001110934.1|	27.34	128	88	3	560	686	289	412	3e-05	47.8
lcl|KI669605.1_cdsid_ETN04172.1	gi|115298569|ref|YP_762422.1|	29.41	119	79	3	564	681	294	408	0.0001	45.4
lcl|KI669605.1_cdsid_ETN04172.1	gi|116326796|ref|YP_803333.1|	29.01	131	82	4	560	686	274	397	0.0001	45.4
lcl|KI669605.1_cdsid_ETN04172.1	gi|18640154|ref|NP_570228.1|	25.6	125	92	1	34	158	657	780	0.0003	44.7
lcl|KI669605.1_cdsid_ETN04177.1	gi|9628180|ref|NP_042766.1|	29.5	417	264	10	3	395	129	539	1e-48	179
lcl|KI669605.1_cdsid_ETN04177.1	lcl|FN557520.1_cdsid_CBH29174.1	29.5	417	264	10	3	395	129	539	1e-48	179
lcl|KI669605.1_cdsid_ETN04177.1	lcl|AM712240.1_cdsid_CAN10422.1	29.5	417	264	10	3	395	129	539	1e-48	179
lcl|KI669605.1_cdsid_ETN04177.1	lcl|AM712239.1_cdsid_CAN10172.1	29.5	417	264	10	3	395	129	539	1e-48	179
lcl|KI669605.1_cdsid_ETN04177.1	gene33_697_aa_For_33296_35389	24.48	384	261	11	19	396	154	514	1e-27	115
lcl|KI669605.1_cdsid_ETN04177.1	lcl|JX975216.1_cdsid_AFX92743.1	24.48	384	261	11	19	396	154	514	1e-27	115
lcl|KI669605.1_cdsid_ETN04177.1	lcl|NC_016072.1_cdsid_YP_004894708.1	24.22	384	262	11	19	396	154	514	2e-27	115
lcl|KI669605.1_cdsid_ETN04177.1	Gene_676	24.22	384	262	11	19	396	154	514	2e-27	115
lcl|KI669605.1_cdsid_ETN04177.1	lcl|JF801956.1_cdsid_AEQ60736.1	26.72	363	238	10	9	366	134	473	3e-25	108
lcl|KI669605.1_cdsid_ETN04177.1	Terra2_340_695_aa_Rev_488099_490186	26.72	363	238	10	9	366	134	473	4e-25	108
lcl|KI669605.1_cdsid_ETN04177.1	lcl|NC_014649.1_cdsid_YP_003987055.1	26.72	363	238	10	9	366	134	473	4e-25	108
lcl|KI669605.1_cdsid_ETN04177.1	lcl|NC_020104.1_cdsid_YP_007354542.1	25.14	366	246	10	9	369	140	482	8e-25	107
lcl|KI669605.1_cdsid_ETN04177.1	lcl|NC_020104.1_cdsid_YP_007354428.1	26.26	297	162	12	36	286	804	1089	1e-14	77
lcl|KI669605.1_cdsid_ETN04177.1	Gene_531	24.6	313	174	12	18	283	767	1064	1e-13	73.6
lcl|KI669605.1_cdsid_ETN04177.1	lcl|NC_016072.1_cdsid_YP_004894581.1	24.6	313	174	12	18	283	767	1064	1e-13	73.6
lcl|KI669605.1_cdsid_ETN04177.1	lcl|JX975216.1_cdsid_AFX92589.1	25.48	314	170	13	18	283	145	442	3e-13	72
lcl|KI669605.1_cdsid_ETN04177.1	gene167_1108_aa_For_204598_207924	25.48	314	170	13	18	283	145	442	3e-13	72
lcl|KI669605.1_cdsid_ETN04177.1	Terra2_166_1766_aa_For_240927_246227	24.91	285	171	9	36	281	806	1086	9e-12	67.8
lcl|KI669605.1_cdsid_ETN04177.1	lcl|NC_014649.1_cdsid_YP_003986871.1	24.49	294	161	10	36	281	806	1086	3e-11	66.2
lcl|KI669605.1_cdsid_ETN04177.1	lcl|JF801956.1_cdsid_AEQ60555.1	24.49	294	161	10	36	281	806	1086	3e-11	66.2
lcl|KI669605.1_cdsid_ETN04177.1	lcl|NC_014637.1_cdsid_YP_003969750.1	24.61	317	170	13	36	297	793	1095	3e-11	65.9
lcl|KI669605.1_cdsid_ETN04177.1	gi|9964395|ref|NP_064863.1|	25.27	277	152	15	11	281	319	546	5e-08	55.5
lcl|KI669605.1_cdsid_ETN04177.1	gi|15150488|ref|NP_150483.1|	23.17	259	145	9	36	280	293	511	3e-06	50.1
lcl|KI669605.1_cdsid_ETN04177.1	gi|21492502|ref|NP_659621.1|	22.78	259	146	9	36	280	293	511	3e-06	49.7
lcl|KI669605.1_cdsid_ETN04177.1	gi|148912926|ref|YP_001293240.1|	22.39	259	147	9	36	280	293	511	1e-05	48.1
lcl|KI669605.1_cdsid_ETN04177.1	gi|9633680|ref|NP_051758.1|	23.67	283	158	12	14	281	274	513	1e-05	48.1
lcl|KI669605.1_cdsid_ETN04177.1	gi|289183800|ref|YP_003457341.1|	23.83	256	144	11	34	276	295	512	1e-05	47.8
lcl|KI669605.1_cdsid_ETN04177.1	gi|9628982|ref|NP_044001.1|	25.49	255	139	10	39	280	305	521	2e-05	47
lcl|KI669605.1_cdsid_ETN04177.1	gi|211956329|ref|YP_002302398.1|	22.05	263	149	11	36	283	298	519	3e-05	47
lcl|KI669605.1_cdsid_ETN04177.1	gi|62637435|ref|YP_227433.1|	21.97	264	150	11	35	283	296	518	4e-05	46.6
lcl|KI669605.1_cdsid_ETN04177.1	gi|41057472|ref|NP_957945.1|	24.62	260	145	11	34	280	295	516	0.0001	44.7
lcl|KI669605.1_cdsid_ETN04177.1	gi|9631497|ref|NP_048157.1|	22.09	249	151	10	39	283	328	537	0.0002	43.9
lcl|KI669605.1_cdsid_ETN04177.1	gi|41057099|ref|NP_957813.1|	24.22	256	143	12	34	276	294	511	0.0002	43.9
lcl|KI669605.1_cdsid_ETN04182.1	Terra2_791_357_aa_Rev_77854_78927	30.71	140	89	4	60	192	140	278	1e-06	51.6
lcl|KI669605.1_cdsid_ETN04182.1	lcl|NC_020104.1_cdsid_YP_007353998.1	31.82	132	82	4	60	184	353	483	5e-05	47
lcl|KI669605.1_cdsid_ETN04182.1	lcl|JF801956.1_cdsid_AEQ60279.1	26.09	115	79	4	60	169	53	166	0.0005	42.7
lcl|KI669605.1_cdsid_ETN04182.1	Terra2_634_272_aa_Rev_98714_99532	26.09	115	79	4	60	169	53	166	0.0006	42.7
lcl|KI669605.1_cdsid_ETN04182.1	Terra2_554_326_aa_Rev_1387_2367	31.36	118	65	6	63	170	130	241	0.0008	42.7
lcl|KI669605.1_cdsid_ETN04182.1	lcl|NC_014649.1_cdsid_YP_003986502.1	31.36	118	65	6	63	170	130	241	0.0008	42.7
lcl|KI669605.1_cdsid_ETN04182.1	lcl|JF801956.1_cdsid_AEQ60188.1	31.62	117	64	6	63	169	130	240	0.0009	42.4
lcl|KI669605.1_cdsid_ETN04215.1	lcl|NC_014649.1_cdsid_YP_003986488.1	26.11	314	199	12	5	299	165	464	8e-11	63.9
lcl|KI669605.1_cdsid_ETN04215.1	lcl|JF801956.1_cdsid_AEQ60170.1	26.11	314	199	12	5	299	165	464	8e-11	63.9
lcl|KI669605.1_cdsid_ETN04215.1	lcl|NC_015780.1_cdsid_YP_004732949.1	24.07	324	190	11	2	290	131	433	8e-11	63.9
lcl|KI669605.1_cdsid_ETN04215.1	Terra2_871_510_aa_For_185854_187386	28.11	217	117	12	2	196	157	356	1e-10	63.2
lcl|KI669605.1_cdsid_ETN04215.1	lcl|NC_021901.1_cdsid_YP_008357428.1	29.44	197	107	8	2	180	131	313	9e-10	60.5
lcl|KI669605.1_cdsid_ETN04215.1	gene778_473_aa_Rev_12903_14324	25.51	196	119	6	6	181	164	352	1e-09	60.5
lcl|KI669605.1_cdsid_ETN04215.1	lcl|JX975216.1_cdsid_AFX93237.1	25	196	120	6	6	181	149	337	2e-09	59.7
lcl|KI669605.1_cdsid_ETN04215.1	lcl|NC_020104.1_cdsid_YP_007354869.1	23.86	306	190	15	6	283	131	421	4e-09	58.5
lcl|KI669605.1_cdsid_ETN04215.1	lcl|NC_015780.1_cdsid_YP_004732840.1	32.74	113	69	4	2	108	128	239	5e-09	58.2
lcl|KI669605.1_cdsid_ETN04215.1	gene821_444_aa_Rev_14114_15448	24.18	182	116	6	6	172	147	321	8e-09	57.4
lcl|KI669605.1_cdsid_ETN04215.1	lcl|NC_016072.1_cdsid_YP_004894119.1	24.18	182	116	6	6	172	147	321	8e-09	57.4
lcl|KI669605.1_cdsid_ETN04215.1	lcl|NC_015780.1_cdsid_YP_004732860.1	35.04	117	63	4	2	109	134	246	2e-08	56.2
lcl|KI669605.1_cdsid_ETN04215.1	gene443_480_aa_Rev_37736_39178	25.64	312	195	15	5	293	147	444	3e-08	55.5
lcl|KI669605.1_cdsid_ETN04215.1	Gene_937	32.08	106	67	3	6	109	131	233	7e-08	54.7
lcl|KI669605.1_cdsid_ETN04215.1	lcl|NC_016072.1_cdsid_YP_004894060.1	23.47	196	122	6	6	181	173	360	1e-06	50.8
lcl|KI669605.1_cdsid_ETN04215.1	gene770_481_aa_Rev_3074_4519	23.47	196	122	6	6	181	182	369	1e-06	50.8
lcl|KI669605.1_cdsid_ETN04215.1	lcl|NC_014649.1_cdsid_YP_003986479.1	24.49	196	120	7	6	181	161	348	2e-06	49.7
lcl|KI669605.1_cdsid_ETN04215.1	lcl|NC_014649.1_cdsid_YP_003987353.1	23.08	208	130	7	2	185	173	374	6e-06	48.5
lcl|KI669605.1_cdsid_ETN04215.1	lcl|JF801956.1_cdsid_AEQ61036.1	23.08	208	130	7	2	185	173	374	6e-06	48.5
lcl|KI669605.1_cdsid_ETN04215.1	Terra2_808_554_aa_Rev_106714_108378	23.08	208	130	7	2	185	171	372	6e-06	48.5
lcl|KI669605.1_cdsid_ETN04215.1	Gene_1078	26.17	107	74	2	6	109	89	193	1e-05	46.2
lcl|KI669605.1_cdsid_ETN04215.1	gene486_460_aa_Rev_88023_89405	23.56	191	123	8	6	181	146	328	3e-05	46.2
lcl|KI669605.1_cdsid_ETN04215.1	lcl|JX975216.1_cdsid_AFX92090.1	22.53	253	152	9	58	283	490	725	4e-05	46.2
lcl|KI669605.1_cdsid_ETN04215.1	lcl|JX975216.1_cdsid_AFX93143.1	26.36	110	73	2	6	109	149	256	0.0006	42.4
lcl|KI669605.1_cdsid_ETN04218.1	lcl|AM712239.1_cdsid_CAN10153.1	28.09	89	64	0	29	117	225	313	8e-13	65.9
lcl|KI669605.1_cdsid_ETN04218.1	lcl|FN557520.1_cdsid_CBH29154.1	28.09	89	64	0	29	117	225	313	8e-13	65.9
lcl|KI669605.1_cdsid_ETN04218.1	lcl|AM712240.1_cdsid_CAN10401.1	28.09	89	64	0	29	117	225	313	8e-13	65.9
lcl|KI669605.1_cdsid_ETN04218.1	gi|9628161|ref|NP_042747.1|	28.09	89	64	0	29	117	225	313	9e-13	65.9
lcl|KI669605.1_cdsid_ETN04219.1	gi|9628161|ref|NP_042747.1|	34.32	338	195	7	24	336	434	769	1e-52	191
lcl|KI669605.1_cdsid_ETN04219.1	lcl|AM712239.1_cdsid_CAN10153.1	34.32	338	195	7	24	336	434	769	1e-52	191
lcl|KI669605.1_cdsid_ETN04219.1	lcl|FN557520.1_cdsid_CBH29154.1	34.32	338	195	7	24	336	434	769	1e-52	191
lcl|KI669605.1_cdsid_ETN04219.1	lcl|AM712240.1_cdsid_CAN10401.1	34.32	338	195	7	24	336	434	769	1e-52	191
lcl|KI669605.1_cdsid_ETN04219.1	lcl|HQ704802.1_cdsid_ADX05878.1	25.63	316	183	10	31	328	405	686	9e-21	95.1
lcl|KI669605.1_cdsid_ETN04219.1	lcl|NC_021312.1_cdsid_YP_008052546.1	29.39	279	157	12	57	325	467	715	2e-18	87.8
lcl|KI669605.1_cdsid_ETN04219.1	lcl|HQ704803.1_cdsid_ADX06461.1	24.29	317	186	12	31	328	403	684	3e-16	81.3
lcl|KI669605.1_cdsid_ETN04219.1	lcl|NC_021312.1_cdsid_YP_008052526.1	29.07	227	133	5	43	264	413	616	4e-16	80.9
lcl|KI669605.1_cdsid_ETN04219.1	lcl|NC_014649.1_cdsid_YP_003986740.1	26.69	326	182	13	57	368	437	719	1e-15	79.3
lcl|KI669605.1_cdsid_ETN04219.1	lcl|JX975216.1_cdsid_AFX92379.1	26.46	325	184	15	57	368	437	719	1e-14	76.3
lcl|KI669605.1_cdsid_ETN04219.1	lcl|NC_016072.1_cdsid_YP_004894390.1	26.32	323	187	14	57	368	437	719	6e-14	74.3
lcl|KI669605.1_cdsid_ETN04219.1	Gene_320	26.32	323	187	14	57	368	437	719	6e-14	74.3
lcl|KI669605.1_cdsid_ETN04219.1	lcl|NC_014637.1_cdsid_YP_003969856.1	22.65	287	185	8	1	267	354	623	9e-13	70.5
lcl|KI669605.1_cdsid_ETN04219.1	lcl|HQ704803.1_cdsid_ADX06431.1	23.93	305	184	12	39	322	350	627	3e-12	68.9
lcl|KI669605.1_cdsid_ETN04219.1	lcl|NC_015326.1_cdsid_YP_004346997.1	22.87	223	147	4	107	328	447	645	1e-10	63.5
lcl|KI669605.1_cdsid_ETN04219.1	lcl|NC_020104.1_cdsid_YP_007354245.1	25.64	234	129	11	148	368	561	762	2e-10	63.5
lcl|KI669605.1_cdsid_ETN04219.1	lcl|JF801956.1_cdsid_AEQ60427.1	26.81	235	125	10	148	368	568	769	2e-10	62.8
lcl|KI669605.1_cdsid_ETN04219.1	gene358_295_aa_For_449517_450404	28.8	184	103	7	193	368	30	193	4e-10	60.8
lcl|KI669605.1_cdsid_ETN04219.1	lcl|KF261120.1_cdsid_AGV01372.1	24.77	222	142	4	107	327	510	707	2e-09	60.1
lcl|KI669605.1_cdsid_ETN04219.1	lcl|HQ704802.1_cdsid_ADX06021.1	24.91	277	180	8	51	319	430	686	2e-09	60.1
lcl|KI669605.1_cdsid_ETN04219.1	orf23_strand_plus_11792_15625_1277_aa_DNA_minusdirected_RNA_polymerase_subunit_beta	24.77	222	142	4	107	327	467	664	2e-09	60.1
lcl|KI669605.1_cdsid_ETN04219.1	Terra2_48_947_aa_Rev_67642_70485	29.37	143	77	5	193	331	32	154	4e-09	58.9
lcl|KI669605.1_cdsid_ETN04219.1	lcl|KF527888.1_cdsid_AHA46295.1	19.83	242	161	5	89	328	432	642	2e-08	57.4
lcl|KI669605.1_cdsid_ETN04219.1	lcl|KF483846.1_cdsid_AHC55122.1	19.83	242	161	5	89	328	432	642	2e-08	57.4
lcl|KI669605.1_cdsid_ETN04219.1	gi|12085099|ref|NP_073501.1|	30.38	158	78	7	122	263	455	596	8e-08	54.7
lcl|KI669605.1_cdsid_ETN04219.1	gi|157939739|ref|YP_001497111.1|	30.38	158	78	7	122	263	455	596	8e-08	54.7
lcl|KI669605.1_cdsid_ETN04219.1	lcl|NC_016924.1_cdsid_YP_005296321.1	27.63	152	90	5	122	263	447	588	1e-07	54.3
lcl|KI669605.1_cdsid_ETN04219.1	gi|38229278|ref|NP_938371.1|	29.11	158	80	7	122	263	455	596	1e-07	54.3
lcl|KI669605.1_cdsid_ETN04219.1	gi|9633750|ref|NP_051828.1|	27.92	154	87	5	122	263	447	588	6e-07	52
lcl|KI669605.1_cdsid_ETN04219.1	gi|15150555|ref|NP_150550.1|	27.27	154	88	6	122	263	447	588	8e-07	51.6
lcl|KI669605.1_cdsid_ETN04219.1	gi|40556201|ref|NP_955286.1|	25.49	153	88	6	122	261	446	585	1e-06	51.2
lcl|KI669605.1_cdsid_ETN04219.1	gi|62637502|ref|YP_227500.1|	27.81	151	91	7	122	263	447	588	1e-06	51.2
lcl|KI669605.1_cdsid_ETN04219.1	gi|211956396|ref|YP_002302465.1|	27.81	151	91	7	122	263	447	588	1e-06	50.8
lcl|KI669605.1_cdsid_ETN04219.1	gi|9633924|ref|NP_052003.1|	27.27	154	88	5	122	263	447	588	2e-06	50.4
lcl|KI669605.1_cdsid_ETN04219.1	gi|21492568|ref|NP_659688.1|	27.39	157	84	6	122	263	447	588	2e-06	50.4
lcl|KI669605.1_cdsid_ETN04219.1	gi|148912993|ref|YP_001293307.1|	27.39	157	84	6	122	263	447	588	2e-06	50.4
lcl|KI669605.1_cdsid_ETN04219.1	gi|115531811|ref|YP_784337.1|	29.8	151	88	5	122	263	451	592	2e-06	50.4
lcl|KI669605.1_cdsid_ETN04219.1	gi|116326824|ref|YP_803361.1|	27.56	127	85	2	142	268	534	653	3e-06	50.1
lcl|KI669605.1_cdsid_ETN04219.1	gi|9634859|ref|NP_039152.1|	24.84	153	89	6	122	261	446	585	2e-05	47
lcl|KI669605.1_cdsid_ETN04219.1	gi|134287220|ref|YP_001110916.1|	23.7	135	98	2	125	259	497	626	3e-05	46.6
lcl|KI669605.1_cdsid_ETN04219.1	gi|73852908|ref|YP_294192.1|	21.28	235	151	9	102	327	459	668	0.0004	43.1
lcl|KI669605.1_cdsid_ETN04242.1	lcl|NC_022098.1_cdsid_YP_008438358.1	63.04	46	17	0	1	46	126	171	2e-14	69.7
lcl|KI669605.1_cdsid_ETN04242.1	lcl|NC_022098.1_cdsid_YP_008438358.1	57.78	45	19	0	1	45	182	226	1e-11	61.6
lcl|KI669605.1_cdsid_ETN04242.1	lcl|NC_022098.1_cdsid_YP_008438358.1	51.11	45	22	0	1	45	154	198	3e-11	60.5
lcl|KI669605.1_cdsid_ETN04242.1	lcl|NC_022098.1_cdsid_YP_008438358.1	38.16	76	42	2	1	72	210	284	6e-08	50.8
lcl|KI669605.1_cdsid_ETN04242.1	lcl|NC_022098.1_cdsid_YP_008437545.1	67.39	46	15	0	1	46	232	277	3e-14	70.5
lcl|KI669605.1_cdsid_ETN04242.1	lcl|NC_022098.1_cdsid_YP_008437545.1	60	45	18	0	1	45	260	304	5e-12	63.9
lcl|KI669605.1_cdsid_ETN04242.1	lcl|NC_022098.1_cdsid_YP_008437545.1	54.55	44	20	0	1	44	288	331	8e-09	53.9
lcl|KI669605.1_cdsid_ETN04242.1	lcl|NC_022098.1_cdsid_YP_008437545.1	57.78	45	18	1	2	45	204	248	2e-08	53.1
lcl|KI669605.1_cdsid_ETN04242.1	lcl|NC_022098.1_cdsid_YP_008437545.1	52.27	44	21	0	1	44	147	190	6e-08	51.2
lcl|KI669605.1_cdsid_ETN04242.1	lcl|NC_022098.1_cdsid_YP_008437545.1	44.44	45	25	0	1	45	119	163	3e-07	48.9
lcl|KI669605.1_cdsid_ETN04242.1	lcl|NC_022098.1_cdsid_YP_008438134.1	68.89	45	14	0	1	45	497	541	9e-14	68.9
lcl|KI669605.1_cdsid_ETN04242.1	lcl|NC_022098.1_cdsid_YP_008438134.1	68.89	45	14	0	1	45	553	597	1e-13	68.6
lcl|KI669605.1_cdsid_ETN04242.1	lcl|NC_022098.1_cdsid_YP_008438134.1	66.67	45	15	0	1	45	525	569	2e-13	68.2
lcl|KI669605.1_cdsid_ETN04242.1	lcl|NC_022098.1_cdsid_YP_008438134.1	60	45	18	0	1	45	581	625	1e-07	50.4
lcl|KI669605.1_cdsid_ETN04242.1	lcl|NC_022098.1_cdsid_YP_008438134.1	50	44	22	0	1	44	290	333	3e-07	49.3
lcl|KI669605.1_cdsid_ETN04242.1	lcl|NC_022098.1_cdsid_YP_008438134.1	56.76	37	16	0	9	45	270	306	1e-06	47.4
lcl|KI669605.1_cdsid_ETN04242.1	lcl|NC_022098.1_cdsid_YP_008438134.1	51.11	45	22	0	1	45	469	513	0.0002	40.4
lcl|KI669605.1_cdsid_ETN04242.1	lcl|NC_021858.1_cdsid_YP_008319688.1	68.89	45	14	0	1	45	510	554	1e-13	68.6
lcl|KI669605.1_cdsid_ETN04242.1	lcl|NC_021858.1_cdsid_YP_008319688.1	66.67	45	15	0	1	45	482	526	2e-13	68.2
lcl|KI669605.1_cdsid_ETN04242.1	lcl|NC_021858.1_cdsid_YP_008319688.1	64.44	45	16	0	1	45	454	498	4e-12	64.3
lcl|KI669605.1_cdsid_ETN04242.1	lcl|NC_021858.1_cdsid_YP_008319688.1	60	45	18	0	1	45	538	582	1e-11	62.8
lcl|KI669605.1_cdsid_ETN04242.1	lcl|NC_021858.1_cdsid_YP_008319688.1	62.22	45	17	0	1	45	566	610	3e-11	61.6
lcl|KI669605.1_cdsid_ETN04242.1	lcl|NC_021858.1_cdsid_YP_008319688.1	55.56	45	20	0	1	45	594	638	9e-10	57
lcl|KI669605.1_cdsid_ETN04242.1	lcl|NC_021858.1_cdsid_YP_008319688.1	57.78	45	19	0	1	45	192	236	3e-09	55.5
lcl|KI669605.1_cdsid_ETN04242.1	lcl|NC_021858.1_cdsid_YP_008319688.1	55.56	45	20	0	1	45	220	264	5e-09	54.7
lcl|KI669605.1_cdsid_ETN04242.1	lcl|NC_021858.1_cdsid_YP_008319688.1	50	44	22	0	1	44	248	291	7e-08	51.2
lcl|KI669605.1_cdsid_ETN04242.1	lcl|NC_021858.1_cdsid_YP_008319688.1	55.56	45	20	0	1	45	622	666	1e-07	50.4
lcl|KI669605.1_cdsid_ETN04242.1	lcl|NC_022098.1_cdsid_YP_008438230.1	57.78	45	19	0	1	45	1	45	3e-13	65.1
lcl|KI669605.1_cdsid_ETN04242.1	lcl|NC_022098.1_cdsid_YP_008438230.1	54.55	44	20	0	1	44	29	72	4e-10	56.6
lcl|KI669605.1_cdsid_ETN04242.1	lcl|NC_022098.1_cdsid_YP_008437491.1	59.09	44	18	0	1	44	168	211	5e-13	65.9
lcl|KI669605.1_cdsid_ETN04242.1	lcl|NC_022098.1_cdsid_YP_008437491.1	50	46	23	0	1	46	253	298	1e-09	55.8
lcl|KI669605.1_cdsid_ETN04242.1	lcl|NC_022098.1_cdsid_YP_008437491.1	53.33	45	21	0	1	45	140	184	4e-09	54.3
lcl|KI669605.1_cdsid_ETN04242.1	lcl|NC_022098.1_cdsid_YP_008437491.1	56.1	41	18	0	4	44	199	239	5e-09	53.9
lcl|KI669605.1_cdsid_ETN04242.1	lcl|NC_022098.1_cdsid_YP_008437491.1	52.27	44	21	0	1	44	281	324	8e-09	53.5
lcl|KI669605.1_cdsid_ETN04242.1	lcl|NC_022098.1_cdsid_YP_008437491.1	46.67	45	23	1	1	45	113	156	3e-06	45.8
lcl|KI669605.1_cdsid_ETN04242.1	lcl|NC_022098.1_cdsid_YP_008437491.1	42.55	47	26	1	1	46	224	270	2e-05	43.5
lcl|KI669605.1_cdsid_ETN04242.1	lcl|NC_022098.1_cdsid_YP_008438146.1	62.22	45	17	0	1	45	207	251	6e-13	65.9
lcl|KI669605.1_cdsid_ETN04242.1	lcl|NC_022098.1_cdsid_YP_008438146.1	59.09	44	18	0	1	44	263	306	3e-10	57.8
lcl|KI669605.1_cdsid_ETN04242.1	lcl|NC_022098.1_cdsid_YP_008438146.1	57.78	45	19	0	1	45	235	279	4e-09	54.3
lcl|KI669605.1_cdsid_ETN04242.1	lcl|NC_022098.1_cdsid_YP_008438146.1	37.25	51	32	0	1	51	291	341	0.001	38.5
lcl|KI669605.1_cdsid_ETN04242.1	lcl|NC_021858.1_cdsid_YP_008320000.1	64.44	45	16	0	1	45	342	386	7e-13	65.9
lcl|KI669605.1_cdsid_ETN04242.1	lcl|NC_021858.1_cdsid_YP_008320000.1	54.35	46	21	0	1	46	203	248	8e-10	56.6
lcl|KI669605.1_cdsid_ETN04242.1	lcl|NC_021858.1_cdsid_YP_008320000.1	50	44	22	0	1	44	175	218	2e-06	46.2
lcl|KI669605.1_cdsid_ETN04242.1	lcl|NC_021858.1_cdsid_YP_008320000.1	39.66	58	31	1	1	58	370	423	2e-05	43.5
lcl|KI669605.1_cdsid_ETN04242.1	lcl|NC_021858.1_cdsid_YP_008320000.1	46.67	45	23	1	4	47	149	193	9e-05	41.6
lcl|KI669605.1_cdsid_ETN04242.1	lcl|NC_022098.1_cdsid_YP_008438309.1	61.36	44	17	0	1	44	190	233	9e-13	65.9
lcl|KI669605.1_cdsid_ETN04242.1	lcl|NC_022098.1_cdsid_YP_008438309.1	47.46	59	31	0	1	59	218	276	1e-10	59.7
lcl|KI669605.1_cdsid_ETN04242.1	lcl|NC_022098.1_cdsid_YP_008438309.1	25	124	82	2	1	121	304	419	6e-06	45.1
lcl|KI669605.1_cdsid_ETN04242.1	lcl|NC_022098.1_cdsid_YP_008438141.1	58.7	46	19	0	1	46	147	192	1e-12	65.9
lcl|KI669605.1_cdsid_ETN04242.1	lcl|NC_022098.1_cdsid_YP_008438141.1	54.55	44	20	0	1	44	377	420	9e-11	60.1
lcl|KI669605.1_cdsid_ETN04242.1	lcl|NC_022098.1_cdsid_YP_008438141.1	50.98	51	24	1	1	51	175	224	4e-09	54.7
lcl|KI669605.1_cdsid_ETN04242.1	lcl|NC_022098.1_cdsid_YP_008438141.1	45.28	53	21	1	1	45	111	163	8e-06	44.7
lcl|KI669605.1_cdsid_ETN04242.1	lcl|NC_021858.1_cdsid_YP_008319675.1	60	45	18	0	1	45	167	211	5e-12	62.8
lcl|KI669605.1_cdsid_ETN04242.1	lcl|NC_021858.1_cdsid_YP_008319675.1	57.78	45	19	0	1	45	223	267	4e-10	57.4
lcl|KI669605.1_cdsid_ETN04242.1	lcl|NC_021858.1_cdsid_YP_008319675.1	53.33	45	21	0	1	45	195	239	6e-07	47.8
lcl|KI669605.1_cdsid_ETN04242.1	lcl|NC_022098.1_cdsid_YP_008438312.1	60	45	18	0	1	45	154	198	6e-12	63.2
lcl|KI669605.1_cdsid_ETN04242.1	lcl|NC_022098.1_cdsid_YP_008438312.1	47.46	59	31	0	1	59	182	240	2e-10	58.5
lcl|KI669605.1_cdsid_ETN04242.1	lcl|NC_022098.1_cdsid_YP_008438312.1	48.89	45	23	0	1	45	296	340	6e-06	45.1
lcl|KI669605.1_cdsid_ETN04242.1	lcl|NC_022098.1_cdsid_YP_008438312.1	58.62	29	12	0	1	29	324	352	7e-06	45.1
lcl|KI669605.1_cdsid_ETN04242.1	lcl|NC_022098.1_cdsid_YP_008438144.1	62.22	45	17	0	1	45	147	191	6e-12	63.5
lcl|KI669605.1_cdsid_ETN04242.1	lcl|NC_022098.1_cdsid_YP_008438144.1	40.74	54	28	1	1	50	417	470	7e-05	42
lcl|KI669605.1_cdsid_ETN04242.1	lcl|NC_022098.1_cdsid_YP_008438144.1	30.86	81	27	1	1	52	175	255	0.0003	40
lcl|KI669605.1_cdsid_ETN04242.1	lcl|NC_022098.1_cdsid_YP_008438144.1	38.64	44	27	0	1	44	389	432	0.0005	39.7
lcl|KI669605.1_cdsid_ETN04242.1	lcl|NC_022098.1_cdsid_YP_008438144.1	32.81	64	36	2	4	66	293	350	0.0009	38.9
lcl|KI669605.1_cdsid_ETN04242.1	lcl|NC_022098.1_cdsid_YP_008438205.1	66.67	39	13	0	7	45	562	600	8e-12	63.5
lcl|KI669605.1_cdsid_ETN04242.1	lcl|NC_022098.1_cdsid_YP_008438205.1	56.52	46	19	1	1	46	640	684	7e-09	54.3
lcl|KI669605.1_cdsid_ETN04242.1	lcl|NC_022098.1_cdsid_YP_008438205.1	46.67	45	24	0	1	45	584	628	4e-07	48.9
lcl|KI669605.1_cdsid_ETN04242.1	lcl|NC_022098.1_cdsid_YP_008438205.1	39.47	38	23	0	9	46	675	712	0.0004	39.7
lcl|KI669605.1_cdsid_ETN04242.1	lcl|NC_022098.1_cdsid_YP_008438205.1	50	34	17	0	12	45	623	656	0.0005	39.7
lcl|KI669605.1_cdsid_ETN04242.1	lcl|NC_021858.1_cdsid_YP_008319641.1	42.31	78	34	2	1	71	365	438	2e-11	61.6
lcl|KI669605.1_cdsid_ETN04242.1	lcl|NC_021858.1_cdsid_YP_008319641.1	53.33	45	21	0	1	45	337	381	5e-08	51.2
lcl|KI669605.1_cdsid_ETN04242.1	lcl|NC_022098.1_cdsid_YP_008437095.1	63.64	44	16	0	1	44	148	191	2e-11	62
lcl|KI669605.1_cdsid_ETN04242.1	lcl|NC_022098.1_cdsid_YP_008437095.1	47.73	44	23	0	1	44	176	219	2e-07	50.1
lcl|KI669605.1_cdsid_ETN04242.1	lcl|NC_022098.1_cdsid_YP_008437095.1	48.89	45	23	0	1	45	120	164	1e-06	47.4
lcl|KI669605.1_cdsid_ETN04242.1	lcl|NC_022098.1_cdsid_YP_008437095.1	45.28	53	29	0	1	53	204	256	0.0001	41.2
lcl|KI669605.1_cdsid_ETN04242.1	lcl|NC_022098.1_cdsid_YP_008437095.1	44.19	43	24	0	7	49	268	310	0.0001	41.2
lcl|KI669605.1_cdsid_ETN04242.1	lcl|NC_022098.1_cdsid_YP_008438643.1	57.78	45	19	0	1	45	169	213	3e-11	61.2
lcl|KI669605.1_cdsid_ETN04242.1	lcl|NC_022098.1_cdsid_YP_008438643.1	60	45	18	0	1	45	197	241	8e-11	60.1
lcl|KI669605.1_cdsid_ETN04242.1	lcl|NC_022098.1_cdsid_YP_008438643.1	54.35	46	21	0	1	46	280	325	4e-10	57.8
lcl|KI669605.1_cdsid_ETN04242.1	lcl|NC_022098.1_cdsid_YP_008438643.1	51.11	45	22	0	1	45	308	352	3e-09	55.1
lcl|KI669605.1_cdsid_ETN04242.1	lcl|NC_022098.1_cdsid_YP_008438643.1	51.11	45	22	0	1	45	225	269	2e-08	52.4
lcl|KI669605.1_cdsid_ETN04242.1	lcl|NC_022098.1_cdsid_YP_008438643.1	39.22	51	31	0	1	51	364	414	8e-07	47.8
lcl|KI669605.1_cdsid_ETN04242.1	lcl|NC_022098.1_cdsid_YP_008438643.1	50	46	22	1	1	46	253	297	1e-06	47
lcl|KI669605.1_cdsid_ETN04242.1	lcl|NC_022098.1_cdsid_YP_008438643.1	46.67	45	24	0	1	45	336	380	6e-05	42
lcl|KI669605.1_cdsid_ETN04242.1	lcl|NC_022098.1_cdsid_YP_008438643.1	46.67	45	24	0	1	45	141	185	0.0003	40.4
lcl|KI669605.1_cdsid_ETN04242.1	lcl|NC_021858.1_cdsid_YP_008319674.1	57.78	45	19	0	1	45	148	192	3e-11	61.6
lcl|KI669605.1_cdsid_ETN04242.1	lcl|NC_021858.1_cdsid_YP_008319674.1	40.82	49	28	1	1	49	176	223	7e-06	45.1
lcl|KI669605.1_cdsid_ETN04242.1	lcl|NC_021858.1_cdsid_YP_008319674.1	39.29	56	33	1	8	62	425	480	1e-05	43.9
lcl|KI669605.1_cdsid_ETN04242.1	lcl|NC_021858.1_cdsid_YP_008319674.1	44.64	56	24	2	4	55	265	317	2e-05	43.9
lcl|KI669605.1_cdsid_ETN04242.1	lcl|NC_021858.1_cdsid_YP_008319674.1	44.83	58	23	2	1	49	111	168	5e-05	42.4
lcl|KI669605.1_cdsid_ETN04242.1	lcl|NC_022098.1_cdsid_YP_008438136.1	58.7	46	19	0	1	46	200	245	3e-11	61.2
lcl|KI669605.1_cdsid_ETN04242.1	lcl|NC_022098.1_cdsid_YP_008438136.1	57.78	45	19	0	1	45	228	272	6e-10	57.4
lcl|KI669605.1_cdsid_ETN04242.1	lcl|NC_022098.1_cdsid_YP_008438136.1	45.45	44	24	0	1	44	256	299	3e-07	49.3
lcl|KI669605.1_cdsid_ETN04242.1	lcl|NC_022098.1_cdsid_YP_008438136.1	51.16	43	21	0	4	46	175	217	3e-05	42.7
lcl|KI669605.1_cdsid_ETN04242.1	lcl|NC_021858.1_cdsid_YP_008319678.1	56.52	46	20	0	1	46	257	302	9e-11	59.7
lcl|KI669605.1_cdsid_ETN04242.1	lcl|NC_021858.1_cdsid_YP_008319678.1	62.22	45	17	0	1	45	313	357	2e-10	58.9
lcl|KI669605.1_cdsid_ETN04242.1	lcl|NC_021858.1_cdsid_YP_008319678.1	47.83	46	24	0	1	46	285	330	6e-08	51.2
lcl|KI669605.1_cdsid_ETN04242.1	lcl|NC_021858.1_cdsid_YP_008319678.1	52.17	46	22	0	1	46	341	386	1e-06	47
lcl|KI669605.1_cdsid_ETN04242.1	lcl|NC_021858.1_cdsid_YP_008319678.1	51.06	47	21	2	1	46	230	275	6e-06	45.1
lcl|KI669605.1_cdsid_ETN04242.1	lcl|NC_021858.1_cdsid_YP_008319678.1	32.43	74	49	1	1	74	152	224	5e-05	42.4
lcl|KI669605.1_cdsid_ETN04242.1	lcl|NC_021858.1_cdsid_YP_008319506.1	54.35	46	21	0	1	46	352	397	3e-10	58.2
lcl|KI669605.1_cdsid_ETN04242.1	lcl|NC_021858.1_cdsid_YP_008319506.1	47.73	44	23	0	1	44	182	225	1e-09	56.6
lcl|KI669605.1_cdsid_ETN04242.1	lcl|NC_021858.1_cdsid_YP_008319506.1	48.89	45	23	0	1	45	154	198	6e-09	54.3
lcl|KI669605.1_cdsid_ETN04242.1	lcl|NC_021858.1_cdsid_YP_008319506.1	38.81	67	38	1	1	64	296	362	4e-08	51.6
lcl|KI669605.1_cdsid_ETN04242.1	lcl|NC_021858.1_cdsid_YP_008319506.1	48.89	45	23	0	1	45	324	368	7e-08	50.8
lcl|KI669605.1_cdsid_ETN04242.1	lcl|NC_021858.1_cdsid_YP_008319126.1	55.56	45	20	0	1	45	149	193	5e-10	57.8
lcl|KI669605.1_cdsid_ETN04242.1	lcl|NC_021858.1_cdsid_YP_008319126.1	53.33	45	21	0	1	45	121	165	4e-09	55.1
lcl|KI669605.1_cdsid_ETN04242.1	lcl|NC_021858.1_cdsid_YP_008319126.1	52.27	44	21	0	1	44	177	220	7e-09	54.3
lcl|KI669605.1_cdsid_ETN04242.1	lcl|NC_021858.1_cdsid_YP_008319126.1	46.3	54	29	0	1	54	261	314	1e-08	53.5
lcl|KI669605.1_cdsid_ETN04242.1	lcl|NC_021858.1_cdsid_YP_008319126.1	45.24	42	23	0	4	45	96	137	0.0002	40.8
lcl|KI669605.1_cdsid_ETN04242.1	lcl|NC_021858.1_cdsid_YP_008319126.1	43.48	46	26	0	1	46	205	250	0.0002	40.4
lcl|KI669605.1_cdsid_ETN04242.1	lcl|NC_022098.1_cdsid_YP_008438314.1	38.16	76	45	1	1	74	224	299	6e-10	57
lcl|KI669605.1_cdsid_ETN04242.1	lcl|NC_022098.1_cdsid_YP_008438314.1	62.16	37	14	0	9	45	204	240	2e-09	55.5
lcl|KI669605.1_cdsid_ETN04242.1	lcl|NC_022098.1_cdsid_YP_008438314.1	48.89	45	23	0	1	45	308	352	2e-07	49.3
lcl|KI669605.1_cdsid_ETN04242.1	lcl|NC_022098.1_cdsid_YP_008438314.1	58.62	29	12	0	1	29	336	364	1e-05	44.3
lcl|KI669605.1_cdsid_ETN04242.1	orf445_strand_plus_358231_358809_192_aa_ankyrin_repeat_minuscontaining_protein	48.94	47	24	0	1	47	33	79	1e-09	54.3
lcl|KI669605.1_cdsid_ETN04242.1	orf445_strand_plus_358231_358809_192_aa_ankyrin_repeat_minuscontaining_protein	45.45	44	24	0	1	44	89	132	9e-06	43.9
lcl|KI669605.1_cdsid_ETN04242.1	orf445_strand_plus_358231_358809_192_aa_ankyrin_repeat_minuscontaining_protein	45.45	44	24	0	1	44	61	104	0.0001	41.2
lcl|KI669605.1_cdsid_ETN04242.1	lcl|KF261120.1_cdsid_AGV01820.1	52.27	44	21	0	1	44	33	76	2e-09	53.5
lcl|KI669605.1_cdsid_ETN04242.1	lcl|KF261120.1_cdsid_AGV01820.1	45.45	44	24	0	1	44	89	132	9e-06	43.9
lcl|KI669605.1_cdsid_ETN04242.1	lcl|NC_022098.1_cdsid_YP_008437428.1	54.55	44	20	0	1	44	147	190	1e-08	53.5
lcl|KI669605.1_cdsid_ETN04242.1	lcl|NC_022098.1_cdsid_YP_008437428.1	46.51	43	23	0	4	46	122	164	2e-07	49.7
lcl|KI669605.1_cdsid_ETN04242.1	lcl|NC_022098.1_cdsid_YP_008437426.1	50	44	22	0	1	44	147	190	2e-08	52
lcl|KI669605.1_cdsid_ETN04242.1	lcl|NC_022098.1_cdsid_YP_008437426.1	31.78	107	68	2	4	107	122	226	2e-07	49.3
lcl|KI669605.1_cdsid_ETN04242.1	lcl|KF527888.1_cdsid_AHA46250.1	47.73	44	23	0	1	44	87	130	1e-07	48.9
lcl|KI669605.1_cdsid_ETN04242.1	lcl|KF527888.1_cdsid_AHA46250.1	42.22	45	26	0	1	45	115	159	3e-05	42.4
lcl|KI669605.1_cdsid_ETN04242.1	lcl|KF483846.1_cdsid_AHC55165.1	47.73	44	23	0	1	44	87	130	1e-07	48.9
lcl|KI669605.1_cdsid_ETN04242.1	lcl|KF483846.1_cdsid_AHC55165.1	42.22	45	26	0	1	45	115	159	3e-05	42.4
lcl|KI669605.1_cdsid_ETN04242.1	lcl|NC_022098.1_cdsid_YP_008438193.1	48.89	45	23	0	1	45	478	522	1e-07	50.4
lcl|KI669605.1_cdsid_ETN04242.1	lcl|NC_022098.1_cdsid_YP_008438193.1	53.85	39	16	1	9	45	512	550	1e-06	47.4
lcl|KI669605.1_cdsid_ETN04242.1	lcl|NC_022098.1_cdsid_YP_008438193.1	52.27	44	20	1	1	44	534	576	3e-05	43.1
lcl|KI669605.1_cdsid_ETN04242.1	lcl|NC_015326.1_cdsid_YP_004347076.1	47.73	44	23	0	1	44	161	204	1e-07	49.7
lcl|KI669605.1_cdsid_ETN04242.1	lcl|NC_015326.1_cdsid_YP_004347076.1	35.44	79	37	3	4	69	110	187	3e-06	45.8
lcl|KI669605.1_cdsid_ETN04242.1	lcl|NC_021858.1_cdsid_YP_008319672.1	45.65	46	25	0	1	46	199	244	3e-07	49.3
lcl|KI669605.1_cdsid_ETN04242.1	lcl|NC_021858.1_cdsid_YP_008319672.1	50	36	18	0	9	44	263	298	8e-06	44.7
lcl|KI669605.1_cdsid_ETN04242.1	lcl|NC_021858.1_cdsid_YP_008319672.1	45.65	46	25	0	1	46	171	216	0.0002	40.8
lcl|KI669605.1_cdsid_ETN04242.1	lcl|NC_021858.1_cdsid_YP_008319672.1	51.11	45	22	0	1	45	227	271	0.0005	39.3
lcl|KI669605.1_cdsid_ETN04242.1	lcl|NC_021858.1_cdsid_YP_008319689.1	50	46	22	1	1	45	218	263	5e-07	48.5
lcl|KI669605.1_cdsid_ETN04242.1	lcl|NC_021858.1_cdsid_YP_008319689.1	62.22	45	17	0	1	45	247	291	2e-06	46.6
lcl|KI669605.1_cdsid_ETN04242.1	lcl|NC_021858.1_cdsid_YP_008319689.1	45.65	46	25	0	1	46	190	235	9e-05	41.6
lcl|KI669605.1_cdsid_ETN04242.1	lcl|NC_022098.1_cdsid_YP_008438327.1	42.11	57	31	2	1	56	178	233	8e-06	44.7
lcl|KI669605.1_cdsid_ETN04242.1	lcl|NC_022098.1_cdsid_YP_008438327.1	46.67	45	23	1	1	45	205	248	1e-05	43.9
lcl|KI669605.1_cdsid_ETN04242.1	lcl|NC_022098.1_cdsid_YP_008437856.1	39.13	46	27	1	1	46	215	259	3e-05	43.1
lcl|KI669605.1_cdsid_ETN04242.1	lcl|NC_022098.1_cdsid_YP_008437789.1	51.16	43	16	2	3	43	332	371	3e-05	43.1
lcl|KI669605.1_cdsid_ETN04242.1	lcl|NC_020104.1_cdsid_YP_007354401.1	41.3	46	25	1	1	44	49	94	6e-05	42
lcl|KI669605.1_cdsid_ETN04242.1	lcl|NC_020104.1_cdsid_YP_007354401.1	41.86	43	23	1	4	44	82	124	0.0008	38.9
lcl|KI669605.1_cdsid_ETN04242.1	lcl|JF801956.1_cdsid_AEQ60185.1	36.67	60	32	2	4	59	50	107	6e-05	42
lcl|KI669605.1_cdsid_ETN04242.1	Terra2_552_133_aa_Rev_1_399	36.67	60	32	2	4	59	50	107	7e-05	40.8
lcl|KI669605.1_cdsid_ETN04242.1	lcl|NC_021858.1_cdsid_YP_008318541.1	45.83	48	20	3	8	52	90	134	7e-05	42
lcl|KI669605.1_cdsid_ETN04242.1	lcl|NC_022098.1_cdsid_YP_008438279.1	45.24	42	22	1	7	48	179	219	8e-05	41.6
lcl|KI669605.1_cdsid_ETN04242.1	lcl|NC_022098.1_cdsid_YP_008438279.1	52.38	42	15	2	4	43	203	241	0.0002	40.4
lcl|KI669605.1_cdsid_ETN04242.1	lcl|NC_022098.1_cdsid_YP_008438468.1	32.65	49	33	0	1	49	216	264	0.0002	40.4
lcl|KI669605.1_cdsid_ETN04242.1	lcl|NC_022098.1_cdsid_YP_008436418.1	46.3	54	24	2	8	61	189	237	0.0002	40.4
lcl|KI669605.1_cdsid_ETN04242.1	lcl|NC_022098.1_cdsid_YP_008437532.1	42.86	42	23	1	2	43	214	254	0.0003	40
lcl|KI669605.1_cdsid_ETN04242.1	lcl|NC_022098.1_cdsid_YP_008438171.1	44.07	59	27	3	2	58	394	448	0.0005	39.3
lcl|KI669605.1_cdsid_ETN04242.1	lcl|NC_014649.1_cdsid_YP_003986545.1	39.13	46	26	1	1	44	163	208	0.0006	38.9
lcl|KI669605.1_cdsid_ETN04242.1	lcl|JF801956.1_cdsid_AEQ60229.1	39.13	46	26	1	1	44	163	208	0.0006	38.9
lcl|KI669605.1_cdsid_ETN04242.1	lcl|NC_021858.1_cdsid_YP_008319765.1	32.98	94	49	3	4	86	387	477	0.0009	38.9
lcl|KI669605.1_cdsid_ETN04246.1	gi|163955126|ref|YP_001648230.1|	47.69	65	34	0	9	73	447	511	5e-16	73.6
lcl|KI669605.1_cdsid_ETN04246.1	lcl|NC_014767.1_cdsid_YP_004062022.1	51.67	60	29	0	9	68	447	506	8e-16	72.8
lcl|KI669605.1_cdsid_ETN04246.1	lcl|NC_014766.1_cdsid_YP_004061776.1	48.61	72	36	1	4	74	441	512	8e-16	72.8
lcl|KI669605.1_cdsid_ETN04246.1	gi|290343605|ref|YP_003494972.1|	47.69	65	34	0	9	73	447	511	3e-15	70.9
lcl|KI669605.1_cdsid_ETN04246.1	lcl|NC_020852.1_cdsid_YP_007674762.1	46.97	66	35	0	9	74	447	512	5e-15	70.5
lcl|KI669605.1_cdsid_ETN04246.1	lcl|NC_014789.1_cdsid_YP_004063556.1	46.97	66	35	0	9	74	447	512	5e-15	70.5
lcl|KI669605.1_cdsid_ETN04246.1	lcl|NC_020864.1_cdsid_YP_007676167.1	50	66	32	1	4	68	441	506	2e-14	68.9
lcl|KI669605.1_cdsid_ETN04246.1	lcl|HQ704802.1_cdsid_ADX06063.1	43.94	66	37	0	9	74	518	583	5e-14	67.4
lcl|KI669605.1_cdsid_ETN04246.1	lcl|NC_020104.1_cdsid_YP_007354486.1	45.16	62	34	0	8	69	503	564	8e-14	67
lcl|KI669605.1_cdsid_ETN04246.1	gi|90592870|ref|YP_529823.1|	38.46	65	40	0	5	69	450	514	1e-13	66.6
lcl|KI669605.1_cdsid_ETN04246.1	lcl|HQ704803.1_cdsid_ADX06331.1	48.48	66	34	0	9	74	525	590	2e-13	66.2
lcl|KI669605.1_cdsid_ETN04246.1	lcl|NC_021858.1_cdsid_YP_008319822.1	46.77	62	31	2	9	69	1013	1073	6e-13	64.7
lcl|KI669605.1_cdsid_ETN04246.1	gi|20070048|ref|NP_613252.1|	42.37	59	34	0	9	67	450	508	6e-13	64.3
lcl|KI669605.1_cdsid_ETN04246.1	gi|15617495|ref|NP_258291.1|	40.98	61	36	0	9	69	464	524	8e-13	64.3
lcl|KI669605.1_cdsid_ETN04246.1	gi|73852902|ref|YP_294186.1|	44.26	61	34	0	9	69	458	518	8e-13	63.9
lcl|KI669605.1_cdsid_ETN04246.1	gi|74229829|ref|YP_309033.1|	40.91	66	39	0	9	74	453	518	9e-13	63.9
lcl|KI669605.1_cdsid_ETN04246.1	lcl|NC_014765.1_cdsid_YP_004061559.1	43.08	65	37	0	3	67	441	505	3e-12	62.4
lcl|KI669605.1_cdsid_ETN04246.1	lcl|NC_022098.1_cdsid_YP_008438545.1	43.55	62	33	2	9	69	1410	1470	3e-12	62.8
lcl|KI669605.1_cdsid_ETN04246.1	gi|22549569|ref|NP_689342.1|	39.68	63	38	0	5	67	446	508	6e-12	61.6
lcl|KI669605.1_cdsid_ETN04246.1	gi|228861716|ref|YP_002854736.1|	35.38	65	42	0	9	73	457	521	6e-12	61.6
lcl|KI669605.1_cdsid_ETN04246.1	gi|215401394|ref|YP_002332698.1|	39.68	63	38	0	5	67	446	508	7e-12	61.2
lcl|KI669605.1_cdsid_ETN04246.1	gi|131840167|ref|YP_001096176.1|	42.19	64	37	0	4	67	463	526	8e-12	61.2
lcl|KI669605.1_cdsid_ETN04246.1	lcl|NC_014649.1_cdsid_YP_003986816.1	42.42	66	38	0	4	69	525	590	8e-12	61.2
lcl|KI669605.1_cdsid_ETN04246.1	lcl|JF801956.1_cdsid_AEQ60502.1	42.42	66	38	0	4	69	525	590	8e-12	61.2
lcl|KI669605.1_cdsid_ETN04246.1	Terra2_114_881_aa_For_162342_164987	42.42	66	38	0	4	69	525	590	8e-12	61.2
lcl|KI669605.1_cdsid_ETN04246.1	lcl|NC_010671.1_cdsid_YP_001883393.1	35.21	71	46	0	4	74	459	529	1e-11	60.8
lcl|KI669605.1_cdsid_ETN04246.1	gi|68304287|ref|YP_249755.1|	40	65	39	0	9	73	460	524	2e-11	60.1
lcl|KI669605.1_cdsid_ETN04246.1	Gene_599	43.55	62	35	0	8	69	535	596	7e-11	58.5
lcl|KI669605.1_cdsid_ETN04246.1	lcl|NC_016072.1_cdsid_YP_004894644.1	43.55	62	35	0	8	69	535	596	7e-11	58.5
lcl|KI669605.1_cdsid_ETN04246.1	gene102_881_aa_For_113701_116346	43.55	62	35	0	8	69	535	596	7e-11	58.5
lcl|KI669605.1_cdsid_ETN04246.1	gi|20178449|ref|NP_619870.1|	39.06	64	39	0	8	71	459	522	9e-11	58.2
lcl|KI669605.1_cdsid_ETN04246.1	gi|66275870|ref|YP_232955.1|	39.06	64	39	0	8	71	459	522	9e-11	58.2
lcl|KI669605.1_cdsid_ETN04246.1	gi|113195253|ref|YP_717383.1|	39.06	64	39	0	8	71	459	522	9e-11	58.2
lcl|KI669605.1_cdsid_ETN04246.1	gi|18640305|ref|NP_570461.1|	39.06	64	39	0	8	71	459	522	1e-10	58.2
lcl|KI669605.1_cdsid_ETN04246.1	lcl|JX975216.1_cdsid_AFX92667.1	43.55	62	35	0	8	69	535	596	1e-10	58.2
lcl|KI669605.1_cdsid_ETN04246.1	gi|22164662|ref|NP_671575.1|	40.32	62	37	0	8	69	459	520	1e-10	58.2
lcl|KI669605.1_cdsid_ETN04246.1	gi|17974978|ref|NP_536492.1|	40.32	62	37	0	8	69	459	520	1e-10	58.2
lcl|KI669605.1_cdsid_ETN04246.1	gi|209171046|ref|YP_002268193.1|	33.85	65	43	0	5	69	450	514	1e-10	57.8
lcl|KI669605.1_cdsid_ETN04246.1	gi|9627579|ref|NP_042102.1|	39.06	64	39	0	8	71	459	522	1e-10	57.8
lcl|KI669605.1_cdsid_ETN04246.1	gi|17158276|ref|NP_477694.1|	38.33	60	37	0	10	69	491	550	4e-10	56.6
lcl|KI669605.1_cdsid_ETN04246.1	lcl|NC_004156.2_cdsid_YP_004956795.1	43.28	67	37	1	9	74	462	528	4e-10	56.2
lcl|KI669605.1_cdsid_ETN04246.1	lcl|NC_015960.1_cdsid_YP_004821405.1	41.94	62	36	0	8	69	450	511	5e-10	56.2
lcl|KI669605.1_cdsid_ETN04246.1	gi|9628153|ref|NP_042739.1|	45.16	62	34	0	6	67	452	513	6e-10	55.8
lcl|KI669605.1_cdsid_ETN04246.1	lcl|FN557520.1_cdsid_CBH29146.1	45.16	62	34	0	6	67	452	513	6e-10	55.8
lcl|KI669605.1_cdsid_ETN04246.1	lcl|AM712240.1_cdsid_CAN10393.1	45.16	62	34	0	6	67	452	513	6e-10	55.8
lcl|KI669605.1_cdsid_ETN04246.1	lcl|AM712239.1_cdsid_CAN10144.1	45.16	62	34	0	6	67	452	513	6e-10	55.8
lcl|KI669605.1_cdsid_ETN04246.1	gi|165969145|ref|YP_001651045.1|	35.38	65	42	0	9	73	458	522	6e-10	55.5
lcl|KI669605.1_cdsid_ETN04246.1	gi|387866126|ref|YP_003358255.2|	38.33	60	37	0	9	68	487	546	1e-09	55.1
lcl|KI669605.1_cdsid_ETN04246.1	gi|13242650|ref|NP_077665.1|	39.34	61	37	0	9	69	453	513	1e-09	55.1
lcl|KI669605.1_cdsid_ETN04246.1	gi|215401540|ref|YP_002332844.1|	33.85	65	43	0	9	73	585	649	2e-09	54.3
lcl|KI669605.1_cdsid_ETN04246.1	gi|118197505|ref|YP_874319.1|	36.36	66	42	0	8	73	456	521	3e-09	53.9
lcl|KI669605.1_cdsid_ETN04246.1	gi|197322445|ref|YP_002154718.1|	36.07	61	39	0	9	69	464	524	3e-09	53.5
lcl|KI669605.1_cdsid_ETN04246.1	gi|9634360|ref|NP_037899.1|	38.71	62	36	2	9	69	446	506	3e-09	53.5
lcl|KI669605.1_cdsid_ETN04246.1	lcl|NC_014637.1_cdsid_YP_003970087.1	38.98	59	36	0	9	67	880	938	6e-09	53.1
lcl|KI669605.1_cdsid_ETN04246.1	gi|155370864|ref|YP_001426398.1|	34.85	66	43	0	9	74	467	532	8e-09	52.4
lcl|KI669605.1_cdsid_ETN04246.1	lcl|NC_021312.1_cdsid_YP_008052446.1	37.14	70	43	1	5	73	463	532	8e-09	52.4
lcl|KI669605.1_cdsid_ETN04246.1	gi|155371048|ref|YP_001426582.1|	36.07	61	39	0	9	69	464	524	2e-08	50.8
lcl|KI669605.1_cdsid_ETN04246.1	gi|18640128|ref|NP_570202.1|	38.57	70	41	2	5	73	456	524	3e-08	50.4
lcl|KI669605.1_cdsid_ETN04246.1	gi|9632159|ref|NP_048985.1|	34.85	66	43	0	8	73	471	536	5e-08	50.1
lcl|KI669605.1_cdsid_ETN04246.1	lcl|KF483846.1_cdsid_AHC54834.1	39.06	64	37	1	6	67	651	714	9e-08	49.3
lcl|KI669605.1_cdsid_ETN04246.1	lcl|KF527888.1_cdsid_AHA46098.1	39.06	64	37	1	6	67	651	714	9e-08	49.3
lcl|KI669605.1_cdsid_ETN04246.1	gi|157953938|ref|YP_001498829.1|	34.85	66	43	0	8	73	467	532	2e-07	48.1
lcl|KI669605.1_cdsid_ETN04246.1	orf211_strand_minus_166156_168906_916_aa_ribonucleoside_diphosphate_reductase_alpha_subunit	32.84	67	43	1	3	67	565	631	2e-07	48.1
lcl|KI669605.1_cdsid_ETN04246.1	lcl|KF261120.1_cdsid_AGV01568.1	32.84	67	43	1	3	67	565	631	3e-07	47.8
lcl|KI669605.1_cdsid_ETN04246.1	gi|157953136|ref|YP_001498028.1|	33.33	66	44	0	8	73	803	868	4e-07	47.8
lcl|KI669605.1_cdsid_ETN04246.1	lcl|NC_015326.1_cdsid_YP_004347174.1	30.77	78	49	2	3	78	673	747	0.0001	39.7
lcl|KI669605.1_cdsid_ETN04249.1	lcl|HQ704803.1_cdsid_ADX06331.1	44	125	68	1	1	123	707	831	3e-30	116
lcl|KI669605.1_cdsid_ETN04249.1	gi|15617495|ref|NP_258291.1|	47.71	109	57	0	1	109	646	754	4e-28	110
lcl|KI669605.1_cdsid_ETN04249.1	lcl|NC_014789.1_cdsid_YP_004063556.1	39.84	123	71	1	1	123	628	747	2e-27	107
lcl|KI669605.1_cdsid_ETN04249.1	gi|118197505|ref|YP_874319.1|	43.8	121	68	0	3	123	640	760	1e-26	105
lcl|KI669605.1_cdsid_ETN04249.1	lcl|NC_020852.1_cdsid_YP_007674762.1	39.02	123	72	1	1	123	628	747	1e-26	105
lcl|KI669605.1_cdsid_ETN04249.1	lcl|NC_020864.1_cdsid_YP_007676167.1	41.46	123	71	1	1	123	630	751	2e-26	105
lcl|KI669605.1_cdsid_ETN04249.1	gi|290343605|ref|YP_003494972.1|	39.02	123	72	1	1	123	628	747	2e-26	105
lcl|KI669605.1_cdsid_ETN04249.1	gi|163955126|ref|YP_001648230.1|	39.02	123	72	1	1	123	628	747	2e-26	105
lcl|KI669605.1_cdsid_ETN04249.1	lcl|HQ704802.1_cdsid_ADX06063.1	40.8	125	72	1	1	123	700	824	5e-26	103
lcl|KI669605.1_cdsid_ETN04249.1	gi|209171046|ref|YP_002268193.1|	36.76	136	71	2	3	123	637	772	2e-25	102
[truncated: 73 more rows]

## Sheet: Feuil1
query id	subject id	subject id organism
lcl|KI669605.1_cdsid_ETN04142.1	gi|9628161|ref|NP_042747.1|	African swine fever virus
lcl|KI669605.1_cdsid_ETN04148.1	gi|9628189|ref|NP_042775.1|	African swine fever virus
lcl|KI669605.1_cdsid_ETN04155.1	lcl|NC_015780.1_cdsid_YP_004732953.1	Wiseana iridescent virus
lcl|KI669605.1_cdsid_ETN04159.1	lcl|NC_021858.1_cdsid_YP_008319688.1	Pandoravirus dulcis
lcl|KI669605.1_cdsid_ETN04161.1	lcl|NC_022098.1_cdsid_YP_008437545.1	Pandoravirus salinus
lcl|KI669605.1_cdsid_ETN04163.1	lcl|NC_022098.1_cdsid_YP_008438134.1	Pandoravirus salinus
lcl|KI669605.1_cdsid_ETN04168.1	gi|9628206|ref|NP_042792.1|	African swine fever virus
lcl|KI669605.1_cdsid_ETN04171.1	lcl|NC_015780.1_cdsid_YP_004732949.1	Wiseana iridescent virus
lcl|KI669605.1_cdsid_ETN04172.1	gi|9628206|ref|NP_042792.1|	African swine fever virus
lcl|KI669605.1_cdsid_ETN04177.1	gi|9628180|ref|NP_042766.1|	African swine fever virus
lcl|KI669605.1_cdsid_ETN04182.1	Terra2_791_357_aa_Rev_77854_78927	Terra 2
lcl|KI669605.1_cdsid_ETN04215.1	lcl|NC_014649.1_cdsid_YP_003986488.1	Acanthamoeba polyphaga mimivirus
lcl|KI669605.1_cdsid_ETN04218.1	lcl|AM712239.1_cdsid_CAN10153.1	African swine fever virus Benin 97/1
lcl|KI669605.1_cdsid_ETN04219.1	gi|9628161|ref|NP_042747.1|	African swine fever virus
lcl|KI669605.1_cdsid_ETN04242.1	lcl|NC_022098.1_cdsid_YP_008438358.1	Pandoravirus salinus
lcl|KI669605.1_cdsid_ETN04246.1	gi|163955126|ref|YP_001648230.1|	Ostreococcus virus OsV5
lcl|KI669605.1_cdsid_ETN04249.1	lcl|HQ704803.1_cdsid_ADX06331.1	Organic Lake phycodnavirus 2
