# Supplementary material for: DNA-Dependent RNA Polymerase Detects Hidden Giant Viruses in Published Databanks
Source: Genome Biol Evol. 2014 Jun 13;6(7):1603–10. doi: 10.1093/gbe/evu128 (PMC4122926; doi:10.1093/gbe/evu128)
Supplement: Supplementary Data [file supp_evu128_Suppl_tab4_Sharma_Raoult_GBE_May2014_vD.txt]

 RNAP2 BACTERIA  : 
                                                       ID            X           Y
Bac_Arcobacter_nitrofigilis_DSM_7299                    1 -0.446904530 -0.21447451
Bac_Helicobacter_acinonychis_str._Sheeba                2 -0.459750393 -0.29287216
Bac_Geobacter_bemidjiensis_Bem                          3  0.103111874  0.10377163
Bac_Sorangium_cellulosum_So_ce56                        4  0.090068892  0.08434840
Bac_Chromobacterium_violaceum_ATCC_12472                5  0.438643079 -0.20880248
Bac_Dechloromonas_aromatica_RCB                         6  0.454025251 -0.24203490
Bac_Achromobacter_xylosoxidans_A8                       7  0.500326664 -0.28073612
Bac_Bordetella_petrii_DSM_12804                         8  0.506406913 -0.27762280
Bac_Xanthomonas_axonopodis_pv._citri_str._306           9  0.301231206 -0.18404025
Bac_Aeromonas_hydrophila_subsp._hydrophila_ATCC_7966   10  0.331396043 -0.16276683
Bac_Gallibacterium_anatis_UMN179                       11  0.331575459 -0.15690656
Bac_Caldilinea_aerophila_DSM_14535_NBRC_104270         12 -0.019287388  0.17567487
Bac_Nostoc_punctiforme_PCC_73102                       13 -0.108521482  0.17616949
Bac_Rickettsia_felis_URRWXCal2                         14 -0.006476352  0.03694400
Bac_Streptomyces_bingchenggensis_BCW-1                 15 -0.035709809  0.22016110
Bac_Chitinophaga_pinensis_DSM_2588                     16 -0.295942296  0.05706006
Bac_Bradyrhizobium_japonicum_USDA_110                  17  0.170293646  0.12851915
Bac_Rhodospirillum_rubrum_ATCC_11170                   18  0.189153567  0.14464131
Bac_Hydrogenobaculum_sp._Y04AAS1                       19 -0.503167705 -0.03483067
Bac_Acidaminococcus_intestini_RyC-MR95                 20 -0.047480739  0.29895282
Bac_Selenomonas_ruminantium_subsp._lactilytica_TAM6421 21 -0.023970125  0.30633625
Bac_Lactobacillus_kefiranofaciens_ZW3                  22 -0.129834535  0.21818364
Bac_Mycoplasma_agalactiae                              23 -0.547801697 -0.18241540
Bac_Clostridium_botulinum_A_str._ATCC_3502             24 -0.069993728  0.31151542
Mother_Bacteria                                        25  0.292192844  0.28578415
Bac_Spirochaeta_smaragdinae_DSM_11293                  26 -0.134569747  0.06089812
Bac_Treponema_denticola_ATCC_35405                     27 -0.172111922  0.01815887
Grand_Mother                                           28 -0.706902991 -0.38961661

RNAP2 BACTERIA  (std) : 
                                                       ID          X          Y
Bac_Arcobacter_nitrofigilis_DSM_7299                    1 -4.9586004  0.1729649
Bac_Helicobacter_acinonychis_str._Sheeba                2 -4.2601494 -0.5044723
Bac_Geobacter_bemidjiensis_Bem                          3  0.4645483 -0.5152996
Bac_Sorangium_cellulosum_So_ce56                        4  0.6391754 -0.8550196
Bac_Chromobacterium_violaceum_ATCC_12472                5  2.7701255 -2.1505091
Bac_Dechloromonas_aromatica_RCB                         6  3.1325681 -2.1018923
Bac_Achromobacter_xylosoxidans_A8                       7  3.3037877 -2.3560936
Bac_Bordetella_petrii_DSM_12804                         8  3.2451161 -2.1641012
Bac_Xanthomonas_axonopodis_pv._citri_str._306           9  1.4429208 -2.5604774
Bac_Aeromonas_hydrophila_subsp._hydrophila_ATCC_7966   10  1.7917364 -1.7451584
Bac_Gallibacterium_anatis_UMN179                       11  2.0796814 -1.7416178
Bac_Caldilinea_aerophila_DSM_14535_NBRC_104270         12  0.2265594  0.4817815
Bac_Nostoc_punctiforme_PCC_73102                       13 -1.4960830  1.2574946
Bac_Rickettsia_felis_URRWXCal2                         14 -0.1513515 -0.1296177
Bac_Streptomyces_bingchenggensis_BCW-1                 15  0.3282800  1.6538447
Bac_Chitinophaga_pinensis_DSM_2588                     16 -2.8615482  0.4833602
Bac_Bradyrhizobium_japonicum_USDA_110                  17  1.6198241 -0.2901002
Bac_Rhodospirillum_rubrum_ATCC_11170                   18  2.0591741 -0.1790781
Bac_Hydrogenobaculum_sp._Y04AAS1                       19 -5.7092073  0.3334807
Bac_Acidaminococcus_intestini_RyC-MR95                 20  0.2519269  1.4583341
Bac_Selenomonas_ruminantium_subsp._lactilytica_TAM6421 21  0.3674358  1.0507652
Bac_Lactobacillus_kefiranofaciens_ZW3                  22 -1.0584042  1.2082442
Bac_Mycoplasma_agalactiae                              23 -6.1192790 -2.2865530
Bac_Clostridium_botulinum_A_str._ATCC_3502             24 -0.7576692  1.9019595
Mother_Bacteria                                        25  6.0380005  5.2892070
Bac_Spirochaeta_smaragdinae_DSM_11293                  26 -1.2608348  1.2649218
Bac_Treponema_denticola_ATCC_35405                     27 -1.9298750  0.7946199
Grand_Mother                                           28  0.8021416  2.2290120

 
 
   
 RNAP2 MEGAVIRALES  : 
                                                ID          X            Y
Vir_Amsacta_moorei_entomopoxvirus_L              1  0.1176169 -0.902205806
Vir_Melanoplus_sanguinipes_entomopoxvirus        2  0.1089845 -0.883127889
Vir_Trichoplusia_ni_ascovirus_2c                 3 -0.3818831 -0.304330248
Vir_Heliothis_virescens_ascovirus_3e             4 -0.4197632 -0.381307552
Vir_Spodoptera_frugiperda_ascovirus_1a           5 -0.4213419 -0.351777389
Vir_Monkeypox_virus_Zaire-96-I-16                6  1.4408812  0.100633634
Vir_Cowpox_virus                                 7  1.4548090  0.106484311
Vir_Camelpox_virus                               8  1.4569134  0.105044651
Vir_Taterapox_virus                              9  1.4569015  0.105579978
Vir_Canarypox_virus                             10  1.1598447  0.015508160
Vir_Fowlpox_virus                               11  1.1672214  0.002557435
Vir_Lausannevirus                               12 -0.2972363 -0.121244445
Vir_Marseillevirus                              13 -0.2756719 -0.119951458
Vir_African_swine_fever_virus                   14 -0.2367125 -0.333962862
Vir_Lymphocystis_disease_virus_-_isolate_China  15 -0.4932267  0.160745672
Vir_Lymphocystis_disease_virus_1                16 -0.4619857  0.134295542
Vir_Singapore_grouper_iridovirus                17 -0.4507303  0.122372276
Vir_European_catfish_virus                      18 -0.4526601  0.072796416
Vir_Invertebrate_iridescent_virus_6             19 -0.3567670 -0.028630358
Vir_Infectious_spleen_and_kidney_necrosis_virus 20 -0.4102595 -0.009196967
Vir_Pandoravirus_dulcis                         21 -0.4004218  0.084487717
Vir_Pandoravirus_salinus                        22 -0.3931411  0.081471102
Vir_Emiliania_huxleyi_virus_86                  23 -0.3297584  0.021284969
Vir_Cafeteria_roenbergensis_virus_BV-PW1        24 -0.3046296  0.029197372
Vir_Hydra_magnipapillata_002162413              25 -0.2970014  0.008633735
Vir_Wiseana_iridescent_virus                    26 -0.3694742  0.112989113
Vir_Invertebrate_iridescent_virus_3             27 -0.3796983  0.118145918
Vir_Megavirus_chiliensis                        28 -0.3377902  0.173296120
Vir_Acanthamoeba_polyphaga_mimivirus            29 -0.3109318  0.187769753
Mother_Virus                                    30 -0.3118757  0.897888984
Grand_Mother                                    31 -0.2702121  0.794552117

RNAP2 MEGAVIRALES  (std) : 
                                                ID         X           Y
Vir_Amsacta_moorei_entomopoxvirus_L              1  3.780379 -8.39732572
Vir_Melanoplus_sanguinipes_entomopoxvirus        2  3.881824 -7.85133642
Vir_Trichoplusia_ni_ascovirus_2c                 3 -3.708945 -2.11190825
Vir_Heliothis_virescens_ascovirus_3e             4 -3.015929 -1.64016679
Vir_Spodoptera_frugiperda_ascovirus_1a           5 -3.512782 -2.17164952
Vir_Monkeypox_virus_Zaire-96-I-16                6 12.986538  1.18545929
Vir_Cowpox_virus                                 7 13.222146  1.31001440
Vir_Camelpox_virus                               8 13.172538  1.37002165
Vir_Taterapox_virus                              9 13.195222  1.36479953
Vir_Canarypox_virus                             10 10.888451  0.45367055
Vir_Fowlpox_virus                               11 11.167880  0.37398525
Vir_Lausannevirus                               12 -3.440828 -2.02322075
Vir_Marseillevirus                              13 -3.879625 -2.70843633
Vir_African_swine_fever_virus                   14 -1.327535 -3.70823313
Vir_Lymphocystis_disease_virus_-_isolate_China  15 -4.021728  1.79148057
Vir_Lymphocystis_disease_virus_1                16 -4.246515  1.58110371
Vir_Singapore_grouper_iridovirus                17 -4.408743  0.67642933
Vir_European_catfish_virus                      18 -4.864342 -0.48556803
Vir_Invertebrate_iridescent_virus_6             19 -4.301017 -1.15154852
Vir_Infectious_spleen_and_kidney_necrosis_virus 20 -5.406847 -0.81763860
Vir_Pandoravirus_dulcis                         21 -4.897484 -2.25152933
Vir_Pandoravirus_salinus                        22 -5.021562 -1.98088558
Vir_Emiliania_huxleyi_virus_86                  23 -3.747131 -1.57489303
Vir_Cafeteria_roenbergensis_virus_BV-PW1        24 -3.553658 -1.09607547
Vir_Hydra_magnipapillata_002162413              25 -1.589878 -0.32515671
Vir_Wiseana_iridescent_virus                    26 -3.372662  1.18663167
Vir_Invertebrate_iridescent_virus_3             27 -3.828791  0.26744330
Vir_Megavirus_chiliensis                        28 -2.246725  0.44144138
Vir_Acanthamoeba_polyphaga_mimivirus            29 -2.359869 -0.01287545
Mother_Virus                                    30 -2.993159 14.51047518
Grand_Mother                                    31 -2.549224 13.79549185
 
    
 RNAP2 EUKARYA  : 
                                                     ID           X           Y
Euk_Cyanidioschyzon_merolae_strain_10D                1 -0.47960767  0.05894490
Euk_Giardia_lamblia_ATCC_50803                        2 -0.79912778  0.17095082
Euk_Schistosoma_mansoni                               3 -0.40777505  0.12726952
Euk_Paramecium_tetraurelia_strain_d4-2                4 -0.62287828  0.13425743
Euk_Dictyostelium_discoideum_AX4                      5  0.01324739 -0.04535108
Euk_Monosiga_brevicollis_MX1                          6  0.02163639  0.03357313
Euk_Neospora_caninum_Liverpool                        7 -0.30518163  0.06510410
Euk_Leishmania_major_strain_Friedlin                  8 -0.55045685  0.03347678
Euk_Batrachochytrium_dendrobatidis_JAM81              9 -0.03106137 -0.11148604
Euk_Gibberella_zeae_PH-1                             10 -0.11222086 -0.20400687
Euk_Ascaris_suum                                     11  0.05714687  0.19428088
Euk_Amphimedon_queenslandica                         12  0.08442637  0.12696961
Euk_Cryptococcus_neoformans_var._neoformans_JEC21    13  0.03866514 -0.17833792
Euk_Arabidopsis_thaliana                             14 -0.14902919 -0.07741736
Euk_Acanthamoeba_castellanii_str._Neff               15  0.15867937 -0.07341709
Euk_Thalassiosira_pseudonana_CCMP1335                16 -0.08255681 -0.06539782
Euk_Micromonas_sp._RCC299                            17  0.16190646 -0.11684628
Euk_Physcomitrella_patens_subsp._patens              18  0.17307910 -0.15106322
Euk_Selaginella_moellendorffii                       19  0.04364076 -0.08282516
Euk_Aspergillus_niger_CBS_513.88                     20 -0.02332337 -0.21506548
Euk_Saccharomyces_cerevisiae_S288c                   21  0.11147332 -0.19919906
Euk_Drosophila_melanogaster                          22  0.14247646  0.20695370
Euk_Daphnia_pulex                                    23  0.22976521  0.23834466
Euk_Hydra_magnipapillata                             24  0.30417171  0.21280637
Euk_Homo_sapiens                                     25  0.44260520  0.21174694
Euk_Branchiostoma_floridae                           26  0.46413458  0.19405128
Euk_Capitella_teleta                                 27  0.41598830  0.22843278
Euk_Crassostrea_gigas                                28  0.41651380  0.23591973
Euk_Rhizopus_delemar_RA_99-880                       29  0.21814944 -0.21517365
Euk_Ustilago_maydis_521                              30  0.15576368 -0.21396616
Euk_Puccinia_graminis_f._sp._tritici_CRL_75-36-700-3 31  0.10002646 -0.17711673
Euk_Phytophthora_infestans_T30-4                     32  0.01057776 -0.09083499
Euk_Plasmodium_knowlesi_strain_H                     33 -0.31158222  0.05468974
Mother_Eukaryotes                                    34  0.37342901 -0.21018139
Grand_Mother                                         35 -0.26270171 -0.10008607

RNAP2 EUKARYA  (std) : 
                                                     ID           X           Y
Euk_Cyanidioschyzon_merolae_strain_10D                1 -3.85903567  0.21013157
Euk_Giardia_lamblia_ATCC_50803                        2 -6.62045423 -0.27866669
Euk_Schistosoma_mansoni                               3 -2.80487899 -0.90776967
Euk_Paramecium_tetraurelia_strain_d4-2                4 -4.69479094  0.12819344
Euk_Dictyostelium_discoideum_AX4                      5 -0.14675358  0.21549584
Euk_Monosiga_brevicollis_MX1                          6  0.46725872 -0.95364247
Euk_Neospora_caninum_Liverpool                        7 -2.70737633  0.17430224
Euk_Leishmania_major_strain_Friedlin                  8 -4.40530008  0.68116443
Euk_Batrachochytrium_dendrobatidis_JAM81              9 -0.30279739  0.40108488
Euk_Gibberella_zeae_PH-1                             10 -1.67188504  1.83203408
Euk_Ascaris_suum                                     11 -0.02851041 -2.05517457
Euk_Amphimedon_queenslandica                         12  0.80053283 -0.44245199
Euk_Cryptococcus_neoformans_var._neoformans_JEC21    13 -0.43022498  1.12207384
Euk_Arabidopsis_thaliana                             14 -2.45399581 -0.69803782
Euk_Acanthamoeba_castellanii_str._Neff               15  1.63359957 -0.24681810
Euk_Thalassiosira_pseudonana_CCMP1335                16 -1.19815162  0.78369378
Euk_Micromonas_sp._RCC299                            17  1.37966126 -0.04353006
Euk_Physcomitrella_patens_subsp._patens              18  1.16120339  0.17400315
Euk_Selaginella_moellendorffii                       19 -0.44791291 -0.83184337
Euk_Aspergillus_niger_CBS_513.88                     20 -0.52430297  2.16150929
Euk_Saccharomyces_cerevisiae_S288c                   21  0.11214006  1.54409587
Euk_Drosophila_melanogaster                          22  0.57996982 -2.23334691
Euk_Daphnia_pulex                                    23  0.93268349 -2.22126741
Euk_Hydra_magnipapillata                             24  5.31934823  0.03684175
Euk_Homo_sapiens                                     25  2.82860404 -1.83509250
Euk_Branchiostoma_floridae                           26  2.73283008 -1.96853694
Euk_Capitella_teleta                                 27  2.06744088 -2.86467849
Euk_Crassostrea_gigas                                28  3.15395249 -2.08408098
Euk_Rhizopus_delemar_RA_99-880                       29  1.57078034  1.46416445
Euk_Ustilago_maydis_521                              30  0.76401943  1.56007255
Euk_Puccinia_graminis_f._sp._tritici_CRL_75-36-700-3 31  0.41157096  1.18589771
Euk_Phytophthora_infestans_T30-4                     32 -0.73662892  0.21945531
Euk_Plasmodium_knowlesi_strain_H                     33 -2.83536617  0.44040958
Mother_Eukaryotes                                    34  7.31761112  3.12451434
Grand_Mother                                         35  2.63515934  2.20579986

 
    
 RNAP2 ARCHEAE  : 
                                      ID           X           Y
Arc_Nanoarchaeum_equitans_Kin4-M       1  0.43852192 -0.28217882
Arc_Methanosarcina_acetivorans_C2A     2  0.09503328  0.29213710
Arc_Methanospirillum_hungatei_JF-1     3  0.07753374  0.28645889
Arc_Haloterrigena_turkmenica_DSM_5511  4  0.09561153  0.24214559
Arc_Methanopyrus_kandleri_AV19         5  0.12840075 -0.13487378
Arc_Ferroplasma_acidarmanus_fer1       6  0.14402118  0.09016418
Arc_Methanobacterium_sp._AL-21         7 -0.02421179  0.03612534
Arc_Sulfolobus_solfataricus_P2         8  0.05934340 -0.22916914
Arc_Thermococcus_barophilus_MP         9 -0.03237110  0.02797647
Arc_Methanotorris_igneus_Kol_5        10 -0.11638807  0.04898133
Arc_Pyrobaculum_oguniense_TE7         11 -0.06100780 -0.21980813
Grand_Mother                          12 -0.37318567 -0.09477814
Mother_Archea                         13 -0.43130136 -0.06318089

RNAP2 ARCHEAE  (std) : 
                                      ID           X          Y
Arc_Nanoarchaeum_equitans_Kin4-M       1  2.18903021 -1.3246637
Arc_Methanosarcina_acetivorans_C2A     2  0.33356032  1.4357610
Arc_Methanospirillum_hungatei_JF-1     3  0.21316755  1.1136743
Arc_Haloterrigena_turkmenica_DSM_5511  4  0.53679448  1.2390608
Arc_Methanopyrus_kandleri_AV19         5  1.41701956 -0.7355649
Arc_Ferroplasma_acidarmanus_fer1       6  1.65775824  2.1975001
Arc_Methanobacterium_sp._AL-21         7 -0.08382652  0.2219017
Arc_Sulfolobus_solfataricus_P2         8  0.57294683 -1.2841147
Arc_Thermococcus_barophilus_MP         9 -0.27659127  0.5226826
Arc_Methanotorris_igneus_Kol_5        10 -0.87468218  0.1345653
Arc_Pyrobaculum_oguniense_TE7         11  0.57921004 -2.9906759
Grand_Mother                          12 -2.92676951 -0.2503281
Mother_Archea                         13 -3.33761775 -0.2797985

 
 
