# Supplementary material for: DNA-Dependent RNA Polymerase Detects Hidden Giant Viruses in Published Databanks
Source: Genome Biol Evol. 2014 Jun 13;6(7):1603–10. doi: 10.1093/gbe/evu128 (PMC4122926; doi:10.1093/gbe/evu128)
Supplement: Supplementary Data [file supp_evu128_Suppl_tab5_Sharma_Raoult_GBE_May2014_RevvD.xlsx]

## Sheet: 1
query id	subject ids	% identity	% positives	alignment length	mismatches	gap opens	q. start	q. end	s. start	s. end	evalue	bit score
LUCAR	gi|135278315|gb|EBG59148.1|	43.75	52.6	384	81	15	20	273	12	390	8e-72	234
LUCAR	gi|142563857|gb|ECY98492.1|	42.35	53.53	340	83	12	36	262	9	348	7e-67	221
LUCAR	gi|143736472|gb|EDG51980.1|	42.18	56.93	339	88	13	20	255	90	423	7e-66	221
LUCAR	gi|143913730|gb|EDH53427.1|	39.11	53.63	358	104	16	12	261	12	363	6e-63	211
LUCAR	gi|144003484|gb|EDI17436.1|	40.92	53.54	325	86	9	33	251	62	386	8e-62	209
LUCAR	gi|142481552|gb|ECY39868.1|	40.17	53.37	356	101	17	12	261	372	721	4e-61	213
LUCAR	gi|134344975|gb|EBA78497.1|	40.62	52.92	325	87	9	33	251	95	419	5e-61	207
LUCAR	gi|134344975|gb|EBA78497.1|	43.9	60.98	41	21	2	9	48	3	42	3.9	35
LUCAR	gi|134908361|gb|EBE22580.1|	40.62	52.92	325	87	9	33	251	8	332	1e-60	205
LUCAR	gi|136856918|gb|EBQ86824.1|	40.42	51.8	334	92	13	35	261	25	358	3e-60	204
LUCAR	gi|143597779|gb|EDF79130.1|	37.53	48.82	381	99	12	32	273	35	415	4e-60	204
LUCAR	gi|137318852|gb|EBT42914.1|	45.85	56.68	277	71	10	65	262	8	284	6e-60	200
LUCAR	gi|143298912|gb|EDE18933.1|	38.19	51.1	364	91	13	44	273	1	364	9e-60	202
LUCAR	gi|142314187|gb|ECX18831.1|	40.92	53.54	325	86	9	33	251	633	957	2e-59	210
LUCAR	gi|142314187|gb|ECX18831.1|	43.9	60.98	41	21	2	9	48	541	580	5.4	35
LUCAR	gi|134984137|gb|EBE73263.1|	40	52.62	325	89	10	33	251	35	359	2e-59	202
LUCAR	gi|142089080|gb|ECV49829.1|	36.29	49.09	383	103	14	32	273	4	386	2e-59	202
LUCAR	gi|134772237|gb|EBD32684.1|	36.03	49.35	383	104	14	32	273	8	390	3e-59	201
LUCAR	gi|143083637|gb|EDC69450.1|	41.23	52.92	325	85	10	33	251	140	464	5e-59	204
LUCAR	gi|143083637|gb|EDC69450.1|	40.74	53.7	54	25	3	1	48	35	87	2.4	35.8
LUCAR	gi|530961781|gb|EQD41483.1|	38.4	50.13	375	97	14	33	273	218	592	5e-59	205
LUCAR	gi|136286082|gb|EBN13774.1|	36.03	49.09	383	104	14	32	273	8	390	6e-59	201
LUCAR	gi|136322818|gb|EBN38615.1|	36.59	51.76	369	104	13	35	273	67	435	2e-58	201
LUCAR	gi|144118687|gb|EDI99867.1|	40.62	52.31	325	87	10	33	251	221	545	5e-58	202
LUCAR	gi|144118687|gb|EDI99867.1|	43.18	56.82	44	23	2	6	48	126	168	4.2	35
LUCAR	gi|142846179|gb|EDB02118.1|	41.23	53.23	325	85	10	33	251	825	1149	6e-58	207
LUCAR	gi|142846179|gb|EDB02118.1|	43.9	58.54	41	21	2	9	48	733	772	7.5	34.3
LUCAR	gi|143916279|gb|EDH55196.1|	40.31	52.31	325	88	10	33	251	121	445	7e-58	201
LUCAR	gi|143916279|gb|EDH55196.1|	43.18	56.82	44	23	2	6	48	26	68	3.3	35.4
LUCAR	gi|136230758|gb|EBM76086.1|	41.83	52.61	306	82	11	33	242	39	344	9e-58	196
LUCAR	gi|136397571|gb|EBN89710.1|	35.77	48.83	383	105	14	32	273	44	426	9e-58	199
LUCAR	gi|142396525|gb|ECX76525.1|	39.34	50.27	366	98	15	12	261	139	496	2e-57	200
LUCAR	gi|143042747|gb|EDC39507.1|	40.62	52.31	325	87	10	33	251	291	615	3e-57	202
LUCAR	gi|143042747|gb|EDC39507.1|	43.18	56.82	44	23	2	6	48	196	238	4.4	35
LUCAR	gi|142070822|gb|ECV34818.1|	40.62	52.31	325	87	10	33	251	582	906	8e-57	202
LUCAR	gi|142070822|gb|ECV34818.1|	43.18	56.82	44	23	2	6	48	487	529	4.4	35
LUCAR	gi|136710916|gb|EBP89854.1|	40.31	51.69	325	88	10	33	251	181	505	1e-56	197
LUCAR	gi|136710916|gb|EBP89854.1|	43.9	58.54	41	21	2	9	48	89	128	5.1	34.7
LUCAR	gi|138521107|gb|ECA16605.1|	51.6	65.75	219	52	10	91	255	1	219	2e-56	191
LUCAR	gi|141972762|gb|ECU54116.1|	46.99	59.4	266	62	13	87	273	8	273	2e-56	191
LUCAR	gi|143120057|gb|EDC96049.1|	37.21	48.32	387	98	15	32	273	119	505	3e-56	196
LUCAR	gi|143120057|gb|EDC96049.1|	39.53	60.47	43	24	2	7	48	26	67	5.6	34.7
LUCAR	gi|143095816|gb|EDC78351.1|	37.67	48.01	377	99	12	33	273	422	798	5e-56	199
LUCAR	gi|143095816|gb|EDC78351.1|	43.9	58.54	41	21	2	9	48	330	369	9.9	33.9
LUCAR	gi|136936199|gb|EBR28145.1|	48.13	58.92	241	64	9	83	262	14	254	6e-56	189
LUCAR	gi|135863886|gb|EBK32416.1|	39.48	53.4	309	84	10	35	240	27	335	6e-56	191
LUCAR	gi|530951681|gb|EQD35844.1|	53.6	62.61	222	48	10	97	266	5	223	8e-56	189
LUCAR	gi|142136532|gb|ECV85767.1|	38.53	50.14	353	107	14	13	261	237	583	3e-55	196
LUCAR	gi|136370390|gb|EBN70937.1|	35.77	48.04	383	105	14	32	273	98	480	3e-55	193
LUCAR	gi|136370390|gb|EBN70937.1|	41.46	60.98	41	22	2	9	48	7	46	7.3	34.3
LUCAR	gi|143617919|gb|EDF88889.1|	37.39	51.98	329	101	11	32	256	233	560	6e-55	194
LUCAR	gi|143617919|gb|EDF88889.1|	62.5	75	24	8	1	9	31	141	164	2.3	35.8
LUCAR	gi|134987544|gb|EBE75585.1|	39.25	49.22	321	91	10	45	261	1	321	7e-55	189
LUCAR	gi|136706802|gb|EBP87172.1|	36.27	49.22	386	99	16	32	273	81	463	7e-55	192
LUCAR	gi|143852741|gb|EDH09555.1|	36.62	49.87	385	99	17	32	273	273	655	2e-54	194
LUCAR	gi|143852741|gb|EDH09555.1|	43.9	60.98	41	21	2	9	48	182	221	4	35
LUCAR	gi|134640137|gb|EBC54926.1|	38.08	50.29	344	108	12	12	256	129	466	3e-54	191
LUCAR	gi|135021820|gb|EBE98773.1|	35.92	47.29	387	103	14	32	273	33	419	4e-54	189
LUCAR	gi|143773084|gb|EDG71151.1|	36.22	50.77	323	97	10	32	245	89	411	3e-53	186
LUCAR	gi|136220993|gb|EBM69461.1|	38.91	52.73	311	102	12	42	266	1	309	3e-53	184
LUCAR	gi|138501566|gb|ECA04632.1|	43.01	55.88	272	80	11	65	261	28	299	2e-52	181
LUCAR	gi|136651109|gb|EBP51468.1|	41.2	52.49	301	76	11	74	273	2	302	3e-52	181
LUCAR	gi|134824826|gb|EBD67685.1|	46.52	58.7	230	71	7	74	251	14	243	1e-51	179
LUCAR	gi|141300727|gb|ECQ93917.1|	42.91	57.89	247	87	8	74	266	77	323	3e-51	179
LUCAR	gi|135923119|gb|EBK73439.1|	46.52	58.7	230	71	7	74	251	30	259	5e-51	178
LUCAR	gi|139700242|gb|ECG86764.1|	47.09	59.64	223	66	7	81	251	1	223	5e-51	176
LUCAR	gi|136319030|gb|EBN36097.1|	36.47	51.06	329	106	11	35	261	8	335	9e-51	182
LUCAR	gi|136276833|gb|EBN07544.1|	43.97	56.03	257	73	8	66	251	52	308	1e-50	178
LUCAR	gi|143272954|gb|EDE05862.1|	36.26	49.29	353	111	13	35	273	183	535	1e-50	182
LUCAR	gi|144034745|gb|EDI39393.1|	35.23	48.01	352	118	10	26	267	1	352	2e-50	178
LUCAR	gi|135899386|gb|EBK56989.1|	37.74	50.94	318	98	11	12	235	255	566	2e-50	181
LUCAR	gi|135899386|gb|EBK56989.1|	38.89	57.41	54	29	3	5	57	174	224	1	37
LUCAR	gi|134805259|gb|EBD55340.1|	35.34	48.43	382	114	16	20	273	89	465	3e-50	180
LUCAR	gi|135591238|gb|EBI62659.1|	40.74	56.3	270	87	12	65	261	29	298	3e-50	176
LUCAR	gi|134848665|gb|EBD82974.1|	47.93	59.91	217	61	7	87	251	1	217	4e-50	174
LUCAR	gi|141929327|gb|ECU23928.1|	47	60.37	217	63	7	87	251	6	222	2e-49	171
LUCAR	gi|141591765|gb|ECS49786.1|	46.46	60.18	226	67	10	85	256	1	226	2e-49	172
LUCAR	gi|144077886|gb|EDI70871.1|	35.83	50	360	122	14	2	261	67	417	2e-49	180
LUCAR	gi|142904902|gb|EDB41345.1|	48.57	60.48	210	56	7	94	251	1	210	2e-49	172
LUCAR	gi|136491144|gb|EBO50670.1|	34.36	49.72	358	121	11	12	261	60	411	2e-49	177
LUCAR	gi|135499448|gb|EBI04117.1|	41.55	54.58	284	82	13	74	273	75	358	3e-49	174
LUCAR	gi|142402599|gb|ECX81048.1|	35.06	51.15	348	116	14	35	273	340	686	3e-49	179
LUCAR	gi|144052613|gb|EDI52361.1|	34.68	47.59	395	127	18	2	272	21	408	5e-49	175
LUCAR	gi|141116640|gb|ECP74088.1|	43.56	58.67	225	75	7	74	246	39	263	6e-49	171
LUCAR	gi|135538548|gb|EBI29114.1|	37.09	51.66	302	93	12	35	239	98	399	9e-49	174
LUCAR	gi|135538548|gb|EBI29114.1|	37.5	55.36	56	31	3	9	63	4	56	1.2	36.6
LUCAR	gi|139218855|gb|ECE22595.1|	43.7	55.04	238	61	8	109	273	5	242	2e-48	169
LUCAR	gi|136087845|gb|EBL82867.1|	40.77	56.15	260	81	11	75	261	2	261	2e-48	171
LUCAR	gi|143908103|gb|EDH49576.1|	35.96	51.17	342	115	13	8	251	50	385	2e-48	174
LUCAR	gi|135501368|gb|EBI05353.1|	37.43	50.9	334	106	12	12	248	59	386	2e-48	172
LUCAR	gi|136689789|gb|EBP76068.1|	47.12	59.62	208	55	8	109	261	8	215	3e-48	169
LUCAR	gi|142967601|gb|EDB86082.1|	35.57	51.26	357	117	17	12	261	83	433	4e-48	173
LUCAR	gi|142967601|gb|EDB86082.1|	22.93	43.9	205	110	10	9	170	6	205	0.15	39.7
LUCAR	gi|140578826|gb|ECM28133.1|	41.25	54.86	257	85	11	66	256	12	268	6e-48	169
LUCAR	gi|135487070|gb|EBH96148.1|	37.5	50.31	320	97	12	35	251	9	328	7e-48	171
LUCAR	gi|141378963|gb|ECR41433.1|	43.55	54.84	248	69	8	66	242	26	273	1e-47	167
LUCAR	gi|135446218|gb|EBH69178.1|	36.23	50	334	106	13	35	261	19	352	1e-47	171
LUCAR	gi|136116500|gb|EBM02396.1|	44.35	58.26	230	67	10	93	261	2	231	1e-47	167
LUCAR	gi|134919245|gb|EBE29806.1|	36.13	50.14	357	115	16	12	261	119	469	3e-47	172
LUCAR	gi|134919245|gb|EBE29806.1|	22.28	39.11	202	117	7	8	170	41	241	4.2	35
LUCAR	gi|139117091|gb|ECD53051.1|	42.34	54.84	248	82	10	65	251	27	274	3e-47	167
LUCAR	gi|135856689|gb|EBK27895.1|	51	61.5	200	46	8	109	256	16	215	4e-47	166
LUCAR	gi|142957557|gb|EDB79141.1|	37.34	50.63	316	88	11	12	223	242	551	6e-47	172
LUCAR	gi|142957557|gb|EDB79141.1|	47.5	62.5	40	20	1	8	46	164	203	0.24	38.9
LUCAR	gi|144053945|gb|EDI53347.1|	36.74	48.62	362	105	17	35	272	812	1173	8e-47	175
LUCAR	gi|137423800|gb|EBU02074.1|	48.79	58.94	207	54	7	97	251	1	207	9e-47	165
LUCAR	gi|136447926|gb|EBO22728.1|	35.33	51.1	317	105	10	35	251	78	394	9e-47	170
LUCAR	gi|135978809|gb|EBL10958.1|	35.91	51.08	323	106	11	35	256	111	433	1e-46	169
LUCAR	gi|143253601|gb|EDD91915.1|	44.35	53.63	248	74	10	73	256	5	252	1e-46	166
LUCAR	gi|139595045|gb|ECG14931.1|	35.95	50.15	331	108	14	12	244	11	335	3e-46	166
LUCAR	gi|135604052|gb|EBI70587.1|	42.74	55.24	248	80	11	76	261	1	248	4e-46	164
LUCAR	gi|141810496|gb|ECT40689.1|	43.98	53.11	241	71	9	80	256	1	241	4e-46	164
LUCAR	gi|138211670|gb|EBY44300.1|	46.51	59.53	215	61	9	106	266	11	225	5e-46	163
LUCAR	gi|142223806|gb|ECW52046.1|	33.6	47.15	369	128	14	3	266	81	437	6e-46	168
LUCAR	gi|137616845|gb|EBV07463.1|	42.98	54.55	242	61	10	109	273	14	255	7e-46	163
LUCAR	gi|136867031|gb|EBQ93618.1|	36.23	50.3	334	106	14	35	261	41	374	9e-46	166
LUCAR	gi|134342353|gb|EBA76786.1|	36.05	47.96	319	101	9	35	250	111	429	9e-46	167
LUCAR	gi|140212998|gb|ECK29811.1|	44.26	56.17	235	70	11	88	261	18	252	1e-45	162
LUCAR	gi|141138194|gb|ECP89191.1|	45.25	57.01	221	67	8	102	268	40	260	2e-45	162
LUCAR	gi|139445805|gb|ECF15166.1|	43.98	58.09	241	73	12	85	264	8	247	3e-45	162
LUCAR	gi|144018182|gb|EDI27762.1|	42.97	58.63	249	80	11	65	251	34	282	4e-45	166
LUCAR	gi|138040581|gb|EBX41768.1|	46.83	57.07	205	55	7	110	260	1	205	5e-45	160
LUCAR	gi|135344800|gb|EBH01067.1|	33.93	49.11	336	113	10	35	261	104	439	5e-45	167
LUCAR	gi|142247682|gb|ECW69752.1|	34.12	48.82	340	113	13	35	267	159	494	6e-45	166
LUCAR	gi|142247682|gb|ECW69752.1|	61.54	69.23	26	9	1	7	31	63	88	1.5	36.6
LUCAR	gi|136521382|gb|EBO70186.1|	39.86	52.9	276	87	12	65	261	8	283	6e-45	162
LUCAR	gi|138611790|gb|ECA80139.1|	43.91	53.04	230	68	8	93	261	1	230	8e-45	160
LUCAR	gi|136564924|gb|EBO97981.1|	39.26	52.59	270	89	10	67	261	29	298	1e-44	162
LUCAR	gi|134794276|gb|EBD48006.1|	49.21	60.21	191	52	6	106	251	6	196	1e-44	161
LUCAR	gi|135668165|gb|EBJ10304.1|	39.06	50.84	297	85	13	73	273	5	301	1e-44	161
LUCAR	gi|135568367|gb|EBI48249.1|	47.47	57.6	217	56	10	109	267	17	233	2e-44	159
LUCAR	gi|134807892|gb|EBD56967.1|	38.75	48.75	320	94	14	12	236	91	403	3e-44	162
LUCAR	gi|135662265|gb|EBJ06644.1|	34.09	50	308	103	8	35	242	47	354	4e-44	160
LUCAR	gi|530963204|gb|EQD42275.1|	47.72	61.42	197	51	8	87	231	6	202	4e-44	156
LUCAR	gi|136407376|gb|EBN96457.1|	34.48	47.41	348	112	12	35	266	138	485	5e-44	163
LUCAR	gi|136407376|gb|EBN96457.1|	37.74	54.72	53	29	3	9	60	44	93	5.8	34.7
LUCAR	gi|136626491|gb|EBP36882.1|	41.26	53.53	269	78	13	84	273	15	282	7e-44	158
LUCAR	gi|143664575|gb|EDG14997.1|	34.28	50.94	318	111	10	32	251	230	547	8e-44	164
LUCAR	gi|138017229|gb|EBX29438.1|	40.86	51.97	279	89	12	66	268	1	279	1e-43	158
LUCAR	gi|138697910|gb|ECB38814.1|	46.86	57	207	56	9	109	261	18	224	1e-43	157
LUCAR	gi|141162256|gb|ECQ06056.1|	38.21	53.21	280	96	12	58	260	21	300	2e-43	158
LUCAR	gi|140962754|gb|ECO69824.1|	48.91	60.33	184	49	6	113	251	1	184	5e-43	155
LUCAR	gi|143552480|gb|EDF59509.1|	34.19	50.97	310	111	9	35	251	209	518	5e-43	161
LUCAR	gi|141189090|gb|ECQ24839.1|	42.57	53.82	249	81	7	65	251	44	292	6e-43	156
LUCAR	gi|141292217|gb|ECQ90394.1|	46.19	58.1	210	64	10	107	269	4	211	6e-43	154
LUCAR	gi|136404955|gb|EBN94785.1|	44.5	58.85	209	62	9	107	261	48	256	7e-43	156
LUCAR	gi|141106500|gb|ECP67092.1|	50.86	61.14	175	42	5	121	251	13	187	2e-42	154
LUCAR	gi|135708339|gb|EBJ35093.1|	46.01	58.69	213	60	11	107	264	56	268	2e-42	154
LUCAR	gi|136511757|gb|EBO64028.1|	34.08	46.93	358	117	14	12	256	110	461	2e-42	158
LUCAR	gi|137058212|gb|EBR97130.1|	43.1	53.97	239	74	10	85	261	19	257	5e-42	153
LUCAR	gi|135339610|gb|EBG97585.1|	40	54	250	96	9	61	256	1	250	8e-42	153
LUCAR	gi|136783735|gb|EBQ38045.1|	33.53	48.2	334	115	12	35	261	132	465	2e-41	156
LUCAR	gi|136483420|gb|EBO45676.1|	45.45	58.85	209	60	10	107	261	59	267	2e-41	152
LUCAR	gi|136405389|gb|EBN95088.1|	34.78	50.72	276	95	9	35	225	33	308	3e-41	152
LUCAR	gi|137956597|gb|EBW96291.1|	40.97	56.83	227	82	8	74	248	11	237	3e-41	149
LUCAR	gi|140119751|gb|ECJ67367.1|	40.25	52.7	241	82	8	66	244	14	254	4e-41	150
LUCAR	gi|136775277|gb|EBQ32432.1|	43.96	57	207	62	9	109	261	33	239	4e-41	150
LUCAR	gi|138918122|gb|ECC41924.1|	45.45	56.46	209	60	9	107	261	1	209	5e-41	150
LUCAR	gi|138161852|gb|EBY11092.1|	42.4	54.84	217	73	7	74	238	54	270	8e-41	149
LUCAR	gi|140276384|gb|ECK70718.1|	39.67	55.37	242	81	11	87	267	19	256	1e-40	150
LUCAR	gi|136374875|gb|EBN74027.1|	45.93	58.85	209	59	10	107	261	50	258	1e-40	150
LUCAR	gi|137606981|gb|EBV01818.1|	39.85	52.11	261	87	11	61	251	34	294	1e-40	150
LUCAR	gi|143962748|gb|EDH88794.1|	33.04	47.79	339	117	11	35	266	41	376	2e-40	154
LUCAR	gi|138972651|gb|ECC65012.1|	45.67	58.17	208	58	11	109	261	14	221	2e-40	149
LUCAR	gi|141093874|gb|ECP58075.1|	46.6	56.02	191	55	7	118	261	1	191	2e-40	147
LUCAR	gi|134922210|gb|EBE31777.1|	42.41	52.23	224	54	8	125	273	3	226	2e-40	147
LUCAR	gi|137232492|gb|EBS94602.1|	46.39	58.76	194	51	9	121	261	6	199	2e-40	147
LUCAR	gi|136472761|gb|EBO38793.1|	38.38	52.03	271	91	11	67	261	50	320	3e-40	150
LUCAR	gi|137848665|gb|EBW34870.1|	34.44	48.34	302	89	10	32	224	18	319	4e-40	149
LUCAR	gi|138957961|gb|ECC58660.1|	39.77	52.9	259	87	11	67	256	10	268	4e-40	147
LUCAR	gi|141461208|gb|ECR97917.1|	38.2	52.43	267	95	10	65	266	9	270	4e-40	148
LUCAR	gi|138625818|gb|ECA89697.1|	42.74	54.03	248	77	14	88	270	3	250	6e-40	147
LUCAR	gi|140735731|gb|ECN16156.1|	43.4	53.62	235	66	11	79	247	1	234	6e-40	146
LUCAR	gi|138759097|gb|ECB77624.1|	38.83	53.48	273	94	12	65	264	14	286	9e-40	147
LUCAR	gi|137234080|gb|EBS95504.1|	45.45	55.61	187	55	6	117	256	3	189	1e-39	146
LUCAR	gi|140921461|gb|ECO40498.1|	38.85	53.85	260	90	11	65	255	29	288	1e-39	147
LUCAR	gi|136353953|gb|EBN59746.1|	36.05	48.9	319	102	12	35	251	20	338	2e-39	150
LUCAR	gi|136173271|gb|EBM37614.1|	32.34	47.48	337	113	12	35	256	189	525	2e-39	150
LUCAR	gi|140245912|gb|ECK52099.1|	45.41	56.52	207	59	9	109	261	52	258	2e-39	147
LUCAR	gi|134674804|gb|EBC75202.1|	33.55	50.5	301	101	10	35	236	10	310	3e-39	147
LUCAR	gi|140244120|gb|ECK50817.1|	41.28	56.42	218	74	7	88	251	16	233	3e-39	144
LUCAR	gi|136199097|gb|EBM54710.1|	38.31	54.03	248	90	8	67	251	34	281	4e-39	146
LUCAR	gi|136944911|gb|EBR33081.1|	49.44	58.43	178	43	6	121	251	1	178	4e-39	144
LUCAR	gi|135544137|gb|EBI32691.1|	43.16	55.98	234	71	10	80	251	1	234	8e-39	148
LUCAR	gi|139814767|gb|ECH65517.1|	43	58.45	207	64	10	109	261	4	210	9e-39	144
LUCAR	gi|134983527|gb|EBE72852.1|	44.93	57.97	207	60	10	109	261	52	258	1e-38	145
LUCAR	gi|136456512|gb|EBO28291.1|	38.04	55.69	255	93	10	67	256	25	279	1e-38	147
LUCAR	gi|138797410|gb|ECB90386.1|	42.79	54.23	201	67	7	108	260	52	252	3e-38	143
LUCAR	gi|136477857|gb|EBO42090.1|	43.39	59.26	189	55	8	125	261	3	191	3e-38	142
LUCAR	gi|136046594|gb|EBL54992.1|	44.74	55.79	190	58	8	114	256	1	190	4e-38	142
LUCAR	gi|139220375|gb|ECE23691.1|	48.86	56.82	176	42	6	129	256	1	176	4e-38	141
LUCAR	gi|143817056|gb|EDG83821.1|	30.95	47.92	336	130	9	35	268	88	423	8e-38	146
LUCAR	gi|141188614|gb|ECQ24506.1|	42.51	58.94	207	65	9	109	266	11	212	8e-38	142
LUCAR	gi|142108797|gb|ECV65339.1|	33.33	49.02	306	105	9	34	240	324	629	1e-37	146
LUCAR	gi|140073145|gb|ECJ35804.1|	40.37	55.5	218	76	8	88	251	6	223	1e-37	142
LUCAR	gi|140814689|gb|ECN69885.1|	45.41	57.3	185	49	7	129	261	9	193	2e-37	139
LUCAR	gi|139414128|gb|ECE94902.1|	43.81	59.28	194	56	9	121	261	3	196	2e-37	140
LUCAR	gi|139082755|gb|ECD29235.1|	38.22	52.51	259	91	10	67	256	13	271	2e-37	140
LUCAR	gi|144203945|gb|EDJ62405.1|	36.34	48.35	333	111	13	12	249	44	370	2e-37	144
LUCAR	gi|136169370|gb|EBM35074.1|	45.64	57.95	195	52	9	121	261	41	235	3e-37	140
LUCAR	gi|136394562|gb|EBN87637.1|	37.82	49.04	312	107	15	32	256	3	314	4e-37	142
LUCAR	gi|140980797|gb|ECO82071.1|	43.59	57.44	195	57	9	120	261	13	207	5e-37	139
LUCAR	gi|135814723|gb|EBK01468.1|	36.4	52	250	96	7	65	251	40	289	6e-37	141
LUCAR	gi|139976018|gb|ECI76137.1|	35.58	51.69	267	77	11	45	216	4	270	7e-37	139
LUCAR	gi|138023132|gb|EBX32285.1|	41.04	57.55	212	71	8	94	251	4	215	1e-36	139
LUCAR	gi|144068296|gb|EDI63942.1|	34.04	45.29	329	105	12	35	251	479	807	2e-36	145
LUCAR	gi|138250440|gb|EBY56828.1|	37.31	51.87	268	105	10	55	266	28	288	2e-36	138
LUCAR	gi|137747815|gb|EBV78478.1|	39.84	53.52	256	84	12	74	261	18	271	2e-36	138
LUCAR	gi|140381156|gb|ECL38513.1|	43.33	57.22	180	60	6	116	253	9	188	3e-36	137
LUCAR	gi|134629730|gb|EBC48748.1|	40.33	52.67	243	75	12	65	238	1	242	4e-36	138
LUCAR	gi|530951867|gb|EQD35948.1|	46.47	59.41	170	47	6	136	262	1	169	4e-36	135
LUCAR	gi|140884353|gb|ECO16152.1|	38.52	50.97	257	93	10	65	256	43	299	5e-36	138
LUCAR	gi|143667478|gb|EDG16372.1|	34.68	47.47	297	85	10	32	219	249	545	7e-36	140
LUCAR	gi|135481451|gb|EBH92537.1|	47.24	58.9	163	43	4	132	251	1	163	8e-36	135
LUCAR	gi|140398043|gb|ECL50138.1|	43.62	55.32	188	54	7	126	261	1	188	1e-35	135
LUCAR	gi|138813989|gb|ECB97862.1|	40.74	53.24	216	64	8	121	273	3	217	1e-35	135
LUCAR	gi|530955114|gb|EQD37758.1|	36.96	50.19	257	63	9	42	199	1	257	1e-35	135
LUCAR	gi|134356694|gb|EBA86016.1|	42.72	55.83	206	63	10	110	260	3	208	2e-35	135
LUCAR	gi|142623294|gb|ECZ40012.1|	57.04	63.7	135	26	5	171	273	1	135	2e-35	132
LUCAR	gi|134432965|gb|EBB31948.1|	54.55	62.24	143	33	5	163	273	17	159	2e-35	132
LUCAR	gi|141277235|gb|ECQ84860.1|	41.94	55.3	217	71	10	71	232	7	223	2e-35	134
LUCAR	gi|137113131|gb|EBS27604.1|	54.55	62.24	143	33	5	163	273	14	156	2e-35	132
LUCAR	gi|139572872|gb|ECF99486.1|	36.86	51.37	255	96	10	67	256	20	274	2e-35	135
LUCAR	gi|136124158|gb|EBM07640.1|	39.37	55.2	221	80	7	85	251	3	223	3e-35	139
LUCAR	gi|531003727|gb|EQD65247.1|	73.2	82.47	97	21	4	172	266	8	101	3e-35	131
LUCAR	gi|137291478|gb|EBT27597.1|	54.55	62.24	143	33	5	163	273	47	189	4e-35	132
LUCAR	gi|143939888|gb|EDH72615.1|	36.8	52.4	250	95	8	65	251	20	269	5e-35	138
LUCAR	gi|135374457|gb|EBH20952.1|	54.55	62.24	143	33	5	163	273	20	162	5e-35	132
LUCAR	gi|136425539|gb|EBO08252.1|	43.16	56.84	190	56	8	124	261	2	191	6e-35	133
LUCAR	gi|134632493|gb|EBC50387.1|	70.21	86.17	94	24	3	166	255	64	157	7e-35	132
LUCAR	gi|144076940|gb|EDI70192.1|	30.79	46.61	354	120	14	35	263	6	359	9e-35	136
LUCAR	gi|140144692|gb|ECJ82341.1|	33.46	47.69	260	91	7	35	212	56	315	9e-35	134
LUCAR	gi|143357363|gb|EDE53371.1|	36.81	51.04	288	92	15	74	273	1	286	9e-35	137
LUCAR	gi|141024461|gb|ECP11263.1|	37.76	52.28	241	86	10	88	264	14	254	1e-34	133
LUCAR	gi|134689975|gb|EBC84131.1|	38.49	53.97	239	84	9	69	244	1	239	1e-34	132
LUCAR	gi|141124287|gb|ECP79502.1|	40.86	57.53	186	63	6	113	251	1	186	1e-34	132
LUCAR	gi|139496935|gb|ECF47299.1|	35.96	50.19	267	103	11	71	273	1	263	1e-34	133
LUCAR	gi|140671033|gb|ECM70868.1|	36.53	48.71	271	100	10	65	263	8	278	1e-34	134
LUCAR	gi|142406386|gb|ECX83868.1|	36.55	48.28	290	82	13	12	205	231	514	2e-34	136
LUCAR	gi|136145741|gb|EBM19696.1|	42.65	54.9	204	64	8	111	261	342	545	2e-34	136
LUCAR	gi|143961343|gb|EDH87807.1|	37.41	52.1	286	91	15	74	272	2	286	2e-34	136
LUCAR	gi|138617976|gb|ECA84317.1|	43.17	57.38	183	52	8	131	261	1	183	2e-34	131
LUCAR	gi|135788279|gb|EBJ84807.1|	35.25	49.64	278	104	12	67	273	4	276	3e-34	134
LUCAR	gi|139068059|gb|ECD19198.1|	54.14	68.42	133	41	6	148	261	19	150	5e-34	130
LUCAR	gi|140915210|gb|ECO36215.1|	35.85	52.08	265	100	12	67	266	10	269	5e-34	132
LUCAR	gi|143818604|gb|EDG84944.1|	39.27	53.42	219	79	8	87	251	19	237	5e-34	132
LUCAR	gi|134787513|gb|EBD43263.1|	35.19	50.74	270	110	10	64	268	14	283	5e-34	135
LUCAR	gi|143940591|gb|EDH73132.1|	35.04	50	274	93	11	85	273	91	364	7e-34	135
LUCAR	gi|138018053|gb|EBX29823.1|	45.71	58.29	175	50	8	109	238	29	203	9e-34	132
LUCAR	gi|141974688|gb|ECU55413.1|	42.29	54.23	201	64	9	107	255	19	219	1e-33	131
LUCAR	gi|136607578|gb|EBP25286.1|	37.06	51.75	286	92	15	74	272	24	308	2e-33	134
LUCAR	gi|135884577|gb|EBK46607.1|	41.67	54.9	204	59	9	125	268	100	303	2e-33	131
LUCAR	gi|142634605|gb|ECZ48030.1|	55.73	63.36	131	26	5	175	273	1	131	2e-33	126
LUCAR	gi|136867555|gb|EBQ93971.1|	33.22	46.91	307	113	11	35	249	210	516	3e-33	133
LUCAR	gi|136466008|gb|EBO34438.1|	37.07	51.72	232	83	7	81	249	1	232	3e-33	129
LUCAR	gi|137692506|gb|EBV48622.1|	41.88	55.5	191	64	5	108	251	17	207	8e-33	129
LUCAR	gi|136695889|gb|EBP80048.1|	34.7	48.26	317	129	13	14	261	125	432	9e-33	131
LUCAR	gi|406561148|gb|EKC74600.1|	31.79	45.09	346	122	11	35	266	763	1108	1e-32	134
LUCAR	gi|136449790|gb|EBO23937.1|	43.01	55.91	186	53	8	129	261	27	212	1e-32	128
LUCAR	gi|134865821|gb|EBD94294.1|	47.1	57.42	155	39	4	140	251	3	157	1e-32	126
LUCAR	gi|142263918|gb|ECW81713.1|	31.41	44.96	347	125	10	35	269	99	444	2e-32	130
LUCAR	gi|136223103|gb|EBM70901.1|	43.09	55.85	188	55	6	114	249	2	189	2e-32	130
LUCAR	gi|139206086|gb|ECE13735.1|	32.75	47.04	287	92	10	34	219	4	290	2e-32	128
LUCAR	gi|143832427|gb|EDG94926.1|	39.91	55.4	213	74	9	109	272	12	219	2e-32	130
LUCAR	gi|139602326|gb|ECG19878.1|	38.95	55.79	190	69	5	109	251	2	191	3e-32	126
LUCAR	gi|136787939|gb|EBQ40848.1|	43.09	50.83	181	51	5	133	261	1	181	4e-32	125
LUCAR	gi|139840836|gb|ECH83515.1|	43.98	57.23	166	50	5	129	251	34	199	4e-32	125
LUCAR	gi|142591991|gb|ECZ18091.1|	65.66	75.76	99	23	4	174	261	1	99	4e-32	123
LUCAR	gi|136755412|gb|EBQ19045.1|	37.45	50.64	235	93	7	76	256	243	477	7e-32	129
LUCAR	gi|135340416|gb|EBG98124.1|	43.11	56.29	167	52	5	125	248	321	487	7e-32	129
LUCAR	gi|136564145|gb|EBO97486.1|	31.86	45.43	361	115	18	32	261	2	362	9e-32	128
LUCAR	gi|140747139|gb|ECN23970.1|	60.78	75.49	102	29	4	171	261	20	121	2e-31	122
LUCAR	gi|135340310|gb|EBG98051.1|	42.36	56.65	203	60	11	87	235	9	208	2e-31	123
LUCAR	gi|141960232|gb|ECU45504.1|	62.89	78.35	97	32	3	174	266	21	117	2e-31	122
LUCAR	gi|140150682|gb|ECJ86070.1|	41.67	53.89	180	60	5	117	251	2	181	3e-31	124
LUCAR	gi|139312008|gb|ECE50528.1|	63.64	75.76	99	25	4	174	261	1	99	3e-31	121
LUCAR	gi|142065822|gb|ECV30616.1|	50.36	63.5	137	34	6	171	273	5	141	4e-31	120
LUCAR	gi|143545953|gb|EDF56191.1|	65.93	80.22	91	29	2	163	251	1	91	5e-31	120
LUCAR	gi|136789281|gb|EBQ41751.1|	64.44	77.78	90	28	3	171	256	6	95	7e-31	120
LUCAR	gi|143039546|gb|EDC37162.1|	33.45	47.39	287	90	12	12	204	67	346	8e-31	124
LUCAR	gi|135331717|gb|EBG92302.1|	58.82	74.51	102	31	4	171	261	1	102	8e-31	120
LUCAR	gi|139985149|gb|ECI82445.1|	44.5	53.67	218	54	13	75	226	54	270	8e-31	123
LUCAR	gi|140600767|gb|ECM34673.1|	36.78	52.48	242	85	11	58	231	24	265	9e-31	122
LUCAR	gi|136674903|gb|EBP66330.1|	41.67	54.17	192	57	8	125	261	234	425	1e-30	125
LUCAR	gi|142896343|gb|EDB35025.1|	43.82	55.06	178	44	9	142	267	1	174	2e-30	121
LUCAR	gi|143925892|gb|EDH62335.1|	41.67	54.17	192	57	8	125	261	319	510	2e-30	125
LUCAR	gi|136820877|gb|EBQ62748.1|	40.74	52.91	189	55	7	130	261	1	189	2e-30	121
LUCAR	gi|134906361|gb|EBE21264.1|	37.78	51.56	225	79	9	101	264	1	225	3e-30	122
LUCAR	gi|135040741|gb|EBF11348.1|	31.44	45.04	353	122	13	36	271	61	410	3e-30	124
LUCAR	gi|136532448|gb|EBO77232.1|	30.81	44.19	344	115	12	36	261	5	343	3e-30	123
LUCAR	gi|138072147|gb|EBX58570.1|	59.8	74.51	102	30	4	171	261	23	124	4e-30	118
LUCAR	gi|139256489|gb|ECE37847.1|	35.94	48.05	256	70	11	35	197	10	264	4e-30	121
LUCAR	gi|135813537|gb|EBK00730.1|	64.13	78.26	92	31	2	162	251	19	110	4e-30	119
LUCAR	gi|143302544|gb|EDE20711.1|	30.72	44.64	345	126	12	35	266	19	363	5e-30	123
LUCAR	gi|136869237|gb|EBQ95108.1|	30.79	43.4	341	121	14	35	260	41	381	5e-30	123
LUCAR	gi|135704979|gb|EBJ33011.1|	36.27	54.41	204	69	8	130	273	2	204	6e-30	120
LUCAR	gi|142288670|gb|ECW99850.1|	36.92	51.15	260	88	13	88	272	2	260	7e-30	123
LUCAR	gi|141360944|gb|ECR28754.1|	40.23	54.6	174	50	5	35	154	82	255	9e-30	120
LUCAR	gi|136286636|gb|EBN14144.1|	51.52	62.12	132	30	6	176	273	1	132	1e-29	116
LUCAR	gi|143358295|gb|EDE53901.1|	31.01	45.22	345	125	13	35	266	64	408	2e-29	122
LUCAR	gi|144072575|gb|EDI67041.1|	40.11	52.75	182	59	5	125	256	1091	1272	2e-29	125
LUCAR	gi|144072575|gb|EDI67041.1|	28.86	42.28	149	47	5	35	124	595	743	9e-07	56.2
LUCAR	gi|144072575|gb|EDI67041.1|	44.9	59.18	49	23	3	10	57	502	547	4.6	35
LUCAR	gi|136839871|gb|EBQ75397.1|	43.6	55.23	172	46	7	129	257	15	178	2e-29	117
LUCAR	gi|139933306|gb|ECI46609.1|	38.31	53.23	201	75	6	117	268	2	202	2e-29	119
LUCAR	gi|135428494|gb|EBH57331.1|	57.84	73.53	102	32	4	171	261	39	140	2e-29	117
LUCAR	gi|143969861|gb|EDH93654.1|	64.13	78.26	92	31	2	162	251	35	126	2e-29	117
LUCAR	gi|136233398|gb|EBM77864.1|	33.72	47.67	258	75	9	35	197	343	599	3e-29	122
LUCAR	gi|138708819|gb|ECB46177.1|	38.81	53.42	219	67	9	122	273	1	219	5e-29	117
LUCAR	gi|139571603|gb|ECF98599.1|	40.68	54.8	177	59	5	121	251	2	178	6e-29	118
LUCAR	gi|139867666|gb|ECI02119.1|	43.27	56.14	171	45	8	143	261	1	171	7e-29	117
LUCAR	gi|136636877|gb|EBP43042.1|	55.56	69.44	108	33	5	171	267	46	149	7e-29	115
LUCAR	gi|136509799|gb|EBO62769.1|	32.32	46.46	297	108	10	65	271	21	314	7e-29	119
LUCAR	gi|140952958|gb|ECO62775.1|	56.44	73.27	101	33	4	171	260	4	104	7e-29	114
LUCAR	gi|144199601|gb|EDJ59545.1|	39.2	51.7	176	61	4	121	250	6	181	7e-29	117
LUCAR	gi|138600331|gb|ECA71995.1|	59.38	69.79	96	35	3	170	261	7	102	8e-29	114
LUCAR	gi|141752439|gb|ECT10858.1|	46.21	63.64	132	41	4	172	273	8	139	1e-28	114
LUCAR	gi|138111163|gb|EBX80472.1|	57.69	70.19	104	33	4	169	261	13	116	1e-28	115
LUCAR	gi|143950678|gb|EDH80246.1|	55.77	71.15	104	35	4	169	261	3	106	1e-28	114
LUCAR	gi|143982526|gb|EDI02215.1|	33.1	47.18	284	138	10	35	266	3	286	1e-28	118
LUCAR	gi|140906645|gb|ECO30291.1|	36.06	52.4	208	67	6	8	154	34	236	1e-28	116
LUCAR	gi|144079087|gb|EDI71737.1|	40.45	53.93	178	54	8	136	261	2	179	2e-28	115
LUCAR	gi|138492082|gb|EBZ98716.1|	38.22	51.11	225	79	9	67	231	38	262	2e-28	116
LUCAR	gi|135976022|gb|EBL09071.1|	55.77	70.19	104	35	3	169	261	23	126	2e-28	114
LUCAR	gi|141552575|gb|ECS32285.1|	41.08	53.51	185	46	6	33	154	59	243	2e-28	116
LUCAR	gi|140265676|gb|ECK65558.1|	38.87	53.44	247	87	11	74	256	7	253	2e-28	116
LUCAR	gi|136441326|gb|EBO18456.1|	38.42	53.67	177	63	4	121	251	2	178	2e-28	116
LUCAR	gi|137035034|gb|EBR84016.1|	37.75	53.43	204	60	8	12	154	105	302	2e-28	117
LUCAR	gi|137035034|gb|EBR84016.1|	47.5	62.5	40	20	1	8	46	27	66	0.24	38.5
LUCAR	gi|140853230|gb|ECN94415.1|	53.92	74.51	102	36	4	171	261	4	105	3e-28	113
LUCAR	gi|140934760|gb|ECO50048.1|	41.08	53.51	185	46	6	33	154	78	262	3e-28	116
LUCAR	gi|136126553|gb|EBM09299.1|	57.84	69.61	102	32	4	171	261	64	165	3e-28	114
LUCAR	gi|138567124|gb|ECA48928.1|	57.84	68.63	102	32	4	171	261	64	165	4e-28	114
LUCAR	gi|139813925|gb|ECH64907.1|	41.28	54.65	172	49	7	142	261	1	172	4e-28	114
LUCAR	gi|134816421|gb|EBD62342.1|	56.86	73.53	102	33	4	171	261	70	171	4e-28	114
LUCAR	gi|136261362|gb|EBM96750.1|	55.77	70.19	104	35	3	169	261	58	161	4e-28	114
LUCAR	gi|319908115|emb|CBI00966.1|	30.64	45.95	346	126	14	35	266	929	1274	6e-28	120
LUCAR	gi|138600329|gb|ECA71993.1|	38.66	55.15	194	62	8	12	154	58	245	7e-28	115
LUCAR	gi|142790994|gb|EDA60707.1|	33.88	50.41	242	91	9	12	190	120	355	7e-28	116
LUCAR	gi|142790994|gb|EDA60707.1|	47.5	62.5	40	20	1	8	46	42	81	0.19	38.9
LUCAR	gi|318100274|emb|CBH75251.1|	30.64	45.95	346	126	14	35	266	929	1274	7e-28	120
LUCAR	gi|141278953|gb|ECQ85730.1|	49.25	64.93	134	51	7	140	261	28	156	7e-28	113
LUCAR	gi|136131449|gb|EBM12522.1|	49.62	64.66	133	48	7	148	261	33	165	8e-28	113
LUCAR	gi|141831653|gb|ECT55374.1|	61.11	75.56	90	31	3	171	256	64	153	8e-28	113
LUCAR	gi|530981240|gb|EQD52299.1|	76.81	88.41	69	14	2	185	251	10	78	8e-28	109
LUCAR	gi|138045256|gb|EBX44366.1|	55.45	70.3	101	34	4	171	260	58	158	8e-28	113
LUCAR	gi|138134529|gb|EBX93531.1|	34.24	48.64	257	97	12	38	224	10	264	1e-27	114
LUCAR	gi|138748850|gb|ECB73874.1|	58.76	70.1	97	36	3	171	263	60	156	1e-27	113
LUCAR	gi|135576490|gb|EBI53437.1|	61.11	73.33	90	31	3	171	256	60	149	1e-27	113
LUCAR	gi|143371068|gb|EDE61677.1|	53.85	73.08	104	37	4	169	261	58	161	1e-27	112
LUCAR	gi|136690221|gb|EBP76353.1|	49.24	64.39	132	38	6	171	273	39	170	2e-27	112
LUCAR	gi|143849329|gb|EDH07104.1|	46.88	60.94	128	43	4	171	273	64	191	2e-27	112
LUCAR	gi|136814586|gb|EBQ58553.1|	41.18	54.12	170	56	7	126	251	1	170	2e-27	114
LUCAR	gi|144018775|gb|EDI28172.1|	62.22	73.33	90	30	3	171	256	30	119	2e-27	111
LUCAR	gi|134690258|gb|EBC84294.1|	31.32	47.33	281	96	11	36	219	1	281	2e-27	114
LUCAR	gi|135203225|gb|EBG14953.1|	30.11	44.03	352	126	13	37	271	1	349	2e-27	115
LUCAR	gi|141146227|gb|ECP94803.1|	34.9	47.84	255	88	10	67	243	24	278	2e-27	114
LUCAR	gi|139450557|gb|ECF18601.1|	46.62	62.41	133	43	5	169	273	22	154	3e-27	110
LUCAR	gi|530989906|gb|EQD57202.1|	38.42	52.11	190	58	5	33	163	56	245	3e-27	112
LUCAR	gi|135243713|gb|EBG38771.1|	34.08	48.31	267	86	9	65	244	200	463	3e-27	115
LUCAR	gi|135465349|gb|EBH81956.1|	56	72	100	33	4	172	260	48	147	4e-27	111
LUCAR	gi|139609228|gb|ECG24634.1|	54.55	67.27	110	35	5	169	267	46	151	4e-27	111
LUCAR	gi|144020612|gb|EDI29449.1|	41.04	56.07	173	49	8	142	261	1	173	4e-27	112
LUCAR	gi|136554688|gb|EBO91457.1|	33.11	46.42	293	109	11	66	271	49	341	4e-27	115
LUCAR	gi|138310437|gb|EBY91377.1|	32.12	45.26	274	90	9	35	212	45	318	4e-27	114
LUCAR	gi|136244431|gb|EBM85326.1|	37.85	55.37	177	64	6	121	251	5	181	5e-27	113
LUCAR	gi|136612792|gb|EBP28798.1|	58.16	70.41	98	30	4	175	261	1	98	5e-27	109
LUCAR	gi|141116873|gb|ECP74253.1|	56.67	76.67	90	35	3	171	256	22	111	5e-27	110
LUCAR	gi|140397085|gb|ECL49461.1|	65.06	77.11	83	27	2	171	251	15	97	5e-27	110
LUCAR	gi|138951537|gb|ECC55866.1|	36.89	51.46	206	64	7	8	152	28	228	5e-27	111
LUCAR	gi|139581212|gb|ECG05046.1|	59.57	70.21	94	34	3	174	263	1	94	7e-27	109
LUCAR	gi|136780739|gb|EBQ36041.1|	58.43	76.4	89	33	3	172	256	2	90	7e-27	109
LUCAR	gi|138032818|gb|EBX37448.1|	61.8	76.4	89	29	4	172	256	1	88	7e-27	109
LUCAR	gi|142183913|gb|ECW21754.1|	28.83	42.09	392	129	17	20	266	5	391	9e-27	114
LUCAR	gi|142182809|gb|ECW20922.1|	29.08	42.09	392	128	17	20	266	178	564	1e-26	115
LUCAR	gi|142139962|gb|ECV88301.1|	29.09	42.08	385	124	16	20	260	172	551	1e-26	114
LUCAR	gi|136830744|gb|EBQ69333.1|	35.82	50.25	201	68	7	134	273	2	202	1e-26	110
LUCAR	gi|135244807|gb|EBG39416.1|	30.92	43.64	346	125	12	35	266	97	442	1e-26	113
LUCAR	gi|135703100|gb|EBJ31845.1|	36.71	52.66	207	70	8	3	154	130	330	1e-26	112
LUCAR	gi|138495777|gb|ECA00509.1|	53.85	70.19	104	37	4	169	261	57	160	2e-26	110
LUCAR	gi|140753301|gb|ECN28243.1|	38.58	52.79	197	67	7	88	230	48	244	2e-26	110
LUCAR	gi|141907872|gb|ECU09000.1|	38.91	49.77	221	70	10	117	272	2	222	2e-26	110
LUCAR	gi|136102419|gb|EBL92799.1|	47.92	60.42	144	52	8	147	268	3	145	2e-26	108
LUCAR	gi|138299407|gb|EBY86878.1|	41.56	60.39	154	61	7	148	273	14	166	2e-26	109
LUCAR	gi|142153204|gb|ECV98257.1|	29.08	42.09	392	128	17	20	266	258	644	2e-26	115
LUCAR	gi|134538493|gb|EBB94016.1|	55.45	72.28	101	34	4	172	261	11	111	3e-26	108
LUCAR	gi|135263060|gb|EBG50139.1|	30.27	41.84	337	127	12	34	265	6	339	3e-26	112
LUCAR	gi|136330891|gb|EBN44041.1|	38.02	52.6	192	62	8	12	152	309	494	4e-26	112
LUCAR	gi|136330891|gb|EBN44041.1|	38.89	57.41	54	29	3	5	57	228	278	0.93	37
LUCAR	gi|135091067|gb|EBF43458.1|	35.1	50.61	245	91	10	87	266	33	274	4e-26	110
LUCAR	gi|134564145|gb|EBC09419.1|	39.46	51.35	185	49	5	33	154	33	217	5e-26	110
LUCAR	gi|141307841|gb|ECQ96394.1|	56.67	76.67	90	35	3	171	256	18	107	5e-26	107
LUCAR	gi|140907292|gb|ECO30731.1|	36.87	52.53	198	58	7	12	148	69	260	7e-26	109
LUCAR	gi|142312117|gb|ECX17262.1|	38.92	52.43	185	50	5	33	154	337	521	9e-26	112
LUCAR	gi|142312117|gb|ECX17262.1|	43.9	60.98	41	21	2	9	48	245	284	6	34.7
LUCAR	gi|138161428|gb|EBY10802.1|	36.84	49.56	228	79	8	87	252	33	257	9e-26	109
LUCAR	gi|141420825|gb|ECR70677.1|	47.54	63.93	122	50	5	148	256	34	154	2e-25	108
LUCAR	gi|140663032|gb|ECM65094.1|	43.6	51.74	172	45	6	35	154	99	270	2e-25	109
LUCAR	gi|138316803|gb|EBY93863.1|	37.06	51.27	197	64	8	12	154	76	266	2e-25	108
LUCAR	gi|134562734|gb|EBC08568.1|	35.94	52.08	192	62	9	142	273	1	191	2e-25	107
LUCAR	gi|138859037|gb|ECC18198.1|	33.19	52.21	226	90	8	54	218	16	241	2e-25	107
LUCAR	gi|138345352|gb|EBZ10200.1|	40.35	52.05	171	55	5	133	256	1	171	2e-25	109
LUCAR	gi|135944891|gb|EBK88081.1|	36.42	52.02	173	57	5	35	154	163	335	3e-25	109
LUCAR	gi|144069138|gb|EDI64551.1|	31.11	43.49	315	99	13	35	231	206	520	3e-25	110
LUCAR	gi|139717081|gb|ECG98627.1|	39.88	54.17	168	56	5	129	251	1	168	3e-25	108
LUCAR	gi|140872783|gb|ECO08308.1|	30.49	49.19	246	103	7	8	190	68	308	4e-25	108
LUCAR	gi|140872783|gb|ECO08308.1|	47.06	61.76	34	18	0	13	46	1	34	2.2	35.8
LUCAR	gi|138606734|gb|ECA76558.1|	38.97	50.26	195	59	8	12	153	76	263	4e-25	107
LUCAR	gi|135296983|gb|EBG70051.1|	42.2	54.34	173	50	8	133	256	208	379	5e-25	108
LUCAR	gi|141578215|gb|ECS44810.1|	47.58	64.52	124	57	5	132	251	6	125	7e-25	105
LUCAR	gi|141011407|gb|ECP03483.1|	38.95	53.49	172	62	5	125	253	2	173	7e-25	105
LUCAR	gi|143636943|gb|EDF99210.1|	32.32	47.91	263	114	8	35	252	64	307	7e-25	107
LUCAR	gi|136751756|gb|EBQ16684.1|	39.06	52.6	192	66	8	105	252	149	333	7e-25	108
LUCAR	gi|143850301|gb|EDH07797.1|	40	51.35	185	48	6	33	154	296	480	9e-25	108
LUCAR	gi|143850301|gb|EDH07797.1|	40.74	53.7	54	25	3	1	48	191	243	3.9	35
LUCAR	gi|136570486|gb|EBP01539.1|	51.85	66.67	108	44	4	171	270	208	315	9e-25	107
LUCAR	gi|136570486|gb|EBP01539.1|	47.83	67.39	46	24	0	109	154	76	121	5e-05	50.1
LUCAR	gi|137643201|gb|EBV21408.1|	38.31	50.75	201	77	7	105	258	34	234	1e-24	105
LUCAR	gi|144056117|gb|EDI54938.1|	37.5	51.04	192	69	6	105	252	79	263	1e-24	107
LUCAR	gi|143758989|gb|EDG63851.1|	38.1	52.38	189	72	6	109	252	40	228	1e-24	105
LUCAR	gi|138299408|gb|EBY86879.1|	41.32	53.89	167	51	6	35	154	140	306	1e-24	106
LUCAR	gi|143856959|gb|EDH12627.1|	31.11	45.93	270	88	9	35	206	200	469	2e-24	107
LUCAR	gi|134425035|gb|EBB27354.1|	38.02	51.56	192	68	7	105	252	45	229	2e-24	105
LUCAR	gi|142931596|gb|EDB60675.1|	30	42.78	360	120	13	35	265	493	849	2e-24	110
LUCAR	gi|141176631|gb|ECQ16084.1|	36.81	52.15	163	58	3	134	251	1	163	2e-24	105
LUCAR	gi|143875374|gb|EDH26188.1|	38.54	51.04	192	67	6	105	252	160	344	2e-24	107
LUCAR	gi|140954176|gb|ECO63653.1|	41.52	54.39	171	53	7	106	229	13	183	2e-24	103
LUCAR	gi|141424964|gb|ECR73538.1|	38.38	50.81	185	51	6	33	154	56	240	2e-24	105
LUCAR	gi|143332387|gb|EDE38193.1|	27.78	41.01	378	126	12	36	266	218	595	3e-24	108
LUCAR	gi|144136096|gb|EDJ12696.1|	35.51	48.57	245	90	10	87	266	33	274	3e-24	105
LUCAR	gi|139575304|gb|ECG01131.1|	38.74	50.26	191	71	7	114	258	2	192	3e-24	105
LUCAR	gi|136466578|gb|EBO34792.1|	34.23	46.54	260	81	9	66	238	308	564	3e-24	108
LUCAR	gi|142019407|gb|ECU89192.1|	38.02	51.04	192	68	6	105	252	53	237	3e-24	105
LUCAR	gi|136499099|gb|EBO55844.1|	44.52	56.16	146	36	5	125	226	401	545	4e-24	107
LUCAR	gi|137824690|gb|EBW21051.1|	37.57	52.38	189	73	6	109	252	120	308	4e-24	105
LUCAR	gi|140272973|gb|ECK69909.1|	54.17	68.75	96	39	3	171	261	43	138	4e-24	103
LUCAR	gi|135625056|gb|EBI83600.1|	56.67	72.22	90	28	4	183	261	1	90	6e-24	101
LUCAR	gi|136782018|gb|EBQ36904.1|	40	53.53	170	52	6	35	154	324	493	8e-24	106
LUCAR	gi|142729713|gb|EDA15781.1|	37.5	51.04	192	69	6	105	252	166	350	8e-24	105
LUCAR	gi|135210910|gb|EBG19500.1|	31.63	44.9	294	114	10	65	271	69	362	8e-24	105
LUCAR	gi|143929624|gb|EDH65086.1|	36.32	52.63	190	76	6	109	253	105	294	8e-24	104
LUCAR	gi|142623445|gb|ECZ40118.1|	31.05	48.01	277	110	12	31	252	175	425	8e-24	105
LUCAR	gi|142623445|gb|ECZ40118.1|	34.21	50	76	40	1	62	137	34	99	5	34.7
LUCAR	gi|142394397|gb|ECX74963.1|	34.92	51.32	189	71	5	125	266	3	186	9e-24	107
LUCAR	gi|138937791|gb|ECC50055.1|	39.77	51.14	176	62	6	121	252	65	240	1e-23	103
LUCAR	gi|143852002|gb|EDH09027.1|	36.14	50	202	69	7	7	154	234	429	1e-23	105
LUCAR	gi|142025962|gb|ECU95418.1|	31.07	47.14	280	112	10	29	252	957	1211	1e-23	107
LUCAR	gi|142025962|gb|ECU95418.1|	25.38	40	130	60	2	35	137	766	885	6.1	34.7
LUCAR	gi|135230598|gb|EBG31039.1|	35.94	51.56	192	61	7	20	154	168	354	1e-23	104
LUCAR	gi|136605478|gb|EBP23864.1|	37.71	54.86	175	54	6	35	154	330	504	1e-23	106
LUCAR	gi|136844579|gb|EBQ78534.1|	38.64	49.43	176	51	7	143	261	1	176	1e-23	102
LUCAR	gi|134747319|gb|EBD17275.1|	38.15	54.34	173	54	6	35	154	133	305	2e-23	103
LUCAR	gi|142726615|gb|EDA13564.1|	36.98	51.04	192	70	6	105	252	430	614	2e-23	106
LUCAR	gi|406546354|gb|EKC65956.1|	34.35	46.09	230	69	7	65	212	3	232	2e-23	102
LUCAR	gi|136582660|gb|EBP09293.1|	38.6	50.88	171	60	4	126	251	247	417	3e-23	104
LUCAR	gi|136239574|gb|EBM82055.1|	37.78	51.11	180	49	5	33	149	271	450	3e-23	103
LUCAR	gi|136239574|gb|EBM82055.1|	43.9	60.98	41	21	2	9	48	179	218	6.9	34.3
LUCAR	gi|135246857|gb|EBG40614.1|	50.96	65.38	104	40	4	169	261	3	106	3e-23	99.8
LUCAR	gi|140444382|gb|ECL79599.1|	35.45	51.32	189	63	6	20	154	67	250	4e-23	101
LUCAR	gi|140105723|gb|ECJ57399.1|	35.63	53.45	174	58	5	35	154	61	234	4e-23	102
LUCAR	gi|142344552|gb|ECX41211.1|	38.64	50	176	64	5	121	252	53	228	5e-23	101
LUCAR	gi|136207602|gb|EBM60410.1|	50.98	68.63	102	39	4	171	261	31	132	6e-23	99.4
LUCAR	gi|135422985|gb|EBH53622.1|	36.72	53.11	177	68	6	121	253	7	183	6e-23	100
LUCAR	gi|144098701|gb|EDI85560.1|	36.98	51.04	192	70	6	105	252	394	578	7e-23	104
LUCAR	gi|138619613|gb|ECA85382.1|	33.93	48.66	224	81	8	67	223	42	265	7e-23	101
LUCAR	gi|138484789|gb|EBZ95904.1|	50	65.69	102	40	4	171	261	15	116	8e-23	99
LUCAR	gi|135210816|gb|EBG19445.1|	33.85	44.23	260	88	9	66	241	43	302	8e-23	101
LUCAR	gi|144151384|gb|EDJ23823.1|	39.68	52.91	189	69	7	109	252	501	689	9e-23	104
LUCAR	gi|144151384|gb|EDJ23823.1|	26.37	45.05	91	40	1	35	98	250	340	1.5	36.6
LUCAR	gi|136453114|gb|EBO26073.1|	38.64	52.84	176	64	6	121	252	105	280	9e-23	101
LUCAR	gi|140674568|gb|ECM73397.1|	35.47	47.78	203	69	7	65	205	33	235	1e-22	100
LUCAR	gi|140808523|gb|ECN65715.1|	37.5	52	200	62	9	11	154	47	239	1e-22	100
LUCAR	gi|138926785|gb|ECC45324.1|	58.14	72.09	86	25	4	187	261	1	86	1e-22	97.4
LUCAR	gi|134611506|gb|EBC37775.1|	38.12	51.38	181	67	6	109	244	79	259	1e-22	100
LUCAR	gi|136103676|gb|EBL93651.1|	38.1	50.26	189	72	7	109	252	15	203	1e-22	100
LUCAR	gi|138054591|gb|EBX49166.1|	37.04	49.74	189	74	6	109	252	4	192	1e-22	100
LUCAR	gi|140889480|gb|ECO19814.1|	38.07	52.84	176	65	6	121	252	79	254	1e-22	100
LUCAR	gi|141317792|gb|ECR00845.1|	38.07	50	176	65	5	121	252	116	291	2e-22	100
LUCAR	gi|135867083|gb|EBK34422.1|	37.21	52.91	172	56	5	35	154	197	368	2e-22	101
LUCAR	gi|138208521|gb|EBY42125.1|	50.88	63.16	114	27	6	189	273	1	114	2e-22	97.1
LUCAR	gi|137981718|gb|EBX10629.1|	38.35	50	206	79	9	109	266	5	210	2e-22	99.4
LUCAR	gi|143153513|gb|EDD20499.1|	37.02	51.38	181	70	5	117	253	324	504	2e-22	102
LUCAR	gi|135303942|gb|EBG74147.1|	38.6	50.7	215	79	10	93	258	210	420	2e-22	101
LUCAR	gi|135303942|gb|EBG74147.1|	33.87	50	62	16	1	65	101	51	112	8.4	33.9
LUCAR	gi|142274340|gb|ECW89383.1|	36.97	50.71	211	85	9	109	271	45	255	2e-22	99.8
LUCAR	gi|136284033|gb|EBN12387.1|	36.67	51.67	180	70	6	117	252	48	227	2e-22	99.8
LUCAR	gi|140349888|gb|ECL16808.1|	38.35	50	206	79	9	109	266	7	212	2e-22	99.4
LUCAR	gi|142384856|gb|ECX68262.1|	36.97	50.71	211	85	9	109	271	34	244	2e-22	99.8
LUCAR	gi|140862319|gb|ECO00870.1|	58.89	70	90	25	5	187	264	1	90	3e-22	96.7
LUCAR	gi|135500837|gb|EBI05010.1|	28	43	300	128	12	38	249	87	386	3e-22	101
LUCAR	gi|138567064|gb|ECA48885.1|	39.08	51.15	174	52	7	35	154	56	229	3e-22	99.8
LUCAR	gi|138638189|gb|ECA96994.1|	60.71	76.19	84	22	4	189	261	1	84	3e-22	99
LUCAR	gi|136503427|gb|EBO58645.1|	46.55	67.24	116	51	5	157	261	94	209	3e-22	99.4
LUCAR	gi|141960231|gb|ECU45503.1|	34.68	50.45	222	84	9	8	174	63	278	3e-22	99.8
LUCAR	gi|139725616|gb|ECH04611.1|	53.33	72.22	90	38	3	171	256	35	124	3e-22	99.4
LUCAR	gi|139952963|gb|ECI59900.1|	35.5	52.5	200	82	8	114	266	111	310	4e-22	99.8
LUCAR	gi|136805422|gb|EBQ52476.1|	54.44	71.11	90	37	3	171	256	35	124	4e-22	97.1
LUCAR	gi|141032635|gb|ECP16896.1|	37.86	50	206	80	9	109	266	76	281	4e-22	99.4
LUCAR	gi|144040103|gb|EDI43069.1|	58.14	69.77	86	25	4	187	261	2	87	4e-22	95.9
LUCAR	gi|140397086|gb|ECL49462.1|	39.11	50.28	179	50	7	35	154	87	265	5e-22	99.4
LUCAR	gi|136045963|gb|EBL54558.1|	27.38	40.63	347	120	11	35	252	35	378	5e-22	100
LUCAR	gi|140018058|gb|ECJ03735.1|	36.13	51.31	191	76	7	114	258	26	216	5e-22	98.2
LUCAR	gi|139824102|gb|ECH71764.1|	36.36	52.27	176	56	6	35	154	44	219	6e-22	99
LUCAR	gi|142881043|gb|EDB24419.1|	27.38	41.5	347	120	12	35	252	61	404	6e-22	100
LUCAR	gi|138197105|gb|EBY34304.1|	36.59	49.76	205	83	8	114	271	18	222	6e-22	98.2
LUCAR	gi|143470409|gb|EDF15796.1|	35.5	52	200	82	8	114	266	82	281	7e-22	99
LUCAR	gi|134855080|gb|EBD87077.1|	37.86	50	206	80	9	109	266	44	249	7e-22	98.6
LUCAR	gi|142086152|gb|ECV47427.1|	38.38	49.49	198	75	8	121	271	213	410	8e-22	99.8
LUCAR	gi|138490570|gb|EBZ98056.1|	33.33	52.3	174	62	5	35	154	60	233	8e-22	98.6
LUCAR	gi|144179075|gb|EDJ44342.1|	26.51	41.79	347	123	11	35	252	134	477	8e-22	100
LUCAR	gi|136224556|gb|EBM71892.1|	36.11	51.11	180	71	6	117	252	91	270	8e-22	98.6
LUCAR	gi|143996709|gb|EDI12465.1|	37.86	50	206	80	9	109	266	98	303	9e-22	99
LUCAR	gi|136603014|gb|EBP22273.1|	35.38	51.28	195	66	7	14	154	201	389	1e-21	99
LUCAR	gi|140321977|gb|ECK97421.1|	37.23	50	188	72	7	125	266	3	190	1e-21	97.1
LUCAR	gi|134639359|gb|EBC54473.1|	37.11	50	194	77	6	101	249	107	300	1e-21	98.2
LUCAR	gi|138032243|gb|EBX37120.1|	52.22	71.11	90	39	2	171	256	9	98	1e-21	97.8
LUCAR	gi|137337858|gb|EBT53484.1|	36.13	51.31	191	76	7	114	258	2	192	1e-21	97.1
LUCAR	gi|135080250|gb|EBF36549.1|	36.62	51.17	213	86	9	93	258	4	214	1e-21	97.8
LUCAR	gi|134421676|gb|EBB25411.1|	36	50.5	200	81	8	114	266	12	211	1e-21	97.1
LUCAR	gi|139085036|gb|ECD30770.1|	35.86	51.52	198	80	7	108	258	24	221	1e-21	97.8
LUCAR	gi|136344055|gb|EBN53006.1|	26.8	40.63	347	122	11	35	252	11	354	1e-21	99
LUCAR	gi|134974029|gb|EBE66399.1|	26.78	40.46	351	125	11	31	252	4	351	1e-21	99
LUCAR	gi|141688537|gb|ECS81901.1|	37.77	49.47	188	71	7	125	266	3	190	1e-21	96.3
LUCAR	gi|144177182|gb|EDJ42961.1|	29.65	40.06	317	113	12	37	243	545	861	2e-21	101
LUCAR	gi|136097895|gb|EBL89697.1|	27.09	40.63	347	121	11	35	252	36	379	2e-21	99.4
LUCAR	gi|143759483|gb|EDG64161.1|	27.09	40.63	347	121	11	35	252	192	535	2e-21	100
LUCAR	gi|141143255|gb|ECP92696.1|	41.1	60.96	146	63	6	146	269	28	172	2e-21	97.1
LUCAR	gi|143005091|gb|EDC12074.1|	27.09	40.63	347	121	11	35	252	85	428	2e-21	99.8
LUCAR	gi|139720794|gb|ECH01252.1|	34.31	46.57	204	65	6	66	200	35	238	2e-21	96.7
LUCAR	gi|143003752|gb|EDC11088.1|	37.37	50.51	198	77	8	121	271	414	611	2e-21	100
LUCAR	gi|143003752|gb|EDC11088.1|	26.58	45.57	79	31	1	35	86	143	221	2.5	35.8
LUCAR	gi|143177729|gb|EDD37551.1|	27.09	40.63	347	121	11	35	252	101	444	2e-21	99.4
LUCAR	gi|143438551|gb|EDE95914.1|	27.09	40.63	347	121	11	35	252	144	487	2e-21	99.8
LUCAR	gi|142798550|gb|EDA66394.1|	27.38	41.5	347	120	12	35	252	114	457	2e-21	99.8
LUCAR	gi|142059872|gb|ECV25251.1|	37.37	50.51	198	77	8	121	271	763	960	2e-21	100
LUCAR	gi|142059872|gb|ECV25251.1|	26.58	45.57	79	31	1	35	86	492	570	2.8	35.8
LUCAR	gi|143582073|gb|EDF74641.1|	27.09	40.63	347	121	11	35	252	69	412	2e-21	99.4
LUCAR	gi|138374217|gb|EBZ23063.1|	37.5	51.14	176	66	6	121	252	98	273	2e-21	97.1
LUCAR	gi|136820504|gb|EBQ62499.1|	38.04	50.54	184	68	7	121	258	289	472	3e-21	99.4
LUCAR	gi|135651294|gb|EBI99849.1|	37.16	50.82	183	71	6	114	252	143	325	3e-21	97.4
LUCAR	gi|143462029|gb|EDF10742.1|	27.09	40.63	347	121	11	35	252	243	586	3e-21	100
LUCAR	gi|143684738|gb|EDG26345.1|	27.09	40.63	347	121	11	35	252	182	525	3e-21	99.8
LUCAR	gi|141205001|gb|ECQ34494.1|	37.22	50	180	69	6	114	249	144	323	3e-21	97.4
LUCAR	gi|143554137|gb|EDF60364.1|	27.09	40.63	347	121	11	35	252	83	426	3e-21	99
LUCAR	gi|139210561|gb|ECE16874.1|	54.22	74.7	83	36	2	169	249	168	250	3e-21	97.1
LUCAR	gi|143670414|gb|EDG18014.1|	27.67	41.79	347	119	13	35	252	260	603	3e-21	99.8
LUCAR	gi|140730991|gb|ECN12753.1|	36.99	50.29	173	56	6	35	154	39	211	3e-21	95.9
LUCAR	gi|143252300|gb|EDD90967.1|	37.31	53.37	193	74	9	121	266	845	1037	3e-21	100
LUCAR	gi|143252300|gb|EDD90967.1|	26.58	48.1	79	31	2	35	86	554	632	7.2	34.3
LUCAR	gi|134742792|gb|EBD14685.1|	38.58	50.25	197	74	8	109	258	28	224	3e-21	96.7
LUCAR	gi|138600826|gb|ECA72345.1|	38.64	49.43	176	52	6	35	154	13	188	3e-21	96.3
LUCAR	gi|143079027|gb|EDC66090.1|	38.34	50.26	193	72	8	121	266	295	487	3e-21	99
LUCAR	gi|143079027|gb|EDC66090.1|	26.58	45.57	79	31	1	35	86	24	102	8.1	34.3
LUCAR	gi|135274608|gb|EBG56972.1|	44.63	61.98	121	48	4	53	154	12	132	3e-21	94.4
LUCAR	gi|140733965|gb|ECN14891.1|	38.97	48.21	195	55	9	12	149	92	279	3e-21	96.7
LUCAR	gi|136527320|gb|EBO73971.1|	33.33	46.25	240	89	8	65	258	20	234	3e-21	96.3
LUCAR	gi|143556180|gb|EDF61429.1|	27.09	40.63	347	121	11	35	252	273	616	3e-21	99.8
LUCAR	gi|143746335|gb|EDG57784.1|	27.09	40.63	347	121	11	35	252	289	632	3e-21	99.8
LUCAR	gi|143840610|gb|EDH00865.1|	38.59	51.09	184	67	7	121	258	368	551	4e-21	99.4
LUCAR	gi|143840610|gb|EDH00865.1|	26.58	45.57	79	31	1	35	86	97	175	7.4	34.3
LUCAR	gi|142325301|gb|ECX27034.1|	26.8	40.63	347	122	11	35	252	174	517	4e-21	99
LUCAR	gi|142375961|gb|ECX62231.1|	37.31	50.26	193	74	8	121	266	305	497	4e-21	98.6
LUCAR	gi|142375961|gb|ECX62231.1|	27.85	45.57	79	30	1	35	86	34	112	1.5	36.6
LUCAR	gi|141079437|gb|ECP48052.1|	37.85	50.28	177	66	6	117	249	141	317	4e-21	96.7
LUCAR	gi|142887616|gb|EDB28735.1|	26.51	41.21	347	123	11	35	252	167	510	4e-21	99
LUCAR	gi|136616203|gb|EBP30803.1|	33.68	47.15	193	64	6	79	207	3	195	4e-21	96.7
LUCAR	gi|140240609|gb|ECK48321.1|	36.55	48.22	197	78	7	117	266	2	198	4e-21	95.5
LUCAR	gi|142108169|gb|ECV64892.1|	37.06	50.25	197	77	8	109	258	127	323	4e-21	97.1
LUCAR	gi|142445705|gb|ECY13358.1|	32.23	45.05	273	92	12	87	266	20	292	5e-21	96.7
LUCAR	gi|134682481|gb|EBC79726.1|	37.5	50.54	184	69	7	121	258	65	248	5e-21	96.3
LUCAR	gi|139170309|gb|ECD88892.1|	48	67	100	43	3	171	266	59	153	5e-21	96.3
LUCAR	gi|139955041|gb|ECI61395.1|	36.26	51.46	171	66	5	125	252	1	171	5e-21	95.1
LUCAR	gi|135677930|gb|EBJ16292.1|	38.04	49.46	184	68	6	121	258	46	229	5e-21	95.9
LUCAR	gi|142641583|gb|ECZ52975.1|	37.23	49.47	188	72	7	125	266	3	190	5e-21	95.1
LUCAR	gi|142566951|gb|ECZ00654.1|	38.07	51.14	176	65	6	121	252	241	416	5e-21	97.8
LUCAR	gi|138573236|gb|ECA53312.1|	36.5	48.5	200	80	7	114	266	32	231	6e-21	95.5
LUCAR	gi|139268689|gb|ECE41751.1|	37.31	48.7	193	74	7	121	266	28	220	6e-21	95.5
LUCAR	gi|141890127|gb|ECT96309.1|	58.24	72.53	91	26	5	183	261	1	91	6e-21	93.2
LUCAR	gi|140163973|gb|ECJ95188.1|	38.1	51.19	168	60	6	121	244	124	291	7e-21	95.9
LUCAR	gi|402678013|gb|EJX02549.1|	37.56	50.25	197	76	8	117	266	943	1139	7e-21	99.4
LUCAR	gi|402678013|gb|EJX02549.1|	26.58	43.04	79	31	1	35	86	677	755	9.1	34.3
LUCAR	gi|139766199|gb|ECH31194.1|	37.43	49.73	187	71	7	126	266	1	187	7e-21	94.7
LUCAR	gi|143166700|gb|EDD29742.1|	26.8	40.63	347	122	11	35	252	403	746	7e-21	99
LUCAR	gi|139904823|gb|ECI26520.1|	37.56	49.75	197	76	8	109	258	104	300	7e-21	95.9
LUCAR	gi|143561215|gb|EDF64186.1|	38.34	50.26	193	72	8	121	266	591	783	7e-21	99
LUCAR	gi|143561215|gb|EDF64186.1|	26.58	44.3	79	31	1	35	86	320	398	7.8	34.3
LUCAR	gi|142931526|gb|EDB60625.1|	38.29	53.71	175	53	7	35	154	313	487	7e-21	97.8
LUCAR	gi|140704791|gb|ECM94761.1|	36.55	50.25	197	78	8	109	258	59	255	7e-21	95.9
LUCAR	gi|134439163|gb|EBB35517.1|	34.87	51.28	195	69	7	12	154	63	251	7e-21	95.5
LUCAR	gi|142058834|gb|ECV24377.1|	38.04	50.54	184	68	7	121	258	1046	1229	8e-21	99.4
LUCAR	gi|143042816|gb|EDC39557.1|	37.5	50	176	47	5	33	145	472	647	8e-21	98.6
LUCAR	gi|143042816|gb|EDC39557.1|	43.9	60.98	41	21	2	9	48	380	419	6.2	34.7
LUCAR	gi|143256755|gb|EDD94190.1|	37.82	49.22	193	73	7	121	266	279	471	8e-21	97.8
LUCAR	gi|143256755|gb|EDD94190.1|	29.11	46.84	79	29	2	35	86	8	86	5.1	34.7
LUCAR	gi|141668885|gb|ECS71821.1|	45.1	66.67	102	52	2	171	268	66	167	9e-21	95.9
LUCAR	gi|143487571|gb|EDF25305.1|	38.34	50.26	193	72	8	121	266	359	551	9e-21	98.2
LUCAR	gi|143487571|gb|EDF25305.1|	27.85	45.57	79	30	1	35	86	88	166	1.5	36.6
LUCAR	gi|142616897|gb|ECZ35533.1|	36.52	51.12	178	69	6	114	247	185	362	9e-21	95.9
LUCAR	gi|141262920|gb|ECQ75430.1|	37.5	51.09	184	69	7	121	258	12	195	1e-20	94.7
LUCAR	gi|143753433|gb|EDG61155.1|	35	52.5	200	83	9	114	266	53	252	1e-20	95.1
LUCAR	gi|139929017|gb|ECI43604.1|	36.04	48.73	197	79	7	109	258	24	220	1e-20	94.4
LUCAR	gi|140722689|gb|ECN06789.1|	30.39	39.93	283	101	8	35	221	6	288	1e-20	95.5
LUCAR	gi|143999018|gb|EDI14142.1|	36.89	50.49	206	82	9	109	266	155	360	1e-20	96.3
LUCAR	gi|141897429|gb|ECU01583.1|	53.66	75.61	82	36	1	172	251	63	144	1e-20	95.1
LUCAR	gi|139603262|gb|ECG20491.1|	35.52	50.27	183	68	6	75	207	8	190	1e-20	94.7
LUCAR	gi|139152027|gb|ECD75923.1|	34.68	52.02	173	60	5	35	154	103	275	1e-20	95.5
LUCAR	gi|144049379|gb|EDI49954.1|	35.52	49.73	183	74	5	114	252	157	339	1e-20	95.9
LUCAR	gi|143871215|gb|EDH23127.1|	38.34	50.26	193	72	8	121	266	1044	1236	1e-20	99
LUCAR	gi|143871215|gb|EDH23127.1|	26.58	45.57	79	31	1	35	86	773	851	9.7	34.3
LUCAR	gi|142681265|gb|ECZ81110.1|	39.13	50.54	184	66	7	121	258	435	618	1e-20	98.2
LUCAR	gi|141562962|gb|ECS39410.1|	38.07	49.24	197	75	7	109	258	15	211	1e-20	94.7
LUCAR	gi|136091024|gb|EBL85044.1|	54.12	68.24	85	37	2	169	251	16	100	1e-20	92.4
LUCAR	gi|141266339|gb|ECQ77714.1|	33.63	50.67	223	82	9	12	174	3	219	1e-20	94.7
LUCAR	gi|136584637|gb|EBP10549.1|	65.08	79.37	63	20	2	175	235	1	63	1e-20	90.1
LUCAR	gi|140125545|gb|ECJ71260.1|	38.04	48.37	184	68	6	121	258	31	214	1e-20	94.7
LUCAR	gi|135491439|gb|EBH98957.1|	56.63	72.29	83	34	2	171	251	48	130	1e-20	96.3
LUCAR	gi|135269685|gb|EBG54069.1|	28.31	41.27	332	124	11	35	252	140	471	1e-20	97.1
LUCAR	gi|135393604|gb|EBH33853.1|	37.06	50.25	197	77	8	109	258	47	243	1e-20	94.7
LUCAR	gi|134666819|gb|EBC70501.1|	33.84	50	198	65	6	8	144	155	347	2e-20	95.1
LUCAR	gi|134666819|gb|EBC70501.1|	46.15	61.54	39	20	1	9	46	83	121	0.78	37
LUCAR	gi|142084876|gb|ECV46380.1|	39.13	50.54	184	66	7	121	258	588	771	2e-20	97.8
LUCAR	gi|142213411|gb|ECW44262.1|	37.5	52.84	176	66	6	121	252	875	1050	2e-20	98.2
LUCAR	gi|138193366|gb|EBY32308.1|	36.96	51.09	184	70	7	121	258	46	229	2e-20	94.4
LUCAR	gi|144127809|gb|EDJ06546.1|	32.89	46.05	228	84	7	69	252	32	234	2e-20	94.4
LUCAR	gi|141612830|gb|ECS55576.1|	36.7	49.47	188	73	7	125	266	3	190	2e-20	93.6
LUCAR	gi|136091894|gb|EBL85628.1|	36.46	50	192	71	7	105	252	153	337	2e-20	95.1
LUCAR	gi|137786087|gb|EBV98744.1|	36.93	50	176	67	5	121	252	94	269	2e-20	94.4
LUCAR	gi|136519609|gb|EBO69061.1|	34.93	47.85	209	63	8	12	154	214	415	3e-20	95.5
LUCAR	gi|140563080|gb|ECM22395.1|	51.81	72.29	83	38	1	171	251	54	136	3e-20	94.4
LUCAR	gi|138268437|gb|EBY69378.1|	35.67	53.22	171	58	6	88	206	62	232	3e-20	93.2
LUCAR	gi|142252490|gb|ECW73294.1|	38.04	50.54	184	68	7	121	258	312	495	3e-20	96.3
LUCAR	gi|138756337|gb|ECB76650.1|	35	51.11	180	64	7	85	211	1	180	3e-20	92.4
LUCAR	gi|136446072|gb|EBO21528.1|	53.01	74.7	83	37	1	171	251	50	132	3e-20	94.7
LUCAR	gi|142001092|gb|ECU73861.1|	35.64	46.81	188	75	5	125	266	1	188	3e-20	92.8
LUCAR	gi|135367830|gb|EBH16514.1|	38.59	49.46	184	67	6	121	258	229	412	4e-20	95.1
LUCAR	gi|143957351|gb|EDH84966.1|	36.79	50.78	193	75	8	121	266	52	244	4e-20	93.6
LUCAR	gi|138259354|gb|EBY63205.1|	36.63	51.74	172	57	6	35	154	13	184	4e-20	92.4
LUCAR	gi|141456437|gb|ECR95079.1|	35.9	48.72	195	67	7	12	154	91	279	4e-20	93.6
LUCAR	gi|135147118|gb|EBF79403.1|	38.04	48.91	184	68	6	121	258	7	190	4e-20	92.8
LUCAR	gi|135514829|gb|EBI14004.1|	33.33	48.63	183	70	5	131	261	1	183	4e-20	92.8
LUCAR	gi|142033501|gb|ECV02342.1|	27.43	40	350	128	12	35	258	696	1045	4e-20	97.1
LUCAR	gi|142442691|gb|ECY11109.1|	36.96	50	184	70	7	121	258	430	613	5e-20	96.3
LUCAR	gi|136470991|gb|EBO37642.1|	34.85	51.52	198	82	7	108	258	208	405	5e-20	94.7
LUCAR	gi|143083263|gb|EDC69177.1|	38.59	49.46	184	67	6	121	258	398	581	5e-20	95.9
LUCAR	gi|140946038|gb|ECO57862.1|	36.04	48.73	197	79	7	109	258	9	205	5e-20	92.4
LUCAR	gi|141862255|gb|ECT77021.1|	35.98	49.74	189	76	6	109	252	40	228	6e-20	92
LUCAR	gi|134897736|gb|EBE15557.1|	28.82	42.36	288	100	9	67	252	2	286	7e-20	92.8
LUCAR	gi|138115680|gb|EBX83034.1|	34.5	48	200	84	7	114	266	90	289	7e-20	92.8
LUCAR	gi|402686215|gb|EJX08792.1|	37.06	49.75	197	77	7	117	266	1043	1239	7e-20	96.3
LUCAR	gi|142975903|gb|EDB91803.1|	35.33	50.54	184	73	6	121	258	1	184	8e-20	91.7
LUCAR	gi|143843861|gb|EDH03196.1|	38.59	49.46	184	67	6	121	258	758	941	9e-20	95.9
LUCAR	gi|140733964|gb|ECN14890.1|	55.42	71.08	83	33	2	178	256	1	83	9e-20	92
LUCAR	gi|139608582|gb|ECG24179.1|	49.4	71.08	83	40	1	171	251	66	148	1e-19	92.4
LUCAR	gi|139838910|gb|ECH82132.1|	48.19	72.29	83	41	1	171	251	66	148	1e-19	92
LUCAR	gi|142501641|gb|ECY53795.1|	29.17	43.06	288	99	10	67	252	29	313	1e-19	92.4
LUCAR	gi|143759308|gb|EDG64048.1|	28.82	42.01	288	100	9	67	252	25	309	1e-19	93.2
LUCAR	gi|136415738|gb|EBO01955.1|	37.5	47.83	184	69	6	121	258	333	516	1e-19	94.4
LUCAR	gi|136415738|gb|EBO01955.1|	27.66	44.68	94	36	3	20	86	52	140	2.2	35.8
LUCAR	gi|139715132|gb|ECG97226.1|	36.57	51.43	175	56	6	35	154	33	207	1e-19	91.7
LUCAR	gi|139719842|gb|ECH00590.1|	35.03	48.22	197	81	7	109	258	15	211	1e-19	91.7
LUCAR	gi|143976571|gb|EDH98277.1|	32.83	46.04	265	110	10	14	219	211	466	1e-19	94
LUCAR	gi|138614876|gb|ECA82278.1|	53.54	64.65	99	35	4	174	261	57	155	1e-19	90.9
LUCAR	gi|141852122|gb|ECT69823.1|	34.56	46.54	217	75	9	87	236	19	235	1e-19	91.3
LUCAR	gi|402689211|gb|EJX11250.1|	36.79	49.22	193	75	7	121	266	1047	1239	1e-19	95.5
LUCAR	gi|402689211|gb|EJX11250.1|	25.32	43.04	79	32	1	35	86	777	855	8.7	34.3
LUCAR	gi|136545657|gb|EBO85635.1|	34.1	46.08	217	87	8	109	269	16	232	1e-19	92.4
LUCAR	gi|142992481|gb|EDC03619.1|	36.79	49.74	193	75	8	121	266	480	672	1e-19	94.7
LUCAR	gi|142992481|gb|EDC03619.1|	29.11	46.84	79	29	2	35	86	209	287	9.3	33.9
LUCAR	gi|136789280|gb|EBQ41750.1|	36.05	49.42	172	58	6	35	154	40	211	2e-19	91.7
LUCAR	gi|136473480|gb|EBO39249.1|	36.99	51.45	173	56	6	35	154	352	524	2e-19	94
LUCAR	gi|143281211|gb|EDE10150.1|	35.23	51.14	176	70	5	121	252	167	342	2e-19	92.8
LUCAR	gi|142599041|gb|ECZ23017.1|	50.6	71.08	83	39	1	171	251	42	124	2e-19	93.2
LUCAR	gi|140885497|gb|ECO16951.1|	35.2	50.28	179	71	6	125	258	3	181	2e-19	90.9
LUCAR	gi|143183613|gb|EDD41823.1|	36.27	48.7	193	76	7	121	266	274	466	2e-19	94
LUCAR	gi|143183613|gb|EDD41823.1|	30.38	46.84	79	28	2	35	86	4	82	1.5	36.6
LUCAR	gi|142526629|gb|ECY71890.1|	28.47	42.01	288	101	9	67	252	54	338	2e-19	92
LUCAR	gi|135473703|gb|EBH87562.1|	48.04	66.67	102	42	4	171	261	67	168	2e-19	94
LUCAR	gi|136561974|gb|EBO96100.1|	36.21	50.57	174	56	6	36	154	4	177	2e-19	90.5
LUCAR	gi|141158162|gb|ECQ03120.1|	28.82	41.67	288	100	9	67	252	20	304	2e-19	91.7
LUCAR	gi|141085590|gb|ECP52323.1|	34.97	49.18	183	75	5	114	252	31	213	2e-19	90.9
LUCAR	gi|144004765|gb|EDI18373.1|	37.5	48.37	184	69	6	121	258	600	783	2e-19	94.4
LUCAR	gi|144004765|gb|EDI18373.1|	30.38	45.57	79	28	2	35	86	329	407	3.1	35.4
LUCAR	gi|143150496|gb|EDD18351.1|	28.47	42.01	288	101	9	67	252	43	327	2e-19	92
LUCAR	gi|530955942|gb|EQD38214.1|	38.56	55.56	153	64	5	29	154	19	168	2e-19	89.4
LUCAR	gi|402678729|gb|EJX03077.1|	36.79	49.74	193	75	8	121	266	1047	1239	2e-19	94.7
LUCAR	gi|137198646|gb|EBS75299.1|	29.41	46.27	255	99	12	31	230	72	300	3e-19	91.3
LUCAR	gi|139559912|gb|ECF90709.1|	34.76	52.44	164	64	5	132	252	1	164	3e-19	90.1
LUCAR	gi|135924840|gb|EBK74549.1|	28.47	42.01	288	101	9	67	252	44	328	3e-19	92.4
LUCAR	gi|136061243|gb|EBL64800.1|	28.47	42.01	288	101	9	67	252	33	317	3e-19	92
LUCAR	gi|137318379|gb|EBT42645.1|	53.26	69.57	92	39	3	171	258	21	112	3e-19	89
LUCAR	gi|135940793|gb|EBK85336.1|	28.47	42.01	288	101	9	67	252	54	338	3e-19	92.4
LUCAR	gi|144021091|gb|EDI29779.1|	36.41	49.46	184	71	6	121	258	502	685	3e-19	94
LUCAR	gi|144021091|gb|EDI29779.1|	27.85	45.57	79	30	2	35	86	231	309	9.2	33.9
LUCAR	gi|136812587|gb|EBQ57232.1|	29.59	44.19	267	82	10	33	193	141	407	4e-19	92
LUCAR	gi|143018098|gb|EDC21598.1|	36.41	50.54	184	71	7	121	258	424	607	4e-19	93.6
LUCAR	gi|143018098|gb|EDC21598.1|	25.32	45.57	79	32	1	35	86	153	231	6.9	34.3
LUCAR	gi|140639311|gb|ECM48802.1|	52.17	69.57	92	40	3	171	258	15	106	4e-19	88.6
LUCAR	gi|139595460|gb|ECG15227.1|	35.39	50.56	178	71	6	114	247	108	285	4e-19	90.5
LUCAR	gi|140465969|gb|ECL91505.1|	35.24	46.26	227	70	12	117	266	6	232	4e-19	90.5
LUCAR	gi|134920048|gb|EBE30342.1|	34.17	47.24	199	84	6	121	272	5	203	4e-19	89.4
LUCAR	gi|141107499|gb|ECP67820.1|	35.03	48.22	197	81	6	109	258	4	200	5e-19	89.7
LUCAR	gi|136501531|gb|EBO57422.1|	36.41	47.83	184	71	6	121	258	311	494	5e-19	92.4
LUCAR	gi|143224589|gb|EDD71712.1|	36	51.43	175	57	6	35	154	196	370	5e-19	91.7
LUCAR	gi|142948944|gb|EDB73012.1|	32.81	48.96	192	57	6	32	154	262	450	5e-19	92.4
LUCAR	gi|142948944|gb|EDB73012.1|	43.9	60.98	41	21	2	9	48	171	210	4.6	35
LUCAR	gi|134390120|gb|EBB08437.1|	42.86	63.27	98	52	3	163	256	61	158	6e-19	89.7
LUCAR	gi|402677193|gb|EJX01972.1|	36.55	49.75	197	78	8	117	266	904	1100	6e-19	93.6
LUCAR	gi|136156017|gb|EBM26373.1|	31.2	43.6	250	88	9	65	230	267	516	6e-19	92.4
LUCAR	gi|135885160|gb|EBK47014.1|	51.09	69.57	92	41	3	171	258	33	124	6e-19	88.6
LUCAR	gi|142268276|gb|ECW84924.1|	33.47	46.19	236	86	9	69	258	373	583	6e-19	92.8
LUCAR	gi|142268276|gb|ECW84924.1|	28.72	43.62	94	35	3	20	86	119	207	1	37
LUCAR	gi|140172282|gb|ECK00891.1|	51.09	69.57	92	41	3	171	258	14	105	6e-19	87.8
LUCAR	gi|143747647|gb|EDG58406.1|	28.57	41.81	287	100	9	68	252	1	284	7e-19	90.5
LUCAR	gi|137131110|gb|EBS37703.1|	51.09	69.57	92	41	3	171	258	49	140	7e-19	88.6
LUCAR	gi|140633291|gb|ECM45684.1|	46.07	69.66	89	46	2	166	252	136	224	7e-19	89
LUCAR	gi|134952747|gb|EBE52112.1|	35.33	51.09	184	73	7	121	258	188	371	7e-19	91.3
LUCAR	gi|143159801|gb|EDD24869.1|	28.52	41.9	284	98	9	67	248	13	293	7e-19	89.7
LUCAR	gi|141551268|gb|ECS31339.1|	45.1	62.75	102	52	3	171	268	42	143	8e-19	90.1
LUCAR	gi|143978522|gb|EDH99574.1|	35.87	51.09	184	72	7	121	258	358	541	8e-19	92
LUCAR	gi|143978522|gb|EDH99574.1|	27.85	48.1	79	30	2	35	86	87	165	2.8	35.4
LUCAR	gi|134653175|gb|EBC62609.1|	31.05	44.76	248	106	9	29	230	102	330	8e-19	90.1
LUCAR	gi|137833222|gb|EBW26041.1|	36.36	50.91	165	61	6	114	234	67	231	9e-19	89
LUCAR	gi|142639806|gb|ECZ51693.1|	44	61.6	125	54	5	150	258	39	163	9e-19	88.6
LUCAR	gi|136681516|gb|EBP70643.1|	35.03	48.22	197	81	6	109	258	39	235	1e-18	89.4
LUCAR	gi|142672709|gb|ECZ74940.1|	37.5	49.43	176	65	6	128	258	1	176	1e-18	88.2
LUCAR	gi|137817015|gb|EBW16556.1|	28.52	41.55	284	98	9	67	248	11	291	1e-18	89.4
LUCAR	gi|137227835|gb|EBS91978.1|	50.56	69.66	89	40	3	174	258	1	89	1e-18	86.3
LUCAR	gi|136713745|gb|EBP91714.1|	35.67	50.88	171	67	6	125	252	1	171	1e-18	88.2
LUCAR	gi|142950057|gb|EDB73816.1|	40.82	58.5	147	69	6	128	258	441	585	1e-18	91.7
LUCAR	gi|142950057|gb|EDB73816.1|	53.85	66.67	39	17	1	117	154	344	382	0.032	41.6
LUCAR	gi|142950057|gb|EDB73816.1|	26.57	40.56	143	46	4	35	125	82	217	0.89	37.4
LUCAR	gi|137088013|gb|EBS13735.1|	52.17	69.57	92	40	3	171	258	119	210	1e-18	88.6
LUCAR	gi|136231234|gb|EBM76402.1|	47.83	69.57	92	44	3	171	258	28	119	2e-18	86.7
LUCAR	gi|135837545|gb|EBK15852.1|	51.09	69.57	92	41	3	171	258	78	169	2e-18	88.2
LUCAR	gi|140143824|gb|ECJ82052.1|	28.98	42.4	283	96	10	67	247	33	312	2e-18	89
LUCAR	gi|134467075|gb|EBB51754.1|	54.76	71.43	84	36	2	171	252	118	201	2e-18	88.6
LUCAR	gi|141454662|gb|ECR93829.1|	51.09	69.57	92	41	3	171	258	103	194	2e-18	88.2
LUCAR	gi|140652102|gb|ECM57561.1|	36.36	47.85	209	74	9	117	266	11	219	2e-18	88.2
LUCAR	gi|139978625|gb|ECI77974.1|	51.69	69.66	89	39	3	174	258	39	127	2e-18	86.7
LUCAR	gi|140009921|gb|ECI98230.1|	28.22	41.46	287	101	9	67	251	20	303	2e-18	89
LUCAR	gi|139024750|gb|ECC88488.1|	51.69	69.66	89	39	3	174	258	27	115	2e-18	86.3
LUCAR	gi|142571970|gb|ECZ04114.1|	34.04	56.38	188	97	10	105	266	8	194	2e-18	87.8
LUCAR	gi|142094570|gb|ECV54381.1|	32.5	45.42	240	81	10	102	260	18	257	2e-18	89
LUCAR	gi|137664063|gb|EBV32519.1|	28.57	41.43	280	95	9	67	244	20	296	2e-18	88.2
LUCAR	gi|142753376|gb|EDA32981.1|	53.26	69.57	92	39	3	171	258	238	329	2e-18	89.4
LUCAR	gi|142753376|gb|EDA32981.1|	56.41	66.67	39	16	1	117	154	88	126	0.005	43.9
LUCAR	gi|144061317|gb|EDI58786.1|	51.09	69.57	92	41	3	171	258	129	220	2e-18	88.2
LUCAR	gi|141222160|gb|ECQ46427.1|	40.77	60	130	60	6	154	266	20	149	2e-18	86.7
LUCAR	gi|136731366|gb|EBQ03288.1|	29.76	44.05	252	81	7	35	190	242	493	2e-18	90.5
LUCAR	gi|142121425|gb|ECV74671.1|	34.78	49.46	184	74	6	121	258	146	329	3e-18	89
LUCAR	gi|140995549|gb|ECO92605.1|	51.69	69.66	89	39	3	174	258	62	150	3e-18	86.7
LUCAR	gi|144037150|gb|EDI41053.1|	35.33	48.37	184	73	5	121	258	266	449	3e-18	90.1
LUCAR	gi|135332401|gb|EBG92765.1|	45.92	67.35	98	48	4	174	266	2	99	3e-18	85.1
LUCAR	gi|135721314|gb|EBJ43122.1|	43.24	62.16	111	52	3	172	271	2	112	3e-18	88.6
LUCAR	gi|140381187|gb|ECL38535.1|	50	69.57	92	42	3	171	258	29	120	3e-18	86.3
LUCAR	gi|137924212|gb|EBW78093.1|	62.16	72.97	74	17	4	199	261	2	75	3e-18	85.1
LUCAR	gi|135979220|gb|EBL11238.1|	26.11	40.06	337	117	11	35	242	161	494	3e-18	90.1
LUCAR	gi|142149354|gb|ECV95361.1|	34.96	46.02	226	70	12	118	266	1	226	3e-18	87.8
LUCAR	gi|139843989|gb|ECH85760.1|	50	69.57	92	42	3	171	258	50	141	3e-18	86.7
LUCAR	gi|141830208|gb|ECT54334.1|	51.09	69.57	92	41	3	171	258	71	162	3e-18	87
LUCAR	gi|144089723|gb|EDI79262.1|	35.98	48.15	189	53	8	33	153	17	205	4e-18	86.7
LUCAR	gi|140761906|gb|ECN33818.1|	70.18	84.21	57	15	2	187	241	8	64	4e-18	82.8
LUCAR	gi|139776057|gb|ECH38050.1|	46.74	69.57	92	45	3	171	258	48	139	4e-18	85.9
LUCAR	gi|136166273|gb|EBM33046.1|	42.19	58.59	128	63	6	149	266	11	137	4e-18	85.9
LUCAR	gi|136760913|gb|EBQ22681.1|	49.44	70.79	89	41	3	174	258	4	92	4e-18	84.7
LUCAR	gi|139909105|gb|ECI29639.1|	40.77	60.77	130	60	6	154	266	20	149	4e-18	85.9
LUCAR	gi|138597543|gb|ECA69967.1|	51.69	69.66	89	39	3	174	258	101	189	5e-18	86.7
LUCAR	gi|135371309|gb|EBH18837.1|	49.45	69.23	91	42	3	174	260	68	158	5e-18	86.3
LUCAR	gi|136238241|gb|EBM81143.1|	40.77	59.23	130	60	6	154	266	7	136	5e-18	85.5
LUCAR	gi|140443352|gb|ECL78850.1|	51.09	69.57	92	41	3	171	258	168	259	5e-18	87.4
LUCAR	gi|140443352|gb|ECL78850.1|	56.41	66.67	39	16	1	117	154	18	56	0.006	43.5
LUCAR	gi|137826318|gb|EBW22006.1|	51.69	69.66	89	39	3	174	258	115	203	5e-18	86.7
LUCAR	gi|140481513|gb|ECL96591.1|	37.5	55.68	176	90	8	101	258	44	217	5e-18	87
LUCAR	gi|139782900|gb|ECH42988.1|	51.69	69.66	89	39	3	174	258	99	187	5e-18	86.7
LUCAR	gi|135410044|gb|EBH44913.1|	50	69.57	92	42	3	171	258	91	182	5e-18	86.7
LUCAR	gi|142990797|gb|EDC02461.1|	50	68.48	92	42	3	171	258	7	98	6e-18	85.1
LUCAR	gi|135395565|gb|EBH35173.1|	51.09	69.57	92	41	3	171	258	238	329	6e-18	87.8
LUCAR	gi|135395565|gb|EBH35173.1|	56.41	66.67	39	16	1	117	154	88	126	0.005	43.9
LUCAR	gi|141685741|gb|ECS80718.1|	41.44	66.67	111	56	4	157	258	8	118	6e-18	85.1
LUCAR	gi|138735657|gb|ECB65180.1|	50.56	69.66	89	40	3	174	258	43	131	6e-18	85.5
LUCAR	gi|139843232|gb|ECH85221.1|	45.92	67.35	98	48	4	174	266	41	138	6e-18	85.1
LUCAR	gi|136328324|gb|EBN42324.1|	51.69	69.66	89	39	3	174	258	118	206	6e-18	86.7
LUCAR	gi|139636324|gb|ECG42016.1|	50.56	69.66	89	40	3	174	258	11	99	6e-18	84.3
LUCAR	gi|141461839|gb|ECR98239.1|	50.56	70.79	89	40	3	174	258	139	227	6e-18	86.3
LUCAR	gi|136473377|gb|EBO39186.1|	40.5	62.81	121	56	5	154	258	18	138	6e-18	85.5
LUCAR	gi|139972326|gb|ECI73506.1|	51.69	69.66	89	39	3	174	258	134	222	7e-18	86.3
LUCAR	gi|138962896|gb|ECC60680.1|	42.24	63.79	116	57	5	161	266	15	130	7e-18	84.7
LUCAR	gi|143684705|gb|EDG26323.1|	35.23	52.27	176	51	7	20	137	207	377	7e-18	87.8
LUCAR	gi|137344257|gb|EBT57116.1|	38.93	58.39	149	74	6	127	258	87	235	7e-18	86.7
LUCAR	gi|137344257|gb|EBT57116.1|	60	66.67	30	12	0	125	154	3	32	0.11	39.7
LUCAR	gi|136520786|gb|EBO69817.1|	40.6	60.15	133	67	6	146	266	50	182	7e-18	85.9
LUCAR	gi|137673988|gb|EBV38148.1|	44.55	66.34	101	51	4	171	266	31	131	8e-18	84.7
LUCAR	gi|139014109|gb|ECC81133.1|	50	68.48	92	42	3	171	258	30	121	8e-18	85.1
LUCAR	gi|137872104|gb|EBW48336.1|	30.45	43.21	243	89	8	87	252	4	243	8e-18	86.3
LUCAR	gi|141786110|gb|ECT28369.1|	48.91	69.57	92	43	3	171	258	62	153	8e-18	85.5
LUCAR	gi|140146443|gb|ECJ83155.1|	44.55	66.34	101	51	4	171	266	6	106	8e-18	84
LUCAR	gi|142765231|gb|EDA41555.1|	53.57	71.43	84	37	2	171	252	35	118	8e-18	85.1
LUCAR	gi|141381034|gb|ECR42921.1|	29.63	43.62	243	91	8	87	252	13	252	8e-18	86.7
LUCAR	gi|141769984|gb|ECT19821.1|	51.69	69.66	89	39	3	174	258	154	242	8e-18	86.7
LUCAR	gi|141769984|gb|ECT19821.1|	53.85	64.1	39	17	1	117	154	1	39	0.008	43.1
LUCAR	gi|136475022|gb|EBO40245.1|	42.24	63.79	116	57	5	161	266	17	132	8e-18	84.7
LUCAR	gi|143076865|gb|EDC64500.1|	50	69.57	92	42	3	171	258	101	192	9e-18	86.3
LUCAR	gi|136780463|gb|EBQ35856.1|	35.47	51.16	172	67	6	121	248	379	550	9e-18	89
LUCAR	gi|138426341|gb|EBZ59050.1|	45.92	67.35	98	48	4	174	266	3	100	9e-18	84
LUCAR	gi|142663571|gb|ECZ68417.1|	45.92	67.35	98	48	4	174	266	110	207	9e-18	85.9
LUCAR	gi|138288515|gb|EBY80921.1|	47.83	68.48	92	44	3	173	260	74	165	9e-18	85.5
LUCAR	gi|139544195|gb|ECF79499.1|	48.31	70.79	89	42	3	174	258	1	89	1e-17	83.6
LUCAR	gi|137546612|gb|EBU67788.1|	35.8	47.73	176	68	5	128	258	1	176	1e-17	85.5
LUCAR	gi|137565721|gb|EBU78648.1|	45.92	67.35	98	48	4	174	266	28	125	1e-17	84.3
LUCAR	gi|136588912|gb|EBP13264.1|	40.65	58.54	123	61	4	148	258	20	142	1e-17	84.7
LUCAR	gi|144204591|gb|EDJ62847.1|	45.92	67.35	98	48	4	174	266	1	98	1e-17	83.6
LUCAR	gi|139533987|gb|ECF72586.1|	42.61	63.48	115	56	5	162	266	16	130	1e-17	84.3
LUCAR	gi|135749225|gb|EBJ60395.1|	47.87	65.96	94	45	3	172	261	21	114	1e-17	86.7
LUCAR	gi|135315656|gb|EBG81471.1|	52.38	72.62	84	38	2	171	252	184	267	1e-17	86.7
LUCAR	gi|135315656|gb|EBG81471.1|	56.41	66.67	39	16	1	117	154	34	72	0.005	43.9
LUCAR	gi|139133513|gb|ECD63139.1|	51.69	69.66	89	39	3	174	258	151	239	1e-17	86.3
LUCAR	gi|139133513|gb|ECD63139.1|	62.86	68.57	35	12	1	121	154	2	36	0.003	44.7
LUCAR	gi|135404815|gb|EBH41394.1|	48.89	68.89	90	44	2	165	252	5	94	1e-17	84
LUCAR	gi|136965289|gb|EBR44574.1|	45.92	67.35	98	48	4	174	266	31	128	1e-17	84.3
LUCAR	gi|138930434|gb|ECC46890.1|	51.69	68.54	89	39	3	174	258	26	114	1e-17	84
LUCAR	gi|135493793|gb|EBI00478.1|	45.92	67.35	98	48	4	174	266	10	107	1e-17	83.6
LUCAR	gi|134965295|gb|EBE60494.1|	45.92	67.35	98	48	4	174	266	20	117	1e-17	84
LUCAR	gi|136463368|gb|EBO32713.1|	48.91	68.48	92	43	3	171	258	59	150	1e-17	84.7
LUCAR	gi|139977630|gb|ECI77278.1|	45.92	67.35	98	48	4	174	266	9	106	1e-17	83.6
LUCAR	gi|139480354|gb|ECF37109.1|	45.92	67.35	98	48	4	174	266	2	99	1e-17	83.6
LUCAR	gi|141364500|gb|ECR31200.1|	45.92	67.35	98	48	4	174	266	33	130	1e-17	84.3
LUCAR	gi|143437491|gb|EDE95267.1|	45.92	67.35	98	48	4	174	266	36	133	1e-17	84.3
LUCAR	gi|140436739|gb|ECL74227.1|	48.91	69.57	92	43	3	171	258	15	106	1e-17	84.3
LUCAR	gi|138928114|gb|ECC45891.1|	41.32	61.16	121	55	5	154	258	54	174	1e-17	85.1
LUCAR	gi|140490949|gb|ECL99752.1|	45.92	67.35	98	48	4	174	266	33	130	1e-17	84
LUCAR	gi|139234582|gb|ECE31681.1|	45.92	67.35	98	48	4	174	266	33	130	1e-17	84
LUCAR	gi|140447992|gb|ECL82241.1|	45.92	66.33	98	48	4	174	266	4	101	1e-17	83.2
LUCAR	gi|135806434|gb|EBJ96287.1|	45.92	67.35	98	48	4	174	266	14	111	1e-17	83.6
LUCAR	gi|136985970|gb|EBR56338.1|	51.69	69.66	89	39	3	174	258	167	255	1e-17	85.9
LUCAR	gi|136985970|gb|EBR56338.1|	54.17	64.58	48	20	2	108	154	6	52	0.002	45.4
LUCAR	gi|406516832|gb|EKC48686.1|	50	67.02	94	43	3	171	260	12	105	1e-17	82.8
LUCAR	gi|144219942|gb|EDJ73843.1|	45.92	66.33	98	48	4	174	266	3	100	1e-17	83.2
LUCAR	gi|138475279|gb|EBZ92827.1|	57.53	71.23	73	29	2	181	251	1	73	1e-17	85.5
LUCAR	gi|138187650|gb|EBY29178.1|	50	69.57	92	42	3	171	258	106	197	1e-17	85.5
LUCAR	gi|141999716|gb|ECU72987.1|	45.92	67.35	98	48	4	174	266	15	112	1e-17	83.6
LUCAR	gi|138485840|gb|EBZ96201.1|	48.91	68.48	92	43	3	171	258	104	195	1e-17	85.5
LUCAR	gi|135973862|gb|EBL07621.1|	45.92	67.35	98	48	4	174	266	34	131	1e-17	84
LUCAR	gi|140770974|gb|ECN39263.1|	51.09	69.57	92	41	3	171	258	158	249	1e-17	85.9
LUCAR	gi|140770974|gb|ECN39263.1|	53.85	66.67	39	17	1	117	154	8	46	0.007	43.1
LUCAR	gi|140913012|gb|ECO34691.1|	44.55	66.34	101	51	4	171	266	32	132	1e-17	84
LUCAR	gi|135348003|gb|EBH03234.1|	51.09	69.57	92	41	3	171	258	398	489	1e-17	88.2
LUCAR	gi|135348003|gb|EBH03234.1|	53.85	66.67	39	17	1	117	154	248	286	0.023	42
LUCAR	gi|137845868|gb|EBW33267.1|	45.92	67.35	98	48	4	174	266	12	109	1e-17	83.6
LUCAR	gi|142900651|gb|EDB38195.1|	45.92	67.35	98	48	4	174	266	14	111	1e-17	83.6
LUCAR	gi|141133038|gb|ECP85798.1|	51.69	68.54	89	39	3	174	258	62	150	1e-17	84.7
LUCAR	gi|138673575|gb|ECB21681.1|	45.92	67.35	98	48	4	174	266	13	110	1e-17	83.6
LUCAR	gi|138345218|gb|EBZ10111.1|	34.44	55.56	180	92	7	99	252	5	184	1e-17	85.5
LUCAR	gi|142338864|gb|ECX37054.1|	45.92	67.35	98	48	4	174	266	37	134	1e-17	84
LUCAR	gi|134325750|gb|EBA65601.1|	50	69.57	92	42	3	171	258	148	239	1e-17	85.9
LUCAR	gi|134325750|gb|EBA65601.1|	60	65.71	35	13	1	121	154	2	36	0.037	41.2
LUCAR	gi|138942095|gb|ECC51892.1|	51.69	69.66	89	39	3	174	258	194	282	1e-17	86.3
LUCAR	gi|138942095|gb|ECC51892.1|	54.17	64.58	48	20	2	108	154	33	79	0.002	45.1
LUCAR	gi|142506432|gb|ECY57192.1|	45.92	67.35	98	48	4	174	266	15	112	1e-17	83.6
LUCAR	gi|140422225|gb|ECL64961.1|	44.55	66.34	101	51	4	171	266	49	149	1e-17	84.3
LUCAR	gi|135911096|gb|EBK65081.1|	45.92	67.35	98	48	4	174	266	27	124	1e-17	84
LUCAR	gi|134375888|gb|EBA99009.1|	50	71.43	84	40	2	171	252	28	111	1e-17	84
LUCAR	gi|136740627|gb|EBQ09358.1|	42.61	63.48	115	56	5	162	266	9	123	1e-17	83.6
LUCAR	gi|142937211|gb|EDB64624.1|	43.86	64.04	114	54	5	162	265	104	217	1e-17	85.5
LUCAR	gi|142261077|gb|ECW79631.1|	45.92	67.35	98	48	4	174	266	8	105	2e-17	83.2
LUCAR	gi|139626462|gb|ECG35208.1|	47.19	69.66	89	43	3	174	258	26	114	2e-17	83.6
LUCAR	gi|134626738|gb|EBC46995.1|	45.92	66.33	98	48	4	174	266	26	123	2e-17	83.6
LUCAR	gi|139070028|gb|ECD20609.1|	41.46	60.16	123	56	5	154	260	11	133	2e-17	84
LUCAR	gi|135876377|gb|EBK40848.1|	47.17	61.32	106	37	5	187	273	1	106	2e-17	83.2
LUCAR	gi|140640828|gb|ECM49828.1|	44.14	63.96	111	53	4	157	258	15	125	2e-17	84
LUCAR	gi|136752082|gb|EBQ16899.1|	45.92	67.35	98	48	4	174	266	26	123	2e-17	83.6
LUCAR	gi|138668436|gb|ECB17985.1|;gi|138692961|gb|ECB35222.1|;gi|140184631|gb|ECK09799.1|;gi|142025170|gb|ECU94696.1|	45.92	67.35	98	48	4	174	266	15	112	2e-17	83.2
LUCAR	gi|139631927|gb|ECG38996.1|	45.92	66.33	98	48	4	174	266	21	118	2e-17	83.6
LUCAR	gi|137855127|gb|EBW38608.1|	44.04	65.14	109	52	4	161	260	120	228	2e-17	85.5
LUCAR	gi|138500302|gb|ECA03714.1|	42.61	63.48	115	56	5	162	266	24	138	2e-17	84
LUCAR	gi|137255858|gb|EBT07660.1|	42.15	61.98	121	54	5	154	258	148	268	2e-17	85.9
LUCAR	gi|137255858|gb|EBT07660.1|	57.14	71.43	35	14	1	121	154	30	64	0.039	41.2
LUCAR	gi|139502105|gb|ECF50866.1|	45.13	61.95	113	48	4	154	252	9	121	2e-17	84.3
LUCAR	gi|135333429|gb|EBG93459.1|	47.42	68.04	97	46	4	174	265	126	222	2e-17	85.1
LUCAR	gi|144182078|gb|EDJ46575.1|	51.19	70.24	84	39	2	171	252	14	97	2e-17	83.2
LUCAR	gi|143439071|gb|EDE96189.1|	51.69	69.66	89	39	3	174	258	213	301	2e-17	85.9
LUCAR	gi|143439071|gb|EDE96189.1|	54.17	64.58	48	20	2	108	154	52	98	0.002	45.4
LUCAR	gi|134720555|gb|EBD01970.1|	40	60	130	61	6	154	266	30	159	2e-17	84.3
LUCAR	gi|135332404|gb|EBG92767.1|	45.92	66.33	98	48	4	174	266	9	106	2e-17	83.2
LUCAR	gi|143613136|gb|EDF86580.1|	47.25	70.33	91	44	3	174	260	257	347	2e-17	86.7
LUCAR	gi|143613136|gb|EDF86580.1|	53.85	66.67	39	17	1	117	154	103	141	0.01	43.1
LUCAR	gi|138372569|gb|EBZ21948.1|	46.74	68.48	92	45	3	173	260	82	173	2e-17	84.7
LUCAR	gi|135560461|gb|EBI43170.1|	47.25	69.23	91	44	3	174	260	54	144	2e-17	84
LUCAR	gi|140046276|gb|ECJ21943.1|	50.56	68.54	89	40	3	174	258	1	89	2e-17	83.2
LUCAR	gi|135755788|gb|EBJ64474.1|	40.77	59.23	130	60	6	154	266	31	160	2e-17	84.3
LUCAR	gi|139806160|gb|ECH59316.1|	45.92	66.33	98	48	4	174	266	31	128	2e-17	83.6
LUCAR	gi|139951272|gb|ECI58678.1|	30.45	42.8	243	89	8	87	252	13	252	2e-17	85.1
LUCAR	gi|136266201|gb|EBN00163.1|	45.92	66.33	98	48	4	174	266	6	103	2e-17	82.8
LUCAR	gi|137396184|gb|EBT86428.1|	42.28	60.16	123	55	5	154	260	48	170	2e-17	84.3
LUCAR	gi|137375983|gb|EBT74894.1|	32.84	45.59	204	77	7	109	252	24	227	2e-17	85.1
LUCAR	gi|137980014|gb|EBX09655.1|	45.92	66.33	98	48	4	174	266	28	125	2e-17	83.2
LUCAR	gi|141424400|gb|ECR73156.1|	34.02	50.52	194	82	8	83	230	87	280	2e-17	85.5
LUCAR	gi|136805421|gb|EBQ52475.1|	33.73	53.01	166	59	6	40	154	1	166	2e-17	84.7
LUCAR	gi|135843658|gb|EBK19676.1|	43.12	65.14	109	53	4	161	260	65	173	2e-17	84.3
LUCAR	gi|143127541|gb|EDD01528.1|	30.45	44.03	243	89	9	87	252	5	244	2e-17	85.9
LUCAR	gi|134484280|gb|EBB61943.1|	43.12	65.14	109	53	4	161	260	33	141	2e-17	84
LUCAR	gi|135762494|gb|EBJ68643.1|	44.55	65.35	101	51	4	171	266	35	135	2e-17	83.6
LUCAR	gi|138690319|gb|ECB33404.1|	45.92	66.33	98	48	4	174	266	33	130	2e-17	83.6
LUCAR	gi|140736223|gb|ECN16503.1|	45.92	67.35	98	48	4	174	266	57	154	2e-17	84
LUCAR	gi|135033959|gb|EBF07050.1|	42.61	62.61	115	56	5	162	266	16	130	2e-17	83.6
LUCAR	gi|135067088|gb|EBF28147.1|	51.19	70.24	84	39	2	171	252	17	100	2e-17	83.2
LUCAR	gi|134512781|gb|EBB78689.1|	45.92	67.35	98	48	4	174	266	53	150	2e-17	84
LUCAR	gi|143822196|gb|EDG87549.1|	45.92	66.33	98	48	4	174	266	37	134	2e-17	83.6
LUCAR	gi|135319236|gb|EBG83885.1|	41.46	60.16	123	56	5	154	260	109	231	2e-17	85.1
LUCAR	gi|143713140|gb|EDG40752.1|	45.92	67.35	98	48	4	174	266	41	138	2e-17	83.6
LUCAR	gi|137897707|gb|EBW63021.1|	43.12	65.14	109	53	4	161	260	39	147	2e-17	84
LUCAR	gi|138062916|gb|EBX53409.1|	42.61	63.48	115	56	5	162	266	28	142	2e-17	83.6
LUCAR	gi|140150046|gb|ECJ85632.1|	44.35	62.61	115	50	4	152	252	185	299	2e-17	85.5
LUCAR	gi|140150046|gb|ECJ85632.1|	54.17	64.58	48	20	2	109	154	57	104	0.002	44.7
LUCAR	gi|140236282|gb|ECK45211.1|	45.92	67.35	98	48	4	174	266	53	150	2e-17	83.6
LUCAR	gi|138209110|gb|EBY42521.1|	45.92	67.35	98	48	4	174	266	49	146	2e-17	83.6
LUCAR	gi|138063326|gb|EBX53637.1|	40.91	60.61	132	66	6	146	265	85	216	2e-17	84.7
LUCAR	gi|139283437|gb|ECE44606.1|	45.92	67.35	98	48	4	174	266	57	154	2e-17	84
LUCAR	gi|139145709|gb|ECD71530.1|	42.61	63.48	115	56	5	162	266	37	151	3e-17	83.6
LUCAR	gi|138597306|gb|ECA69795.1|	45.92	67.35	98	48	4	174	266	57	154	3e-17	83.6
LUCAR	gi|143516323|gb|EDF41243.1|	40.31	60.47	129	60	6	154	265	108	236	3e-17	85.1
LUCAR	gi|142334375|gb|ECX33773.1|	45.92	66.33	98	48	4	174	266	37	134	3e-17	83.2
LUCAR	gi|135004732|gb|EBE87244.1|	47.25	69.23	91	44	3	174	260	85	175	3e-17	84.3
LUCAR	gi|138040004|gb|EBX41448.1|	45.92	67.35	98	48	4	174	266	70	167	3e-17	84
LUCAR	gi|137525228|gb|EBU56145.1|	29.22	43.62	243	92	8	87	252	21	260	3e-17	84.7
LUCAR	gi|141732688|gb|ECT01008.1|	45.92	67.35	98	48	4	174	266	51	148	3e-17	83.6
LUCAR	gi|138818923|gb|ECC00216.1|	42.15	61.98	121	54	5	154	258	116	236	3e-17	85.1
LUCAR	gi|138818923|gb|ECC00216.1|	56.67	66.67	30	13	0	125	154	3	32	0.19	38.9
LUCAR	gi|143693533|gb|EDG31644.1|	47.25	69.23	91	44	3	174	260	51	141	3e-17	83.6
LUCAR	gi|140380242|gb|ECL37852.1|	30.04	42.8	243	90	8	87	252	14	253	3e-17	84.7
LUCAR	gi|139194698|gb|ECE05990.1|	51.69	69.66	89	39	3	174	258	147	235	3e-17	85.1
LUCAR	gi|139194698|gb|ECE05990.1|	60	66.67	30	12	0	125	154	3	32	0.058	40.4
LUCAR	gi|135007787|gb|EBE89312.1|	30.45	44.03	243	89	9	87	252	15	254	3e-17	85.5
LUCAR	gi|141207083|gb|ECQ35960.1|	45.92	67.35	98	48	4	174	266	81	178	3e-17	84
LUCAR	gi|141215262|gb|ECQ41660.1|	45.92	67.35	98	48	4	174	266	86	183	3e-17	84.3
LUCAR	gi|143867745|gb|EDH20588.1|	51.11	70	90	40	3	173	258	247	336	3e-17	86.3
LUCAR	gi|143867745|gb|EDH20588.1|	56.41	69.23	39	16	1	117	154	94	132	0.003	44.7
LUCAR	gi|137375883|gb|EBT74845.1|	45.92	67.35	98	48	4	174	266	184	281	3e-17	85.1
LUCAR	gi|137375883|gb|EBT74845.1|	53.85	66.67	39	17	1	117	154	30	68	0.016	42.4
LUCAR	gi|143337348|gb|EDE41560.1|	36.63	47.52	202	58	9	121	252	1244	1445	3e-17	88.6
LUCAR	gi|143337348|gb|EDE41560.1|	24.32	43.92	148	70	6	19	130	959	1100	0.59	38.1
LUCAR	gi|143337348|gb|EDE41560.1|	24.55	40.45	220	127	9	14	217	816	1012	5.7	34.7
LUCAR	gi|140660796|gb|ECM63567.1|	41.09	60.47	129	59	6	154	265	127	255	3e-17	85.1
LUCAR	gi|140660796|gb|ECM63567.1|	46.67	60	45	20	1	110	154	3	43	0.092	39.7
LUCAR	gi|135896716|gb|EBK55107.1|	45.92	67.35	98	48	4	174	266	65	162	3e-17	84
LUCAR	gi|135753306|gb|EBJ62936.1|	45.92	67.35	98	48	4	174	266	60	157	3e-17	83.6
LUCAR	gi|140978977|gb|ECO80851.1|	36.31	50.6	168	59	7	35	154	121	288	3e-17	85.1
LUCAR	gi|135761700|gb|EBJ68146.1|	42.61	63.48	115	56	5	162	266	40	154	3e-17	83.6
LUCAR	gi|139089096|gb|ECD33572.1|	45.92	67.35	98	48	4	174	266	67	164	3e-17	84
LUCAR	gi|142368664|gb|ECX57446.1|	47.25	69.23	91	44	3	174	260	55	145	3e-17	83.6
LUCAR	gi|134745558|gb|EBD16264.1|	43.52	64.81	108	52	4	162	260	51	158	3e-17	84
LUCAR	gi|139131579|gb|ECD61795.1|	44.14	63.96	111	53	4	157	258	35	145	3e-17	83.6
LUCAR	gi|139169331|gb|ECD88179.1|	43.52	64.81	108	52	4	162	260	50	157	3e-17	83.6
LUCAR	gi|137274725|gb|EBT18298.1|	45.92	67.35	98	48	4	174	266	50	147	3e-17	83.6
LUCAR	gi|136432083|gb|EBO12466.1|	48.91	68.48	92	43	3	171	258	132	223	3e-17	84.7
LUCAR	gi|139031273|gb|ECC93085.1|	47.19	69.66	89	43	3	174	258	19	107	3e-17	82.8
LUCAR	gi|139807416|gb|ECH60231.1|	45.92	67.35	98	48	4	174	266	63	160	3e-17	83.6
LUCAR	gi|135475219|gb|EBH88586.1|	45.92	66.33	98	48	4	174	266	79	176	3e-17	84
LUCAR	gi|138264883|gb|EBY66846.1|	47.25	69.23	91	44	3	174	260	81	171	3e-17	83.2
LUCAR	gi|140664709|gb|ECM66277.1|	45.92	67.35	98	48	4	174	266	55	152	3e-17	83.6
LUCAR	gi|135664010|gb|EBJ07718.1|	47.25	69.23	91	44	3	174	260	80	170	3e-17	84
LUCAR	gi|135923578|gb|EBK73735.1|	45.92	67.35	98	48	4	174	266	56	153	3e-17	83.6
LUCAR	gi|138259356|gb|EBY63207.1|	70.49	78.69	61	14	3	200	256	1	61	3e-17	82
LUCAR	gi|138423352|gb|EBZ56987.1|	45.92	67.35	98	48	4	174	266	69	166	3e-17	83.6
LUCAR	gi|141164227|gb|ECQ07466.1|	45.92	67.35	98	48	4	174	266	86	183	3e-17	84
LUCAR	gi|140291113|gb|ECK77737.1|	53.57	71.43	84	37	2	171	252	97	180	3e-17	84.3
LUCAR	gi|134646171|gb|EBC58518.1|	45.92	67.35	98	48	4	174	266	66	163	3e-17	83.6
LUCAR	gi|142775161|gb|EDA48967.1|	47.25	69.23	91	44	3	174	260	81	171	3e-17	84
LUCAR	gi|140395943|gb|ECL48652.1|	51.19	72.62	84	39	2	171	252	155	238	3e-17	84.3
LUCAR	gi|140395943|gb|ECL48652.1|	56.41	69.23	39	16	1	117	154	4	42	0.003	44.3
LUCAR	gi|137124704|gb|EBS34106.1|	51.85	70.37	81	37	2	174	252	11	91	3e-17	83.2
LUCAR	gi|136973986|gb|EBR49531.1|	50	69.32	88	40	3	175	258	1	88	3e-17	82
LUCAR	gi|142364339|gb|ECX54664.1|	47.25	69.23	91	44	3	174	260	85	175	3e-17	84
LUCAR	gi|137630927|gb|EBV15303.1|	47.25	69.23	91	44	3	174	260	86	176	3e-17	84
LUCAR	gi|142237290|gb|ECW62045.1|	45.92	67.35	98	48	4	174	266	68	165	3e-17	83.6
LUCAR	gi|143113719|gb|EDC91383.1|	44.9	67.35	98	49	4	174	266	5	102	3e-17	82
LUCAR	gi|134750593|gb|EBD19149.1|	47.25	69.23	91	44	3	174	260	75	165	3e-17	83.6
LUCAR	gi|136736624|gb|EBQ06744.1|	44.9	67.35	98	49	4	174	266	9	106	3e-17	82.4
LUCAR	gi|142568033|gb|ECZ01395.1|	45.92	66.33	98	48	4	174	266	46	143	3e-17	83.2
LUCAR	gi|142793915|gb|EDA62932.1|	51.69	69.66	89	39	3	174	258	414	502	4e-17	87
LUCAR	gi|142793915|gb|EDA62932.1|	56.41	66.67	39	16	1	117	154	261	299	0.002	45.1
LUCAR	gi|135928395|gb|EBK76962.1|	51.09	69.57	92	41	3	171	258	255	346	4e-17	86.3
LUCAR	gi|135928395|gb|EBK76962.1|	56.41	66.67	39	16	1	117	154	105	143	0.002	45.4
LUCAR	gi|139462455|gb|ECF27042.1|	47.25	68.13	91	44	3	174	260	77	167	4e-17	83.6
LUCAR	gi|136970318|gb|EBR47450.1|	47.25	68.13	91	44	3	174	260	81	171	4e-17	83.6
LUCAR	gi|142229976|gb|ECW56610.1|	50	69.57	92	42	3	171	258	263	354	4e-17	85.9
LUCAR	gi|142229976|gb|ECW56610.1|	56.41	66.67	39	16	1	117	154	113	151	0.002	45.1
LUCAR	gi|140220152|gb|ECK34096.1|	40.65	61.79	123	57	5	154	260	75	197	4e-17	84
LUCAR	gi|140035563|gb|ECJ15547.1|	40.65	60.98	123	57	5	154	260	75	197	4e-17	84
LUCAR	gi|135576684|gb|EBI53566.1|	42.15	61.16	121	54	5	154	258	119	239	4e-17	84.3
LUCAR	gi|135576684|gb|EBI53566.1|	60	71.43	35	13	1	121	154	1	35	0.011	42.7
LUCAR	gi|141075583|gb|ECP45373.1|	31.25	43.75	240	91	8	87	252	2	241	4e-17	84.7
LUCAR	gi|143739483|gb|EDG53438.1|	47.25	69.23	91	44	3	174	260	101	191	4e-17	84
LUCAR	gi|137267293|gb|EBT14103.1|	53.09	72.84	81	36	2	174	252	186	266	4e-17	84.7
LUCAR	gi|137267293|gb|EBT14103.1|	52.08	64.58	48	21	2	108	154	25	71	0.006	43.5
LUCAR	gi|140964044|gb|ECO70751.1|	45.92	66.33	98	48	4	174	266	69	166	4e-17	83.6
LUCAR	gi|138475314|gb|EBZ92852.1|	33.5	47.78	203	78	9	2	154	61	256	4e-17	84.3
LUCAR	gi|141367235|gb|ECR33074.1|	46.39	67.01	97	47	4	174	265	43	139	4e-17	82.8
LUCAR	gi|137156515|gb|EBS51890.1|	58.11	71.62	74	20	4	199	261	1	74	4e-17	81.6
LUCAR	gi|143413249|gb|EDE82232.1|	51.69	69.66	89	39	3	174	258	428	516	4e-17	87
LUCAR	gi|143413249|gb|EDE82232.1|	56.41	66.67	39	16	1	117	154	275	313	0.003	45.1
LUCAR	gi|135277711|gb|EBG58792.1|	51.25	68.75	80	37	2	174	251	67	146	4e-17	83.2
LUCAR	gi|137640416|gb|EBV20061.1|	30.04	42.8	243	90	8	87	252	1	240	4e-17	84.3
LUCAR	gi|135487678|gb|EBH96541.1|	47.25	69.23	91	44	3	174	260	104	194	4e-17	84
LUCAR	gi|141040540|gb|ECP22327.1|	46.39	67.01	97	47	4	174	265	41	137	4e-17	82.8
LUCAR	gi|141138928|gb|ECP89612.1|	62.12	75.76	66	23	2	188	251	1	66	4e-17	82
LUCAR	gi|142673423|gb|ECZ75454.1|	45.92	66.33	98	48	4	174	266	63	160	4e-17	83.2
LUCAR	gi|134806908|gb|EBD56371.1|	47.25	69.23	91	44	3	174	260	101	191	4e-17	84
LUCAR	gi|142312676|gb|ECX17684.1|	48.91	66.3	92	43	3	171	258	34	125	4e-17	82.8
LUCAR	gi|134804209|gb|EBD54666.1|	37.34	48.1	158	55	5	121	234	386	543	5e-17	86.7
LUCAR	gi|134804209|gb|EBD54666.1|	30.38	45.57	79	28	2	35	86	115	193	2.3	35.8
LUCAR	gi|134842901|gb|EBD79273.1|	47.25	68.13	91	44	3	174	260	47	137	5e-17	82.8
LUCAR	gi|140076236|gb|ECJ38010.1|	47.25	69.23	91	44	3	174	260	97	187	5e-17	83.6
LUCAR	gi|137866179|gb|EBW44935.1|	47.25	69.23	91	44	3	174	260	99	189	5e-17	83.6
LUCAR	gi|139896757|gb|ECI20922.1|	36.16	54.8	177	90	7	105	258	78	254	5e-17	84
LUCAR	gi|139896757|gb|ECI20922.1|	58.97	66.67	39	15	1	117	154	13	51	0.004	43.9
LUCAR	gi|140659606|gb|ECM62754.1|	45.92	66.33	98	48	4	174	266	81	178	5e-17	83.6
LUCAR	gi|137251110|gb|EBT04917.1|	46.39	67.01	97	47	4	174	265	107	203	5e-17	84
LUCAR	gi|137522945|gb|EBU54898.1|	47.25	69.23	91	44	3	174	260	95	185	5e-17	83.6
LUCAR	gi|134607620|gb|EBC35389.1|	50.56	69.66	89	40	3	174	258	179	267	5e-17	84.7
LUCAR	gi|134607620|gb|EBC35389.1|	58.97	66.67	39	15	1	117	154	26	64	0.004	43.9
LUCAR	gi|134992706|gb|EBE79085.1|	47.25	69.23	91	44	3	174	260	101	191	5e-17	83.6
LUCAR	gi|143553926|gb|EDF60217.1|	45.92	66.33	98	48	4	174	266	66	163	5e-17	83.2
LUCAR	gi|140216788|gb|ECK32025.1|	54.93	73.24	71	30	2	183	251	1	71	5e-17	80.9
LUCAR	gi|143724647|gb|EDG46218.1|	44.44	64.81	108	51	4	162	260	222	329	5e-17	85.1
LUCAR	gi|143724647|gb|EDG46218.1|	54.17	66.67	48	20	2	108	154	77	123	0.003	44.7
LUCAR	gi|141535594|gb|ECS20228.1|	30.04	42.8	243	90	8	87	252	25	264	5e-17	84
LUCAR	gi|139686460|gb|ECG77383.1|	46.39	68.04	97	47	4	174	265	118	214	5e-17	84
LUCAR	gi|139113298|gb|ECD50394.1|	46.39	68.04	97	47	4	174	265	107	203	5e-17	83.6
LUCAR	gi|140030325|gb|ECJ11901.1|	53.57	71.43	84	37	2	171	252	144	227	5e-17	84.3
LUCAR	gi|140030325|gb|ECJ11901.1|	62.07	65.52	29	11	0	125	153	3	31	0.045	40.8
LUCAR	gi|142707890|gb|EDA00159.1|	41.46	60.98	123	56	5	154	260	225	347	5e-17	85.1
LUCAR	gi|142707890|gb|EDA00159.1|	40.58	59.42	69	39	2	87	154	74	141	0.004	44.3
LUCAR	gi|140244415|gb|ECK51035.1|	30.04	42.8	243	90	8	87	252	10	249	5e-17	84.3
LUCAR	gi|139421378|gb|ECF00107.1|	46.39	68.04	97	47	4	174	265	102	198	5e-17	83.6
LUCAR	gi|135865556|gb|EBK33467.1|	46.39	68.04	97	47	4	174	265	105	201	5e-17	83.6
LUCAR	gi|135189221|gb|EBG06451.1|	51.85	69.14	81	37	2	174	252	13	93	5e-17	82
LUCAR	gi|137437286|gb|EBU09671.1|	48.91	68.48	92	43	3	171	258	111	202	5e-17	84
LUCAR	gi|143646321|gb|EDG04646.1|	46.39	68.04	97	47	4	174	265	120	216	5e-17	84
LUCAR	gi|139938335|gb|ECI50231.1|	47.25	69.23	91	44	3	174	260	104	194	5e-17	83.6
LUCAR	gi|138851253|gb|ECC15541.1|	38.3	58.16	141	65	6	140	258	32	172	5e-17	83.2
LUCAR	gi|136457705|gb|EBO29051.1|	48.91	68.48	92	43	3	171	258	166	257	5e-17	84.3
LUCAR	gi|136457705|gb|EBO29051.1|	56.41	69.23	39	16	1	117	154	15	53	0.003	44.7
LUCAR	gi|140133408|gb|ECJ76635.1|	46.39	68.04	97	47	4	174	265	119	215	5e-17	84
LUCAR	gi|141775744|gb|ECT22887.1|	46.39	68.04	97	47	4	174	265	104	200	5e-17	83.6
LUCAR	gi|135458391|gb|EBH77297.1|	46.39	68.04	97	47	4	174	265	107	203	5e-17	83.6
LUCAR	gi|144090961|gb|EDI80111.1|	46.39	68.04	97	47	4	174	265	116	212	5e-17	83.6
LUCAR	gi|135671359|gb|EBJ12269.1|	51.69	68.54	89	39	3	174	258	135	223	5e-17	84
LUCAR	gi|141974733|gb|ECU55442.1|	50.56	69.66	89	40	3	174	258	89	177	6e-17	83.2
LUCAR	gi|137005334|gb|EBR67321.1|	46.39	67.01	97	47	4	174	265	121	217	6e-17	83.6
LUCAR	gi|135536621|gb|EBI27897.1|	47.25	68.13	91	44	3	174	260	68	158	6e-17	82.8
LUCAR	gi|137081022|gb|EBS09923.1|	43.59	61.54	117	52	4	150	252	77	193	6e-17	84
LUCAR	gi|135715382|gb|EBJ39438.1|	47.25	68.13	91	44	3	174	260	67	157	6e-17	82.8
LUCAR	gi|137149998|gb|EBS48233.1|	30.04	42.8	243	90	8	87	252	16	255	6e-17	84
LUCAR	gi|136597087|gb|EBP18494.1|	44.44	64.81	108	51	4	162	260	208	315	6e-17	85.1
LUCAR	gi|136597087|gb|EBP18494.1|	54.17	66.67	48	20	2	108	154	63	109	0.003	44.7
LUCAR	gi|138105274|gb|EBX77181.1|	48.91	68.48	92	43	3	171	258	177	268	6e-17	84
LUCAR	gi|138105274|gb|EBX77181.1|	53.85	66.67	39	17	1	117	154	26	64	0.025	41.6
LUCAR	gi|137897773|gb|EBW63057.1|	46.74	67.39	92	45	3	173	260	66	157	6e-17	82.8
LUCAR	gi|138383672|gb|EBZ29404.1|	44.9	66.33	98	49	4	174	266	33	130	6e-17	82
LUCAR	gi|135670171|gb|EBJ11536.1|	46.39	68.04	97	47	4	174	265	122	218	6e-17	83.6
LUCAR	gi|137837195|gb|EBW28328.1|	46.39	68.04	97	47	4	174	265	118	214	6e-17	83.6
LUCAR	gi|142798660|gb|EDA66473.1|	30.04	44.03	243	90	9	87	252	7	246	6e-17	84.7
LUCAR	gi|135476609|gb|EBH89464.1|	47.25	69.23	91	44	3	174	260	107	197	6e-17	83.6
LUCAR	gi|140876744|gb|ECO10979.1|	46.39	68.04	97	47	4	174	265	122	218	6e-17	83.6
LUCAR	gi|140579356|gb|ECM28285.1|	46.39	68.04	97	47	4	174	265	122	218	6e-17	83.6
LUCAR	gi|137189077|gb|EBS70069.1|	47.25	68.13	91	44	3	174	260	79	169	6e-17	83.2
LUCAR	gi|139734558|gb|ECH10629.1|	41.27	61.11	126	63	5	146	260	126	251	6e-17	84
LUCAR	gi|139734558|gb|ECH10629.1|	51.11	71.11	45	20	2	111	154	2	45	0.004	44.3
LUCAR	gi|135923380|gb|EBK73607.1|	43.12	64.22	109	53	4	161	260	132	240	6e-17	84
LUCAR	gi|135923380|gb|EBK73607.1|	60	70	30	12	0	125	154	5	34	0.035	41.2
LUCAR	gi|139783892|gb|ECH43699.1|	45.92	66.33	98	48	4	174	266	82	179	6e-17	83.2
LUCAR	gi|141188379|gb|ECQ24337.1|	46.39	68.04	97	47	4	174	265	115	211	6e-17	83.6
LUCAR	gi|142723206|gb|EDA11114.1|	41.09	60.47	129	59	6	154	265	98	226	6e-17	83.6
LUCAR	gi|134534323|gb|EBB91526.1|	46.39	68.04	97	47	4	174	265	115	211	6e-17	83.6
LUCAR	gi|135930272|gb|EBK78238.1|	30.04	42.8	243	90	8	87	252	5	244	6e-17	84.3
LUCAR	gi|136628307|gb|EBP37946.1|	52.81	66.29	89	38	3	174	258	1	89	6e-17	81.6
LUCAR	gi|142457606|gb|ECY21987.1|	41.38	62.93	116	58	5	161	266	15	130	6e-17	82
LUCAR	gi|141493210|gb|ECS05653.1|	45.92	67.35	98	48	4	174	266	135	232	6e-17	83.6
LUCAR	gi|138520926|gb|ECA16479.1|	44.9	66.33	98	49	4	174	266	44	141	6e-17	82.4
LUCAR	gi|138386665|gb|EBZ31459.1|	46.39	67.01	97	47	4	174	265	109	205	6e-17	83.6
LUCAR	gi|140033065|gb|ECJ13773.1|	45	68	100	50	4	171	265	136	235	6e-17	83.6
LUCAR	gi|141382742|gb|ECR44151.1|	46.39	68.04	97	47	4	174	265	112	208	6e-17	83.6
LUCAR	gi|134839569|gb|EBD77111.1|	48.91	69.57	92	43	3	171	258	264	355	7e-17	85.1
LUCAR	gi|134839569|gb|EBD77111.1|	36.96	50	92	37	4	84	154	61	152	0.002	45.4
LUCAR	gi|138033576|gb|EBX37874.1|	41.74	63.48	115	57	5	162	266	36	150	7e-17	82.4
LUCAR	gi|140815996|gb|ECN70819.1|	41.46	60.98	123	56	5	154	260	122	244	7e-17	83.6
LUCAR	gi|140815996|gb|ECN70819.1|	57.14	71.43	35	14	1	121	154	4	38	0.015	42
LUCAR	gi|137717369|gb|EBV62224.1|	46.39	68.04	97	47	4	174	265	119	215	7e-17	83.6
LUCAR	gi|135478063|gb|EBH90385.1|	45.36	67.01	97	49	3	166	258	22	118	7e-17	82
LUCAR	gi|139521241|gb|ECF64211.1|	41.74	63.48	115	57	5	162	266	40	154	7e-17	82.4
LUCAR	gi|134764404|gb|EBD27278.1|	46.39	68.04	97	47	4	174	265	129	225	7e-17	83.6
LUCAR	gi|139561593|gb|ECF91828.1|	30.04	42.8	243	90	8	87	252	10	249	7e-17	84
LUCAR	gi|138248684|gb|EBY55548.1|	44.14	63.96	111	53	4	157	258	103	213	7e-17	83.6
LUCAR	gi|142568586|gb|ECZ01770.1|	46.39	67.01	97	47	4	174	265	116	212	7e-17	83.6
LUCAR	gi|139559664|gb|ECF90526.1|	46.39	68.04	97	47	4	174	265	126	222	7e-17	83.6
LUCAR	gi|141126195|gb|ECP80884.1|	48.89	66.67	90	42	3	173	258	1	90	7e-17	81.3
LUCAR	gi|143926889|gb|EDH63059.1|	42.11	64.04	114	56	5	162	265	11	124	7e-17	82
LUCAR	gi|134370945|gb|EBA95605.1|	30.04	42.8	243	90	8	87	252	33	272	7e-17	84
LUCAR	gi|136994240|gb|EBR60972.1|	49.44	68.54	89	41	3	174	258	5	93	7e-17	81.3
LUCAR	gi|142521671|gb|ECY68301.1|	44.9	66.33	98	49	4	174	266	78	175	7e-17	82.8
LUCAR	gi|134795552|gb|EBD48907.1|	47.25	69.23	91	44	3	174	260	129	219	7e-17	83.6
LUCAR	gi|139397924|gb|ECE83724.1|	47.83	66.3	92	44	3	171	258	30	121	7e-17	82
LUCAR	gi|141813402|gb|ECT42664.1|	47.83	69.57	92	44	3	171	258	120	211	7e-17	83.6
LUCAR	gi|134607524|gb|EBC35333.1|	46.39	68.04	97	47	4	174	265	112	208	7e-17	83.2
LUCAR	gi|140172142|gb|ECK00794.1|	40.77	59.23	130	60	6	154	266	132	261	7e-17	84
LUCAR	gi|140172142|gb|ECK00794.1|	52.08	66.67	48	21	2	108	154	2	48	0.007	43.5
LUCAR	gi|140426142|gb|ECL67662.1|	40	60	130	61	6	154	266	143	272	8e-17	84
LUCAR	gi|140426142|gb|ECL67662.1|	52.08	66.67	48	21	2	108	154	13	59	0.008	43.1
LUCAR	gi|134472769|gb|EBB55101.1|	43.52	64.81	108	52	4	162	260	133	240	8e-17	83.6
LUCAR	gi|134472769|gb|EBB55101.1|	60	70	30	12	0	125	154	5	34	0.032	41.2
LUCAR	gi|138075403|gb|EBX60460.1|	41.38	62.93	116	58	5	161	266	9	124	8e-17	81.6
LUCAR	gi|143004290|gb|EDC11485.1|	43.48	63.48	115	55	5	162	266	239	353	8e-17	85.1
LUCAR	gi|143004290|gb|EDC11485.1|	54.17	66.67	48	20	2	108	154	94	140	0.002	45.1
LUCAR	gi|141039805|gb|ECP21817.1|	45.92	67.35	98	48	4	174	266	158	255	8e-17	83.6
LUCAR	gi|141039805|gb|ECP21817.1|	53.85	69.23	39	17	1	117	154	4	42	0.011	42.7
LUCAR	gi|141451190|gb|ECR91690.1|	45.92	67.35	98	48	4	174	266	148	245	8e-17	83.6
LUCAR	gi|141451190|gb|ECR91690.1|	60	70	30	12	0	125	154	3	32	0.033	41.2
LUCAR	gi|138483228|gb|EBZ95475.1|	33.14	50.29	175	62	6	35	154	59	233	8e-17	84
LUCAR	gi|139522807|gb|ECF65189.1|	47.25	69.23	91	44	3	174	260	129	219	8e-17	83.2
LUCAR	gi|139138119|gb|ECD66289.1|	45.92	67.35	98	48	4	174	266	155	252	8e-17	83.6
LUCAR	gi|139138119|gb|ECD66289.1|	60	70	30	12	0	125	154	10	39	0.031	41.2
LUCAR	gi|141383499|gb|ECR44701.1|	46.39	68.04	97	47	4	174	265	135	231	8e-17	83.6
LUCAR	gi|136821701|gb|EBQ63302.1|	47.25	69.23	91	44	3	174	260	128	218	8e-17	83.2
LUCAR	gi|138077690|gb|EBX61757.1|	44.9	66.33	98	49	4	174	266	17	114	8e-17	81.3
LUCAR	gi|134569004|gb|EBC12389.1|	42.98	61.98	121	53	5	154	258	43	163	9e-17	82.8
LUCAR	gi|142802969|gb|EDA69681.1|	30.04	42.8	243	90	8	87	252	24	263	9e-17	84.3
LUCAR	gi|139084707|gb|ECD30550.1|	50	65.96	94	43	3	171	260	6	99	9e-17	82
LUCAR	gi|140072318|gb|ECJ35198.1|	45.92	67.35	98	48	4	174	266	148	245	9e-17	83.6
LUCAR	gi|140072318|gb|ECJ35198.1|	60	70	30	12	0	125	154	3	32	0.036	41.2
LUCAR	gi|141810834|gb|ECT40925.1|	36.16	57.06	177	89	9	105	258	85	260	9e-17	83.6
LUCAR	gi|141810834|gb|ECT40925.1|	58.97	66.67	39	15	1	117	154	20	58	0.005	43.9
LUCAR	gi|139555742|gb|ECF87689.1|	44.9	67.35	98	49	4	174	266	75	172	9e-17	82.4
LUCAR	gi|139769972|gb|ECH33791.1|	40	59.23	130	61	6	154	266	139	268	9e-17	83.6
LUCAR	gi|139769972|gb|ECH33791.1|	52.08	66.67	48	21	2	108	154	9	55	0.009	43.1
LUCAR	gi|142718042|gb|EDA07455.1|	47.25	69.23	91	44	3	174	260	135	225	9e-17	83.2
LUCAR	gi|139964639|gb|ECI68013.1|	29.63	42.8	243	91	8	87	252	22	261	9e-17	83.6
LUCAR	gi|134720765|gb|EBD02092.1|	43.52	64.81	108	52	4	162	260	133	240	9e-17	83.6
LUCAR	gi|134720765|gb|EBD02092.1|	60	70	30	12	0	125	154	5	34	0.033	41.2
LUCAR	gi|137192505|gb|EBS71946.1|	43.52	64.81	108	52	4	162	260	115	222	9e-17	82.8
LUCAR	gi|140069828|gb|ECJ33963.1|	43.12	65.14	109	53	4	161	260	137	245	9e-17	83.2
LUCAR	gi|140069828|gb|ECJ33963.1|	56.41	69.23	39	16	1	117	154	1	39	0.004	44.3
LUCAR	gi|142971037|gb|EDB88378.1|	44.9	67.35	98	49	4	174	266	77	174	9e-17	82.4
LUCAR	gi|138255440|gb|EBY60427.1|	47.25	68.13	91	44	3	174	260	107	197	9e-17	82.8
LUCAR	gi|138687778|gb|ECB31593.1|	41.09	59.69	129	59	6	154	265	116	244	9e-17	83.2
LUCAR	gi|138687778|gb|ECB31593.1|	53.33	70	30	14	0	125	154	3	32	0.27	38.5
LUCAR	gi|137020112|gb|EBR75607.1|	47.25	69.23	91	44	3	174	260	127	217	9e-17	83.2
LUCAR	gi|140864334|gb|ECO02316.1|	45.92	67.35	98	48	4	174	266	148	245	9e-17	83.6
LUCAR	gi|140864334|gb|ECO02316.1|	60	70	30	12	0	125	154	3	32	0.034	41.2
LUCAR	gi|136514616|gb|EBO65848.1|	42.61	63.48	115	56	5	162	266	206	320	9e-17	84.3
LUCAR	gi|136514616|gb|EBO65848.1|	54.17	66.67	48	20	2	108	154	61	107	0.003	44.7
LUCAR	gi|136478821|gb|EBO42709.1|	48.98	66.33	98	45	4	174	266	181	278	9e-17	84.3
LUCAR	gi|136478821|gb|EBO42709.1|	44.05	54.76	84	31	3	87	154	1	84	4e-07	56.6
LUCAR	gi|134969442|gb|EBE63300.1|	44.14	64.86	111	53	4	157	258	74	184	9e-17	82.8
LUCAR	gi|134988260|gb|EBE76069.1|	42.61	63.48	115	56	5	162	266	159	273	1e-16	83.6
LUCAR	gi|134988260|gb|EBE76069.1|	54.17	66.67	48	20	2	108	154	14	60	0.003	44.7
LUCAR	gi|142633261|gb|ECZ47096.1|	50	68.48	92	42	3	171	258	367	458	1e-16	85.5
LUCAR	gi|142633261|gb|ECZ47096.1|	56.41	66.67	39	16	1	117	154	217	255	0.003	45.1
LUCAR	gi|140125129|gb|ECJ70987.1|	41.01	56.83	139	62	7	140	258	18	156	1e-16	82.4
LUCAR	gi|134982014|gb|EBE71825.1|	50	68.48	92	42	3	171	258	229	320	1e-16	84.7
LUCAR	gi|134982014|gb|EBE71825.1|	56.41	66.67	39	16	1	117	154	79	117	0.002	45.4
LUCAR	gi|134431046|gb|EBB30835.1|	52.38	71.43	84	38	2	171	252	167	250	1e-16	83.6
LUCAR	gi|134431046|gb|EBB30835.1|	55.26	63.16	38	16	1	117	153	17	54	0.023	41.6
LUCAR	gi|135542447|gb|EBI31615.1|	46.39	67.01	97	47	4	174	265	117	213	1e-16	82.8
LUCAR	gi|135774290|gb|EBJ75953.1|	46.94	67.35	98	47	4	174	266	188	285	1e-16	83.6
LUCAR	gi|135774290|gb|EBJ75953.1|	54.17	66.67	48	20	2	108	154	26	72	0.002	45.1
LUCAR	gi|135522428|gb|EBI18875.1|	47.25	69.23	91	44	3	174	260	153	243	1e-16	83.2
LUCAR	gi|135522428|gb|EBI18875.1|	60	71.43	35	13	1	121	154	3	37	0.008	43.1
LUCAR	gi|136756865|gb|EBQ19969.1|	45.92	67.35	98	48	4	174	266	164	261	1e-16	83.6
LUCAR	gi|136756865|gb|EBQ19969.1|	54.17	66.67	48	20	2	108	154	2	48	0.003	44.3
LUCAR	gi|142783827|gb|EDA55405.1|	45.92	67.35	98	48	4	174	266	168	265	1e-16	83.6
LUCAR	gi|142783827|gb|EDA55405.1|	54.17	66.67	48	20	2	108	154	6	52	0.003	44.7
LUCAR	gi|139859224|gb|ECH96283.1|	43.12	65.14	109	53	4	161	260	140	248	1e-16	83.2
LUCAR	gi|139859224|gb|ECH96283.1|	56.41	69.23	39	16	1	117	154	4	42	0.003	44.3
LUCAR	gi|140958627|gb|ECO66861.1|	32.82	45.64	195	72	6	117	252	12	206	1e-16	83.2
LUCAR	gi|134417250|gb|EBB22840.1|	48.31	69.66	89	42	3	174	258	209	297	1e-16	83.6
LUCAR	gi|134417250|gb|EBB22840.1|	57.14	68.57	35	14	1	121	154	59	93	0.069	40.4
LUCAR	gi|136285678|gb|EBN13501.1|	45	66	100	50	4	171	265	109	208	1e-16	82.8
LUCAR	gi|137878506|gb|EBW52016.1|	47.25	69.23	91	44	3	174	260	153	243	1e-16	83.2
LUCAR	gi|137878506|gb|EBW52016.1|	60	71.43	35	13	1	121	154	3	37	0.008	43.1
LUCAR	gi|135955521|gb|EBK95240.1|	45.92	67.35	98	48	4	174	266	168	265	1e-16	83.6
LUCAR	gi|135955521|gb|EBK95240.1|	54.17	66.67	48	20	2	108	154	6	52	0.003	44.7
LUCAR	gi|135741214|gb|EBJ55448.1|	41.6	61.6	125	57	5	150	258	193	317	1e-16	84
LUCAR	gi|135741214|gb|EBJ55448.1|	56.41	66.67	39	16	1	117	154	76	114	0.002	45.1
LUCAR	gi|136099019|gb|EBL90470.1|	44.9	66.33	98	49	4	174	266	59	156	1e-16	82
LUCAR	gi|135567934|gb|EBI47969.1|	45.92	67.35	98	48	4	174	266	168	265	1e-16	83.6
LUCAR	gi|135567934|gb|EBI47969.1|	54.17	66.67	48	20	2	108	154	6	52	0.003	44.7
LUCAR	gi|134965827|gb|EBE60858.1|	45.92	67.35	98	48	4	174	266	168	265	1e-16	83.6
LUCAR	gi|134965827|gb|EBE60858.1|	54.17	66.67	48	20	2	108	154	6	52	0.003	44.7
LUCAR	gi|136588482|gb|EBP12989.1|	28.69	42.63	251	83	8	35	189	170	420	1e-16	85.1
LUCAR	gi|135679963|gb|EBJ17547.1|	41.74	62.61	115	57	5	162	266	25	139	1e-16	81.6
LUCAR	gi|138743542|gb|ECB70658.1|	42.24	62.93	116	58	4	146	252	190	305	1e-16	83.6
LUCAR	gi|138743542|gb|ECB70658.1|	54.17	66.67	48	20	2	108	154	63	109	0.003	44.7
LUCAR	gi|141314587|gb|ECQ98568.1|	46.39	67.01	97	47	4	174	265	120	216	1e-16	82.8
LUCAR	gi|141289562|gb|ECQ89333.1|	45	66	100	50	4	171	265	149	248	1e-16	83.2
LUCAR	gi|141289562|gb|ECQ89333.1|	51.61	64.52	31	15	0	124	154	6	36	0.53	37.4
LUCAR	gi|136940576|gb|EBR30653.1|	47.83	66.3	92	44	3	171	258	2	93	1e-16	80.9
LUCAR	gi|139339917|gb|ECE55851.1|	45.92	67.35	98	48	4	174	266	167	264	1e-16	83.2
LUCAR	gi|139339917|gb|ECE55851.1|	54.17	66.67	48	20	2	108	154	5	51	0.003	44.3
LUCAR	gi|137979017|gb|EBX09072.1|	47.25	69.23	91	44	3	174	260	134	224	1e-16	83.2
LUCAR	gi|135639292|gb|EBI92419.1|	45.92	67.35	98	48	4	174	266	178	275	1e-16	83.6
LUCAR	gi|135639292|gb|EBI92419.1|	54.17	66.67	48	20	2	108	154	16	62	0.003	44.7
LUCAR	gi|138398897|gb|EBZ39649.1|	49.44	69.66	89	41	3	174	258	166	254	1e-16	83.2
LUCAR	gi|138398897|gb|EBZ39649.1|	58.97	69.23	39	15	1	117	154	13	51	0.003	44.7
LUCAR	gi|139359182|gb|ECE61833.1|	50.62	70.37	81	38	2	174	252	49	129	1e-16	82.4
LUCAR	gi|137314566|gb|EBT40539.1|	47.83	66.3	92	44	3	171	258	7	98	1e-16	80.9
LUCAR	gi|142750672|gb|EDA31024.1|	42.24	63.79	116	57	5	161	266	201	316	1e-16	84
LUCAR	gi|142750672|gb|EDA31024.1|	54.17	66.67	48	20	2	108	154	57	103	0.003	44.7
LUCAR	gi|140414801|gb|ECL60487.1|	49.44	67.42	89	41	3	174	258	33	121	1e-16	82.4
LUCAR	gi|141422984|gb|ECR72184.1|	42.61	63.48	115	56	5	162	266	163	277	1e-16	83.6
LUCAR	gi|141422984|gb|ECR72184.1|	54.17	66.67	48	20	2	108	154	18	64	0.003	44.7
LUCAR	gi|135708672|gb|EBJ35299.1|	45.92	67.35	98	48	4	174	266	182	279	1e-16	83.6
LUCAR	gi|135708672|gb|EBJ35299.1|	54.17	66.67	48	20	2	108	154	20	66	0.003	44.7
LUCAR	gi|137528931|gb|EBU58162.1|	41.46	61.79	123	56	5	152	258	119	241	1e-16	82.8
LUCAR	gi|137528931|gb|EBU58162.1|	60	68.57	35	13	1	121	154	4	38	0.016	42
LUCAR	gi|140317565|gb|ECK94244.1|	42.61	63.48	115	56	5	162	266	150	264	1e-16	83.2
LUCAR	gi|140317565|gb|ECK94244.1|	54.17	66.67	48	20	2	108	154	5	51	0.003	44.3
LUCAR	gi|141034181|gb|ECP17944.1|	47.25	68.13	91	44	3	174	260	107	197	1e-16	82.4
LUCAR	gi|141423145|gb|ECR72296.1|	45.92	67.35	98	48	4	174	266	158	255	1e-16	83.2
LUCAR	gi|141423145|gb|ECR72296.1|	56.41	69.23	39	16	1	117	154	4	42	0.003	44.3
LUCAR	gi|140413802|gb|ECL59809.1|	45.92	66.33	98	48	4	173	265	104	201	1e-16	82.4
LUCAR	gi|135659476|gb|EBJ04910.1|	47.83	66.3	92	44	3	171	258	50	141	1e-16	81.6
LUCAR	gi|135945033|gb|EBK88170.1|	45	66	100	50	4	171	265	145	244	1e-16	83.2
LUCAR	gi|135945033|gb|EBK88170.1|	56.67	70	30	13	0	125	154	3	32	0.11	39.7
LUCAR	gi|134655347|gb|EBC63894.1|	40.5	62.81	121	56	5	154	258	254	374	1e-16	84.7
LUCAR	gi|134655347|gb|EBC63894.1|	53.85	66.67	39	17	1	117	154	135	173	0.019	42.4
LUCAR	gi|135554553|gb|EBI39342.1|	45.92	67.35	98	48	4	174	266	181	278	1e-16	83.2
LUCAR	gi|135554553|gb|EBI39342.1|	52.08	66.67	48	21	2	108	154	19	65	0.003	44.7
LUCAR	gi|135980554|gb|EBL12148.1|	46	67	100	49	4	174	268	380	479	1e-16	85.1
LUCAR	gi|135980554|gb|EBL12148.1|	56.41	69.23	39	16	1	117	154	226	264	0.004	44.7
LUCAR	gi|136394581|gb|EBN87651.1|	48.91	69.57	92	43	3	171	258	351	442	1e-16	85.1
LUCAR	gi|136394581|gb|EBN87651.1|	56.41	66.67	39	16	1	117	154	201	239	0.003	45.1
LUCAR	gi|136077251|gb|EBL75665.1|	45.92	67.35	98	48	4	174	266	228	325	1e-16	84
LUCAR	gi|136077251|gb|EBL75665.1|	54.17	66.67	48	20	2	108	154	66	112	0.003	44.7
LUCAR	gi|136519450|gb|EBO68962.1|	45.92	67.35	98	48	4	174	266	191	288	1e-16	83.6
LUCAR	gi|136519450|gb|EBO68962.1|	54.17	66.67	48	20	2	108	154	29	75	0.003	44.7
LUCAR	gi|139154323|gb|ECD77396.1|	45.36	67.01	97	48	4	174	265	147	243	1e-16	82.8
LUCAR	gi|139154323|gb|ECD77396.1|	51.72	68.97	29	14	0	126	154	3	31	2.9	35
LUCAR	gi|134980472|gb|EBE70771.1|	47.83	66.3	92	44	3	171	258	49	140	1e-16	81.6
LUCAR	gi|136851952|gb|EBQ83485.1|	45.92	67.35	98	48	4	174	266	186	283	1e-16	83.2
LUCAR	gi|136851952|gb|EBQ83485.1|	54.17	66.67	48	20	2	108	154	24	70	0.003	44.3
LUCAR	gi|406549433|gb|EKC67756.1|	47.17	62.26	106	51	4	166	266	66	171	1e-16	82
LUCAR	gi|143605182|gb|EDF82679.1|	32.82	45.13	195	72	6	117	252	12	206	1e-16	83.2
LUCAR	gi|137282880|gb|EBT22845.1|	45.92	67.35	98	48	4	174	266	180	277	1e-16	83.2
LUCAR	gi|137282880|gb|EBT22845.1|	54.17	66.67	48	20	2	108	154	18	64	0.003	44.7
LUCAR	gi|134397910|gb|EBB11900.1|	45.92	67.35	98	48	4	174	266	181	278	1e-16	83.2
LUCAR	gi|134397910|gb|EBB11900.1|	54.17	66.67	48	20	2	108	154	19	65	0.003	44.3
LUCAR	gi|135918428|gb|EBK70172.1|	47.83	66.3	92	44	3	171	258	49	140	1e-16	81.6
LUCAR	gi|135487011|gb|EBH96111.1|	47.25	69.23	91	44	3	174	260	201	291	1e-16	83.6
LUCAR	gi|135487011|gb|EBH96111.1|	54.17	66.67	48	20	2	108	154	39	85	0.003	44.7
LUCAR	gi|141585223|gb|ECS47343.1|	47.25	69.23	91	44	3	174	260	183	273	1e-16	82.8
LUCAR	gi|141585223|gb|ECS47343.1|	54.17	66.67	48	20	2	108	154	21	67	0.003	44.3
LUCAR	gi|136278826|gb|EBN08871.1|	39.55	59.7	134	64	6	150	266	262	395	1e-16	84.7
LUCAR	gi|136278826|gb|EBN08871.1|	56.41	69.23	39	16	1	117	154	144	182	0.003	45.1
LUCAR	gi|141820938|gb|ECT47907.1|	46.39	67.01	97	47	4	174	265	148	244	1e-16	82.8
LUCAR	gi|141820938|gb|ECT47907.1|	56.67	70	30	13	0	125	154	3	32	0.12	39.3
LUCAR	gi|136040822|gb|EBL51122.1|	45.92	67.35	98	48	4	174	266	185	282	1e-16	83.2
LUCAR	gi|136040822|gb|EBL51122.1|	54.17	66.67	48	20	2	108	154	23	69	0.004	44.3
LUCAR	gi|141408355|gb|ECR62175.1|	45.92	67.35	98	48	4	174	266	167	264	2e-16	82.8
LUCAR	gi|141408355|gb|ECR62175.1|	54.17	66.67	48	20	2	108	154	5	51	0.003	44.3
LUCAR	gi|140186528|gb|ECK11174.1|	47.25	69.23	91	44	3	174	260	178	268	2e-16	82.8
LUCAR	gi|140186528|gb|ECK11174.1|	54.17	66.67	48	20	2	108	154	16	62	0.003	44.3
LUCAR	gi|142129187|gb|ECV80338.1|	50.56	68.54	89	40	3	174	258	356	444	2e-16	85.1
LUCAR	gi|142129187|gb|ECV80338.1|	53.85	64.1	39	17	1	117	154	203	241	0.01	43.1
LUCAR	gi|136733170|gb|EBQ04459.1|	42.24	63.79	116	57	5	161	266	227	342	2e-16	84
LUCAR	gi|136733170|gb|EBQ04459.1|	54.17	66.67	48	20	2	108	154	83	129	0.003	44.7
LUCAR	gi|141431776|gb|ECR78254.1|	41.13	55.65	124	68	3	131	252	21	141	2e-16	81.6
LUCAR	gi|134398568|gb|EBB12273.1|	47.25	69.23	91	44	3	174	260	214	304	2e-16	83.2
LUCAR	gi|134398568|gb|EBB12273.1|	54.17	66.67	48	20	2	108	154	52	98	0.002	45.1
LUCAR	gi|141525450|gb|ECS15179.1|	48.31	69.66	89	42	3	174	258	148	236	2e-16	82.4
LUCAR	gi|141525450|gb|ECS15179.1|	60	70	30	12	0	125	154	3	32	0.031	41.2
LUCAR	gi|137017510|gb|EBR74170.1|	53.85	71.79	78	34	2	174	249	231	308	2e-16	83.2
LUCAR	gi|137017510|gb|EBR74170.1|	54.17	64.58	48	20	2	108	154	70	116	0.004	44.3
LUCAR	gi|138397643|gb|EBZ38763.1|	45.92	66.33	98	48	4	174	266	165	262	2e-16	82.8
LUCAR	gi|138397643|gb|EBZ38763.1|	52.08	66.67	48	21	2	108	154	3	49	0.005	43.9
LUCAR	gi|135926601|gb|EBK75740.1|	48.91	69.57	92	43	3	171	258	269	360	2e-16	84.3
LUCAR	gi|135926601|gb|EBK75740.1|	56.41	66.67	39	16	1	117	154	119	157	0.002	45.1
LUCAR	gi|139418879|gb|ECE98318.1|	47.25	69.23	91	44	3	174	260	158	248	2e-16	82.4
LUCAR	gi|139418879|gb|ECE98318.1|	56.41	69.23	39	16	1	117	154	4	42	0.003	44.3
LUCAR	gi|134372363|gb|EBA96580.1|	30	42.5	240	88	8	87	249	32	268	2e-16	82.8
LUCAR	gi|143198205|gb|EDD52512.1|	47.25	69.23	91	44	3	174	260	232	322	2e-16	84
LUCAR	gi|143198205|gb|EDD52512.1|	54.17	66.67	48	20	2	108	154	70	116	0.002	45.1
LUCAR	gi|135700318|gb|EBJ30121.1|	47.25	69.23	91	44	3	174	260	231	321	2e-16	83.6
LUCAR	gi|135700318|gb|EBJ30121.1|	54.17	66.67	48	20	2	108	154	69	115	0.003	44.7
LUCAR	gi|140747935|gb|ECN24501.1|	47.25	69.23	91	44	3	174	260	178	268	2e-16	82.8
LUCAR	gi|140747935|gb|ECN24501.1|	54.17	66.67	48	20	2	108	154	16	62	0.003	44.3
LUCAR	gi|134733924|gb|EBD09625.1|	43.52	64.81	108	52	4	162	260	160	267	2e-16	82.8
LUCAR	gi|134733924|gb|EBD09625.1|	54.17	66.67	48	20	2	108	154	15	61	0.003	44.3
LUCAR	gi|134579990|gb|EBC18995.1|	47.25	69.23	91	44	3	174	260	221	311	2e-16	83.6
LUCAR	gi|134579990|gb|EBC18995.1|	54.17	66.67	48	20	2	108	154	59	105	0.003	44.7
LUCAR	gi|140088788|gb|ECJ46142.1|	41.74	62.61	115	57	5	162	266	52	166	2e-16	81.6
LUCAR	gi|136197921|gb|EBM53925.1|	41.46	60.16	123	56	5	154	260	182	304	2e-16	83.6
LUCAR	gi|136197921|gb|EBM53925.1|	50	66.67	48	22	2	108	154	52	98	0.019	42
LUCAR	gi|141415856|gb|ECR67090.1|	32.84	45.1	204	77	7	109	252	3	206	2e-16	82.4
LUCAR	gi|142610520|gb|ECZ31060.1|	47.25	69.23	91	44	3	174	260	240	330	2e-16	84
LUCAR	gi|142610520|gb|ECZ31060.1|	54.17	66.67	48	20	2	108	154	78	124	0.003	44.7
LUCAR	gi|135737309|gb|EBJ53025.1|	45.92	67.35	98	48	4	174	266	204	301	2e-16	83.2
LUCAR	gi|135737309|gb|EBJ53025.1|	54.17	66.67	48	20	2	108	154	42	88	0.003	44.7
LUCAR	gi|142111122|gb|ECV67174.1|	45.92	67.35	98	48	4	174	266	206	303	2e-16	83.2
LUCAR	gi|142111122|gb|ECV67174.1|	54.17	66.67	48	20	2	108	154	44	90	0.003	44.7
LUCAR	gi|140913229|gb|ECO34844.1|	47.25	69.23	91	44	3	174	260	202	292	2e-16	82.8
LUCAR	gi|140913229|gb|ECO34844.1|	54.17	66.67	48	20	2	108	154	40	86	0.003	44.7
LUCAR	gi|138830236|gb|ECC05881.1|	44.55	62.38	101	52	3	162	258	53	153	2e-16	81.6
LUCAR	gi|135950788|gb|EBK92042.1|	45.92	67.35	98	48	4	174	266	236	333	2e-16	83.6
LUCAR	gi|135950788|gb|EBK92042.1|	54.17	66.67	48	20	2	108	154	74	120	0.003	44.7
LUCAR	gi|143746089|gb|EDG57663.1|	41.46	60.98	123	56	5	154	260	946	1068	2e-16	85.9
LUCAR	gi|143746089|gb|EDG57663.1|	52.08	66.67	48	21	2	108	154	816	862	0.008	43.9
LUCAR	gi|143746089|gb|EDG57663.1|	27.85	44.3	79	30	1	35	86	562	640	4.4	35
LUCAR	gi|136285122|gb|EBN13125.1|	45.92	67.35	98	48	4	174	266	255	352	2e-16	84
LUCAR	gi|136285122|gb|EBN13125.1|	54.17	66.67	48	20	2	108	154	93	139	0.003	45.1
LUCAR	gi|138542197|gb|ECA31368.1|	45.92	67.35	98	48	4	174	266	179	276	2e-16	82.8
LUCAR	gi|138542197|gb|ECA31368.1|	54.17	66.67	48	20	2	108	154	17	63	0.003	44.3
LUCAR	gi|135366429|gb|EBH15567.1|	46.15	69.23	91	45	3	174	260	148	238	2e-16	82.8
LUCAR	gi|135366429|gb|EBH15567.1|	56.67	70	30	13	0	125	154	3	32	0.083	40
LUCAR	gi|144089721|gb|EDI79260.1|	41.41	64.65	99	53	4	163	256	45	143	2e-16	82
LUCAR	gi|142920270|gb|EDB52583.1|	47.25	69.23	91	44	3	174	260	217	307	2e-16	83.6
LUCAR	gi|142920270|gb|EDB52583.1|	54.17	66.67	48	20	2	108	154	55	101	0.003	44.7
LUCAR	gi|139541729|gb|ECF77726.1|	47.83	66.3	92	44	3	171	258	61	152	2e-16	81.6
LUCAR	gi|140435148|gb|ECL73116.1|	47.25	69.23	91	44	3	174	260	189	279	2e-16	82.8
LUCAR	gi|140435148|gb|ECL73116.1|	54.17	66.67	48	20	2	108	154	27	73	0.003	44.3
LUCAR	gi|141879516|gb|ECT88957.1|	47.83	66.3	92	44	3	171	258	66	157	2e-16	81.6
LUCAR	gi|135953988|gb|EBK94202.1|	45.92	67.35	98	48	4	174	266	216	313	2e-16	83.6
LUCAR	gi|135953988|gb|EBK94202.1|	54.17	66.67	48	20	2	108	154	54	100	0.002	44.7
LUCAR	gi|136388349|gb|EBN83339.1|	40.88	59.85	137	59	6	144	258	148	284	2e-16	83.2
LUCAR	gi|136388349|gb|EBN83339.1|	53.06	65.31	49	21	2	108	154	34	82	0.002	45.1
LUCAR	gi|143025266|gb|EDC26648.1|	47.25	69.23	91	44	3	174	260	207	297	2e-16	83.2
LUCAR	gi|143025266|gb|EDC26648.1|	54.17	66.67	48	20	2	108	154	45	91	0.003	44.7
LUCAR	gi|141097056|gb|ECP60375.1|	47.25	69.23	91	44	3	174	260	200	290	2e-16	83.2
LUCAR	gi|141097056|gb|ECP60375.1|	54.17	66.67	48	20	2	108	154	38	84	0.003	44.7
LUCAR	gi|136263254|gb|EBM98080.1|	40	60	130	61	6	154	266	266	395	2e-16	84.3
LUCAR	gi|136263254|gb|EBM98080.1|	53.85	69.23	39	17	1	117	154	144	182	0.008	43.5
LUCAR	gi|135015780|gb|EBE94710.1|	45.92	67.35	98	48	4	174	266	251	348	2e-16	84
LUCAR	gi|135015780|gb|EBE94710.1|	54.17	66.67	48	20	2	108	154	89	135	0.002	45.1
LUCAR	gi|140364499|gb|ECL26797.1|	43.52	64.81	108	52	4	162	260	185	292	2e-16	82.8
LUCAR	gi|140364499|gb|ECL26797.1|	54.17	66.67	48	20	2	108	154	40	86	0.003	44.7
LUCAR	gi|138965173|gb|ECC61575.1|	51.22	67.07	82	38	2	173	252	8	89	2e-16	79.3
LUCAR	gi|138826619|gb|ECC04003.1|	32.84	45.1	204	77	7	109	252	3	206	2e-16	82.4
LUCAR	gi|139929900|gb|ECI44234.1|	46.15	67.03	91	45	3	174	260	55	145	2e-16	81.3
LUCAR	gi|135311421|gb|EBG78602.1|	47.78	70	90	43	3	173	258	424	513	2e-16	84.7
LUCAR	gi|135311421|gb|EBG78602.1|	26.15	43.85	130	59	4	35	128	9	137	0.013	43.1
LUCAR	gi|135311421|gb|EBG78602.1|	57.14	71.43	35	14	1	121	154	275	309	0.028	42
LUCAR	gi|139823217|gb|ECH71118.1|	40	59.23	130	61	6	154	266	125	254	2e-16	82.4
LUCAR	gi|139823217|gb|ECH71118.1|	53.85	69.23	39	17	1	117	154	3	41	0.008	43.1
LUCAR	gi|136511430|gb|EBO63827.1|	47.83	68.48	92	44	3	171	258	226	317	2e-16	83.6
LUCAR	gi|136511430|gb|EBO63827.1|	53.85	66.67	39	17	1	117	154	75	113	0.013	42.7
LUCAR	gi|140216408|gb|ECK31882.1|	32.82	45.13	195	72	6	117	252	18	212	2e-16	82.8
LUCAR	gi|139875909|gb|ECI06562.1|	32.84	45.1	204	77	7	109	252	19	222	2e-16	82.8
LUCAR	gi|136985395|gb|EBR56014.1|	32.84	45.1	204	77	7	109	252	9	212	2e-16	82.8
LUCAR	gi|139071112|gb|ECD21281.1|	67.8	79.66	59	17	2	183	239	1	59	2e-16	81.6
LUCAR	gi|143204419|gb|EDD57051.1|	32.82	45.13	195	72	6	117	252	31	225	2e-16	82.8
LUCAR	gi|138030797|gb|EBX36306.1|	47.25	69.23	91	44	3	174	260	190	280	2e-16	82.4
LUCAR	gi|138030797|gb|EBX36306.1|	54.17	66.67	48	20	2	108	154	28	74	0.004	44.3
LUCAR	gi|137044684|gb|EBR89413.1|	45.92	66.33	98	48	4	174	266	155	252	2e-16	82.4
LUCAR	gi|137044684|gb|EBR89413.1|	53.85	69.23	39	17	1	117	154	1	39	0.007	43.5
LUCAR	gi|143675587|gb|EDG20697.1|	45.92	67.35	98	48	4	174	266	264	361	2e-16	84
LUCAR	gi|143675587|gb|EDG20697.1|	54.17	66.67	48	20	2	108	154	102	148	0.002	45.1
LUCAR	gi|136819770|gb|EBQ62009.1|	46.74	66.3	92	45	3	171	258	15	106	2e-16	80.5
LUCAR	gi|135500039|gb|EBI04499.1|	42.15	61.16	121	54	5	154	258	61	181	2e-16	82
LUCAR	gi|135554841|gb|EBI39526.1|	45.92	67.35	98	48	4	174	266	280	377	2e-16	84
LUCAR	gi|135554841|gb|EBI39526.1|	31.63	46.94	98	44	3	80	154	67	164	0.001	45.8
LUCAR	gi|136882346|gb|EBR02916.1|	42.98	59.5	121	53	5	154	258	67	187	2e-16	81.6
LUCAR	gi|137628449|gb|EBV14001.1|	46.07	69.66	89	44	3	174	258	46	134	2e-16	80.9
LUCAR	gi|142049232|gb|ECV16689.1|	42.61	63.48	115	56	5	162	266	279	393	2e-16	84
LUCAR	gi|142049232|gb|ECV16689.1|	56.41	69.23	39	16	1	117	154	142	180	0.003	45.1
LUCAR	gi|138876982|gb|ECC26033.1|	41.74	62.61	115	57	5	162	266	58	172	2e-16	81.3
LUCAR	gi|143080584|gb|EDC67235.1|	45.92	67.35	98	48	4	174	266	208	305	2e-16	83.2
LUCAR	gi|143080584|gb|EDC67235.1|	54.17	66.67	48	20	2	108	154	46	92	0.003	44.7
LUCAR	gi|142375958|gb|ECX62229.1|	40.77	60	130	60	6	154	266	293	422	2e-16	84.3
LUCAR	gi|142375958|gb|ECX62229.1|	30.85	57.45	94	63	2	62	154	117	209	0.006	43.9
LUCAR	gi|135438371|gb|EBH63945.1|	45.92	67.35	98	48	4	174	266	274	371	2e-16	84
LUCAR	gi|135438371|gb|EBH63945.1|	56.41	69.23	39	16	1	117	154	120	158	0.003	44.7
LUCAR	gi|135666502|gb|EBJ09280.1|	47.25	69.23	91	44	3	174	260	282	372	2e-16	83.6
LUCAR	gi|135666502|gb|EBJ09280.1|	54.17	66.67	48	20	2	108	154	120	166	0.003	44.7
LUCAR	gi|135894901|gb|EBK53839.1|	47.25	69.23	91	44	3	174	260	256	346	2e-16	83.6
LUCAR	gi|135894901|gb|EBK53839.1|	54.17	66.67	48	20	2	108	154	94	140	0.003	44.7
LUCAR	gi|136711535|gb|EBP90251.1|	44.9	66.33	98	49	4	174	266	69	166	2e-16	81.3
LUCAR	gi|134941518|gb|EBE44650.1|	45.92	67.35	98	48	4	174	266	270	367	2e-16	84
LUCAR	gi|134941518|gb|EBE44650.1|	56.41	69.23	39	16	1	117	154	116	154	0.003	44.7
LUCAR	gi|140196799|gb|ECK18239.1|	47.47	63.64	99	48	3	166	260	41	139	2e-16	81.6
LUCAR	gi|134977297|gb|EBE68613.1|	45.92	67.35	98	48	4	174	266	261	358	2e-16	83.6
LUCAR	gi|134977297|gb|EBE68613.1|	54.17	66.67	48	20	2	108	154	99	145	0.002	45.1
LUCAR	gi|142520757|gb|ECY67632.1|	40	60	130	61	6	154	266	336	465	2e-16	84.3
LUCAR	gi|142520757|gb|ECY67632.1|	52.08	66.67	48	21	2	108	154	206	252	0.01	43.1
LUCAR	gi|135356995|gb|EBH09251.1|	47.25	69.23	91	44	3	174	260	267	357	2e-16	83.6
LUCAR	gi|135356995|gb|EBH09251.1|	52.08	66.67	48	21	2	108	154	105	151	0.01	43.1
LUCAR	gi|140060725|gb|ECJ29659.1|	45.28	64.15	106	54	3	159	260	183	288	2e-16	82.4
LUCAR	gi|140060725|gb|ECJ29659.1|	42.86	55.95	84	32	4	87	154	10	93	2e-05	51.2
LUCAR	gi|135007652|gb|EBE89218.1|	42.24	63.79	116	57	5	161	266	257	372	2e-16	84
LUCAR	gi|135007652|gb|EBE89218.1|	54.17	66.67	48	20	2	108	154	113	159	0.003	44.7
LUCAR	gi|137787055|gb|EBV99256.1|	32.82	45.13	195	72	6	117	252	41	235	2e-16	82
LUCAR	gi|135373804|gb|EBH20512.1|	45.79	62.62	107	49	4	161	258	8	114	2e-16	80.5
LUCAR	gi|138177842|gb|EBY22294.1|	44.55	65.35	101	51	4	171	266	178	278	2e-16	82.4
LUCAR	gi|138177842|gb|EBY22294.1|	52.08	66.67	48	21	2	108	154	19	65	0.008	43.1
LUCAR	gi|134952896|gb|EBE52211.1|	45.92	67.35	98	48	4	174	266	317	414	2e-16	84
LUCAR	gi|134952896|gb|EBE52211.1|	56.41	69.23	39	16	1	117	154	163	201	0.003	44.7
LUCAR	gi|135896039|gb|EBK54629.1|	45.92	67.35	98	48	4	174	266	300	397	2e-16	84
LUCAR	gi|135896039|gb|EBK54629.1|	56.41	69.23	39	16	1	117	154	146	184	0.003	44.7
LUCAR	gi|136581359|gb|EBP08466.1|	48.51	63.37	101	47	4	171	266	115	215	2e-16	82.4
LUCAR	gi|136581359|gb|EBP08466.1|	36.21	53.45	58	36	1	130	186	2	59	7.5	33.9
LUCAR	gi|134975863|gb|EBE67645.1|	45.92	67.35	98	48	4	174	266	301	398	2e-16	84
LUCAR	gi|134975863|gb|EBE67645.1|	56.41	69.23	39	16	1	117	154	147	185	0.003	44.7
LUCAR	gi|142955406|gb|EDB77634.1|	43.97	61.21	116	60	4	149	260	93	207	2e-16	82.4
LUCAR	gi|137781989|gb|EBV96528.1|	32.82	45.13	195	72	6	117	252	39	233	2e-16	82.4
LUCAR	gi|144211144|gb|EDJ67514.1|	45.92	67.35	98	48	4	174	266	285	382	2e-16	84
LUCAR	gi|144211144|gb|EDJ67514.1|	56.41	69.23	39	16	1	117	154	131	169	0.003	45.1
LUCAR	gi|141637742|gb|ECS61927.1|	48.89	66.67	90	42	3	173	258	32	121	3e-16	80.5
LUCAR	gi|134870284|gb|EBD97320.1|	45.92	67.35	98	48	4	174	266	299	396	3e-16	84
LUCAR	gi|134870284|gb|EBD97320.1|	56.41	69.23	39	16	1	117	154	145	183	0.003	45.1
LUCAR	gi|143707150|gb|EDG38045.1|	45.92	67.35	98	48	4	174	266	302	399	3e-16	84
LUCAR	gi|143707150|gb|EDG38045.1|	56.41	69.23	39	16	1	117	154	148	186	0.003	45.1
LUCAR	gi|142396631|gb|ECX76601.1|	48.91	68.48	92	43	3	171	258	360	451	3e-16	84.3
LUCAR	gi|142396631|gb|ECX76601.1|	56.41	66.67	39	16	1	117	154	210	248	0.003	44.7
LUCAR	gi|142983381|gb|EDB97152.1|	41.38	63.79	116	58	5	161	266	156	271	3e-16	82.4
LUCAR	gi|142983381|gb|EDB97152.1|	54.17	66.67	48	20	2	108	154	12	58	0.003	44.3
LUCAR	gi|135948461|gb|EBK90477.1|	32.82	45.13	195	72	6	117	252	42	236	3e-16	82.8
LUCAR	gi|142816492|gb|EDA79799.1|	47.25	69.23	91	44	3	174	260	276	366	3e-16	83.6
LUCAR	gi|142816492|gb|EDA79799.1|	56.41	69.23	39	16	1	117	154	122	160	0.003	44.7
LUCAR	gi|138586081|gb|ECA62040.1|	49.38	72.84	81	39	2	174	252	165	245	3e-16	81.6
LUCAR	gi|138586081|gb|ECA62040.1|	54.17	66.67	48	20	2	108	154	3	49	0.003	44.3
LUCAR	gi|142467444|gb|ECY29252.1|	45.92	67.35	98	48	4	174	266	294	391	3e-16	84
LUCAR	gi|142467444|gb|ECY29252.1|	56.41	69.23	39	16	1	117	154	140	178	0.003	44.7
LUCAR	gi|140095093|gb|ECJ50090.1|	47.83	66.3	92	44	3	171	258	112	203	3e-16	81.6
LUCAR	gi|143664224|gb|EDG14831.1|	47.19	69.66	89	43	3	174	258	291	379	3e-16	83.6
LUCAR	gi|143664224|gb|EDG14831.1|	54.17	66.67	48	20	2	108	154	130	176	0.002	45.4
LUCAR	gi|135492162|gb|EBH99425.1|	45.92	67.35	98	48	4	174	266	300	397	3e-16	83.6
LUCAR	gi|135492162|gb|EBH99425.1|	56.41	69.23	39	16	1	117	154	146	184	0.003	44.7
LUCAR	gi|139214388|gb|ECE19460.1|	47.52	64.36	101	48	4	171	266	90	190	3e-16	81.6
LUCAR	gi|135402744|gb|EBH40010.1|	45.92	67.35	98	48	4	174	266	315	412	3e-16	84
LUCAR	gi|135402744|gb|EBH40010.1|	53.85	69.23	39	17	1	117	154	161	199	0.008	43.5
LUCAR	gi|137619236|gb|EBV08848.1|	36.84	48.54	171	63	6	109	234	97	267	3e-16	82
LUCAR	gi|143187106|gb|EDD44380.1|	42.24	63.79	116	57	5	161	266	280	395	3e-16	84
LUCAR	gi|143187106|gb|EDD44380.1|	56.41	69.23	39	16	1	117	154	144	182	0.003	44.7
LUCAR	gi|137784379|gb|EBV97836.1|	45.74	67.02	94	47	3	171	260	239	332	3e-16	82.8
LUCAR	gi|137784379|gb|EBV97836.1|	52.08	66.67	48	21	2	108	154	80	126	0.009	43.1
LUCAR	gi|136237822|gb|EBM80859.1|	45.45	66.67	99	49	4	173	266	336	434	3e-16	84
LUCAR	gi|136237822|gb|EBM80859.1|	52.08	66.67	48	21	2	108	154	175	221	0.01	43.1
LUCAR	gi|142315171|gb|ECX19582.1|	40.77	59.23	130	60	6	154	266	293	422	3e-16	84
LUCAR	gi|142315171|gb|ECX19582.1|	53.85	69.23	39	17	1	117	154	171	209	0.01	43.1
LUCAR	gi|142252017|gb|ECW72943.1|	47.25	69.23	91	44	3	174	260	442	532	3e-16	84.3
LUCAR	gi|142252017|gb|ECW72943.1|	53.85	66.67	39	17	1	117	154	288	326	0.019	42.4
LUCAR	gi|136924129|gb|EBR21364.1|	32.82	45.13	195	72	6	117	252	42	236	3e-16	82
LUCAR	gi|136031687|gb|EBL44992.1|	45.92	67.35	98	48	4	174	266	307	404	3e-16	84
LUCAR	gi|136031687|gb|EBL44992.1|	56.41	69.23	39	16	1	117	154	153	191	0.003	44.7
LUCAR	gi|141941871|gb|ECU32618.1|	39.5	63.03	119	63	4	149	258	79	197	3e-16	80.9
LUCAR	gi|141104236|gb|ECP65475.1|	48.89	65.56	90	42	3	173	258	51	140	3e-16	80.5
LUCAR	gi|136240040|gb|EBM82369.1|	44.94	69.66	89	45	3	174	258	44	132	3e-16	80.5
LUCAR	gi|140524819|gb|ECM10202.1|	47.25	68.13	91	44	3	174	260	195	285	3e-16	82
LUCAR	gi|140524819|gb|ECM10202.1|	52.08	66.67	48	21	2	108	154	33	79	0.01	42.7
LUCAR	gi|137474462|gb|EBU29960.1|	46.53	63.37	101	49	4	171	266	7	107	3e-16	80.5
LUCAR	gi|135567295|gb|EBI47564.1|	45.92	66.33	98	48	4	174	266	259	356	3e-16	83.2
LUCAR	gi|135567295|gb|EBI47564.1|	52.08	66.67	48	21	2	108	154	97	143	0.006	43.5
LUCAR	gi|143240113|gb|EDD82396.1|	43.12	65.14	109	53	4	161	260	746	854	3e-16	84.7
LUCAR	gi|143240113|gb|EDD82396.1|	54.17	66.67	48	20	2	108	154	602	648	0.004	44.7
LUCAR	gi|142411776|gb|ECX87868.1|	43.52	64.81	108	52	4	162	260	981	1088	3e-16	85.1
LUCAR	gi|142411776|gb|ECX87868.1|	54.17	66.67	48	20	2	108	154	836	882	0.003	45.1
LUCAR	gi|143025373|gb|EDC26728.1|	42.24	63.79	116	57	5	161	266	390	505	3e-16	84.3
LUCAR	gi|143025373|gb|EDC26728.1|	56.41	69.23	39	16	1	117	154	254	292	0.003	44.7
LUCAR	gi|143229744|gb|EDD75413.1|	45.92	67.35	98	48	4	174	266	350	447	3e-16	84
LUCAR	gi|143229744|gb|EDD75413.1|	56.41	69.23	39	16	1	117	154	196	234	0.003	44.7
LUCAR	gi|143051091|gb|EDC45638.1|	45.92	67.35	98	48	4	174	266	325	422	3e-16	84
LUCAR	gi|143051091|gb|EDC45638.1|	56.41	69.23	39	16	1	117	154	171	209	0.003	44.7
LUCAR	gi|142634828|gb|ECZ48188.1|	45.92	67.35	98	48	4	174	266	313	410	3e-16	83.6
LUCAR	gi|142634828|gb|ECZ48188.1|	56.41	69.23	39	16	1	117	154	159	197	0.002	45.1
LUCAR	gi|142516669|gb|ECY64670.1|	41.46	60.16	123	56	5	154	260	610	732	3e-16	84.7
LUCAR	gi|142516669|gb|ECY64670.1|	50	66.67	48	22	2	108	154	480	526	0.027	42
LUCAR	gi|142516669|gb|ECY64670.1|	25.38	40.77	130	60	4	35	128	226	354	1.4	36.6
LUCAR	gi|134381342|gb|EBB02641.1|	45.92	67.35	98	48	4	174	266	359	456	3e-16	84
LUCAR	gi|134381342|gb|EBB02641.1|	56.41	69.23	39	16	1	117	154	205	243	0.003	44.7
LUCAR	gi|135359315|gb|EBH10806.1|	44.79	67.71	96	49	3	174	265	189	284	3e-16	82
LUCAR	gi|135359315|gb|EBH10806.1|	54.17	66.67	48	20	2	108	154	27	73	0.003	44.3
LUCAR	gi|143490862|gb|EDF27312.1|	43.12	64.22	109	53	4	161	260	462	570	3e-16	84.3
LUCAR	gi|143490862|gb|EDF27312.1|	54.17	66.67	48	20	2	108	154	318	364	0.003	44.7
LUCAR	gi|135777237|gb|EBJ77803.1|	48.89	65.56	90	42	3	173	258	80	169	3e-16	80.9
LUCAR	gi|136366100|gb|EBN68006.1|	40	59.23	130	61	6	154	266	411	540	3e-16	84
LUCAR	gi|136366100|gb|EBN68006.1|	29.51	50	122	82	3	36	154	207	327	0.004	44.7
LUCAR	gi|136366100|gb|EBN68006.1|	27.85	44.3	79	30	1	35	86	27	105	3.1	35.4
LUCAR	gi|142118804|gb|ECV72787.1|	47.25	69.23	91	44	3	174	260	436	526	3e-16	84
LUCAR	gi|142118804|gb|ECV72787.1|	54.17	66.67	48	20	2	108	154	274	320	0.003	44.7
LUCAR	gi|142118804|gb|ECV72787.1|	26.58	43.04	79	31	1	35	86	20	98	9.7	33.9
LUCAR	gi|136556681|gb|EBO92738.1|	42.31	58.46	130	65	6	147	266	7	136	3e-16	80.9
LUCAR	gi|143971154|gb|EDH94564.1|	43.12	65.14	109	53	4	161	260	681	789	3e-16	84.7
LUCAR	gi|143971154|gb|EDH94564.1|	54.17	66.67	48	20	2	108	154	537	583	0.004	44.7
LUCAR	gi|140180081|gb|ECK06537.1|	49.38	72.84	81	39	2	174	252	184	264	3e-16	81.6
LUCAR	gi|140180081|gb|ECK06537.1|	54.17	66.67	48	20	2	108	154	22	68	0.003	44.7
LUCAR	gi|137603371|gb|EBU99769.1|	48.89	65.56	90	42	3	173	258	63	152	4e-16	80.5
LUCAR	gi|139572151|gb|ECF98983.1|	48.91	66.3	92	43	3	171	258	182	273	4e-16	82
LUCAR	gi|139572151|gb|ECF98983.1|	55.32	61.7	47	19	2	109	153	23	69	0.015	42.4
LUCAR	gi|136096629|gb|EBL88831.1|	44.94	69.66	89	45	3	174	258	70	158	4e-16	80.5
LUCAR	gi|139509268|gb|ECF55825.1|	42.98	59.5	121	57	5	150	258	94	214	4e-16	81.3
LUCAR	gi|143472414|gb|EDF17059.1|	32.82	45.13	195	72	6	117	252	37	231	4e-16	82
LUCAR	gi|136377760|gb|EBN76008.1|	45.92	67.35	98	48	4	174	266	315	412	4e-16	83.6
LUCAR	gi|136377760|gb|EBN76008.1|	56.41	69.23	39	16	1	117	154	161	199	0.003	45.1
LUCAR	gi|136009531|gb|EBL29928.1|	45.92	67.35	98	48	4	174	266	413	510	4e-16	84
LUCAR	gi|136009531|gb|EBL29928.1|	56.41	69.23	39	16	1	117	154	259	297	0.003	44.7
LUCAR	gi|142478003|gb|ECY37216.1|	45.92	67.35	98	48	4	174	266	395	492	4e-16	84
LUCAR	gi|142478003|gb|ECY37216.1|	56.41	69.23	39	16	1	117	154	241	279	0.004	44.7
LUCAR	gi|137928368|gb|EBW80415.1|	42.11	63.16	114	56	5	162	265	94	207	4e-16	81.3
LUCAR	gi|142356903|gb|ECX49546.1|	50.56	69.66	89	40	3	174	258	420	508	4e-16	84
LUCAR	gi|142356903|gb|ECX49546.1|	58.97	69.23	39	15	1	117	154	267	305	8e-04	46.6
LUCAR	gi|142356903|gb|ECX49546.1|	26.92	42.31	130	58	5	35	128	5	133	0.41	38.1
LUCAR	gi|140968940|gb|ECO73834.1|	49.38	72.84	81	39	2	174	252	197	277	4e-16	81.6
LUCAR	gi|140968940|gb|ECO73834.1|	54.17	66.67	48	20	2	108	154	35	81	0.003	44.7
LUCAR	gi|136674877|gb|EBP66314.1|	45.36	67.01	97	48	4	174	265	112	208	4e-16	81.3
LUCAR	gi|138950641|gb|ECC55473.1|	49.45	67.03	91	42	3	174	260	20	110	4e-16	80.1
LUCAR	gi|141186341|gb|ECQ22856.1|	49.45	67.03	91	42	3	174	260	23	113	4e-16	80.5
LUCAR	gi|139238139|gb|ECE32829.1|	49.38	72.84	81	39	2	174	252	192	272	4e-16	81.6
LUCAR	gi|139238139|gb|ECE32829.1|	37.68	60.87	69	41	2	87	154	9	76	0.029	41.2
LUCAR	gi|138147456|gb|EBY01017.1|	46.07	69.66	89	44	3	174	258	38	126	4e-16	79.7
LUCAR	gi|142504511|gb|ECY55805.1|	47.83	66.3	92	44	3	171	258	104	195	4e-16	81.3
LUCAR	gi|136101283|gb|EBL92014.1|	45.92	67.35	98	48	4	174	266	395	492	4e-16	84
LUCAR	gi|136101283|gb|EBL92014.1|	56.41	69.23	39	16	1	117	154	241	279	0.004	44.7
LUCAR	gi|143755041|gb|EDG61884.1|	45.92	67.35	98	48	4	174	266	399	496	4e-16	84
LUCAR	gi|143755041|gb|EDG61884.1|	56.41	69.23	39	16	1	117	154	245	283	0.004	44.7
LUCAR	gi|142310181|gb|ECX15804.1|	41.46	60.16	123	56	5	154	260	531	653	4e-16	84.3
LUCAR	gi|142310181|gb|ECX15804.1|	52.08	66.67	48	21	2	108	154	401	447	0.013	43.1
LUCAR	gi|142310181|gb|ECX15804.1|	25.38	40.77	130	60	4	35	128	147	275	1.3	36.6
LUCAR	gi|139456907|gb|ECF23132.1|	44.94	69.66	89	45	3	174	258	84	172	4e-16	80.9
LUCAR	gi|143029954|gb|EDC30092.1|	47.25	69.23	91	44	3	174	260	529	619	4e-16	84
LUCAR	gi|143029954|gb|EDC30092.1|	54.17	66.67	48	20	2	108	154	367	413	0.004	44.7
LUCAR	gi|134381744|gb|EBB02903.1|	46.15	69.23	91	45	3	174	260	210	300	4e-16	82.4
LUCAR	gi|134381744|gb|EBB02903.1|	54.17	66.67	48	20	2	108	154	48	94	0.003	44.7
LUCAR	gi|143348060|gb|EDE48243.1|	32.58	49.44	178	54	6	21	137	496	668	4e-16	84
LUCAR	gi|143348060|gb|EDE48243.1|	50	62.5	40	19	1	8	46	410	449	0.14	39.7
LUCAR	gi|140206780|gb|ECK25334.1|	49.38	72.84	81	39	2	174	252	211	291	4e-16	81.6
LUCAR	gi|140206780|gb|ECK25334.1|	54.17	66.67	48	20	2	108	154	49	95	0.003	44.7
LUCAR	gi|138641880|gb|ECA99502.1|	48.78	70.73	82	40	2	173	252	1	82	4e-16	79.3
LUCAR	gi|142977090|gb|EDB92634.1|	47.25	69.23	91	44	3	174	260	652	742	4e-16	84.3
LUCAR	gi|142977090|gb|EDB92634.1|	54.17	66.67	48	20	2	108	154	490	536	0.003	44.7
LUCAR	gi|142693518|gb|ECZ89889.1|	48.91	68.48	92	43	3	171	258	400	491	4e-16	83.6
LUCAR	gi|142693518|gb|ECZ89889.1|	56.41	66.67	39	16	1	117	154	250	288	0.004	44.7
LUCAR	gi|143326971|gb|EDE35016.1|	46.53	63.37	101	49	4	171	266	26	126	4e-16	80.5
LUCAR	gi|143028482|gb|EDC29007.1|	49.45	67.03	91	42	3	174	260	31	121	4e-16	80.5
LUCAR	gi|142389905|gb|ECX71647.1|	47.25	69.23	91	44	3	174	260	656	746	4e-16	84.3
LUCAR	gi|142389905|gb|ECX71647.1|	54.17	66.67	48	20	2	108	154	494	540	0.003	45.1
LUCAR	gi|135747786|gb|EBJ59511.1|	46.53	63.37	101	49	4	171	266	20	120	4e-16	80.1
LUCAR	gi|134919658|gb|EBE30082.1|	44.9	67.35	98	49	4	174	266	248	345	4e-16	82.8
LUCAR	gi|134919658|gb|EBE30082.1|	54.17	66.67	48	20	2	108	154	86	132	0.003	44.7
LUCAR	gi|135557824|gb|EBI41468.1|	47.83	66.3	92	44	3	171	258	116	207	4e-16	81.3
LUCAR	gi|139206342|gb|ECE13920.1|	49.45	67.03	91	42	3	174	260	51	141	5e-16	80.5
LUCAR	gi|143133210|gb|EDD05696.1|	47.25	69.23	91	44	3	174	260	476	566	5e-16	84
LUCAR	gi|143133210|gb|EDD05696.1|	52.08	66.67	48	21	2	108	154	314	360	0.011	43.1
LUCAR	gi|143133210|gb|EDD05696.1|	24.05	39.24	158	71	6	14	128	37	188	1.3	36.6
LUCAR	gi|141841677|gb|ECT62592.1|	49.38	72.84	81	39	2	174	252	206	286	5e-16	82
LUCAR	gi|141841677|gb|ECT62592.1|	54.17	66.67	48	20	2	108	154	44	90	0.003	44.7
LUCAR	gi|142024587|gb|ECU94152.1|	47.96	65.31	98	46	4	174	266	46	143	5e-16	80.5
LUCAR	gi|140017217|gb|ECJ03183.1|	47.96	65.31	98	46	4	174	266	26	123	5e-16	80.1
LUCAR	gi|142231743|gb|ECW57915.1|	44.9	65.31	98	49	4	174	266	157	254	5e-16	81.6
LUCAR	gi|142231743|gb|ECW57915.1|	53.85	69.23	39	17	1	117	154	3	41	0.007	43.5
LUCAR	gi|138609154|gb|ECA78272.1|	47.87	64.89	94	45	3	171	260	11	104	5e-16	80.1
LUCAR	gi|136545767|gb|EBO85704.1|	42.31	59.23	130	65	6	147	266	76	205	5e-16	81.3
LUCAR	gi|134865820|gb|EBD94293.1|	35.12	48.21	168	46	6	33	137	157	324	5e-16	82
LUCAR	gi|134865820|gb|EBD94293.1|	43.9	58.54	41	21	2	9	48	65	104	5.1	34.7
LUCAR	gi|139482009|gb|ECF38298.1|	41.74	63.48	115	57	5	161	265	111	225	5e-16	81.3
LUCAR	gi|140916441|gb|ECO37059.1|	46.15	69.23	91	45	3	174	260	178	268	5e-16	81.3
LUCAR	gi|140916441|gb|ECO37059.1|	52.08	66.67	48	21	2	108	154	16	62	0.008	43.1
LUCAR	gi|138224211|gb|EBY53038.1|	40.54	64.86	111	57	4	157	258	61	171	5e-16	80.5
LUCAR	gi|136032687|gb|EBL45658.1|	47.83	66.3	92	44	3	171	258	151	242	5e-16	81.3
LUCAR	gi|136032687|gb|EBL45658.1|	57.89	65.79	38	15	1	117	153	1	38	0.003	44.7
LUCAR	gi|135697056|gb|EBJ28094.1|	49.38	72.84	81	39	2	174	252	213	293	5e-16	81.6
LUCAR	gi|135697056|gb|EBJ28094.1|	54.17	66.67	48	20	2	108	154	51	97	0.003	44.7
LUCAR	gi|142314177|gb|ECX18824.1|	50	65.56	90	41	3	173	258	43	132	5e-16	79.7
LUCAR	gi|138621137|gb|ECA86451.1|	46.15	69.23	91	45	3	174	260	161	251	5e-16	81.3
LUCAR	gi|138621137|gb|ECA86451.1|	56.41	69.23	39	16	1	117	154	7	45	0.003	44.3
LUCAR	gi|137750123|gb|EBV79672.1|	45.54	66.34	101	50	4	171	266	72	172	5e-16	80.9
LUCAR	gi|136116489|gb|EBM02388.1|	47.83	66.3	92	44	3	171	258	123	214	5e-16	80.9
LUCAR	gi|139481799|gb|ECF38145.1|	47.96	65.31	98	46	4	174	266	26	123	5e-16	80.1
LUCAR	gi|141036668|gb|ECP19669.1|	35.33	47.9	167	60	6	109	231	129	291	5e-16	81.3
LUCAR	gi|141868158|gb|ECT81251.1|	47.83	66.3	92	44	3	171	258	137	228	5e-16	81.3
LUCAR	gi|135818181|gb|EBK03651.1|	46.32	66.32	95	46	4	177	266	1	95	5e-16	78.6
LUCAR	gi|135931776|gb|EBK79251.1|	45.45	65.66	99	49	4	173	266	314	412	5e-16	82.8
LUCAR	gi|135931776|gb|EBK79251.1|	53.85	69.23	39	17	1	117	154	161	199	0.012	42.7
LUCAR	gi|136266772|gb|EBN00567.1|	40.15	59.85	137	60	6	144	258	143	279	5e-16	81.6
LUCAR	gi|136266772|gb|EBN00567.1|	53.06	65.31	49	21	2	108	154	29	77	0.002	45.1
LUCAR	gi|135611983|gb|EBI75479.1|	47.87	64.89	94	45	3	171	260	12	105	5e-16	79.7
LUCAR	gi|140132814|gb|ECJ76210.1|	40.5	61.16	121	56	5	154	258	96	216	5e-16	80.9
LUCAR	gi|142359510|gb|ECX51379.1|	49.44	69.66	89	41	3	174	258	181	269	5e-16	81.6
LUCAR	gi|142359510|gb|ECX51379.1|	56.41	69.23	39	16	1	117	154	28	66	0.005	43.9
LUCAR	gi|144210267|gb|EDJ66868.1|	47.25	69.23	91	44	3	174	260	712	802	5e-16	84
LUCAR	gi|144210267|gb|EDJ66868.1|	54.17	66.67	48	20	2	108	154	550	596	0.004	44.7
LUCAR	gi|137119996|gb|EBS31475.1|	49.38	69.14	81	39	2	174	252	3	83	5e-16	78.6
LUCAR	gi|140359433|gb|ECL23191.1|	46.23	58.49	106	37	4	69	154	1	106	5e-16	79.7
LUCAR	gi|139151307|gb|ECD75427.1|	47.25	68.13	91	44	3	174	260	234	324	6e-16	81.6
LUCAR	gi|139151307|gb|ECD75427.1|	54.17	66.67	48	20	2	108	154	72	118	0.003	44.7
LUCAR	gi|138623291|gb|ECA87924.1|	47.25	68.13	91	44	3	174	260	225	315	6e-16	82
LUCAR	gi|138623291|gb|ECA87924.1|	52.08	64.58	48	21	2	108	154	63	109	0.016	42.4
LUCAR	gi|143392925|gb|EDE71708.1|	49.45	67.03	91	42	3	174	260	66	156	6e-16	80.5
LUCAR	gi|136259610|gb|EBM95522.1|	45.92	66.33	98	48	4	174	266	364	461	6e-16	83.2
LUCAR	gi|136259610|gb|EBM95522.1|	53.85	69.23	39	17	1	117	154	210	248	0.011	43.1
LUCAR	gi|139501632|gb|ECF50539.1|	50	64.89	94	43	3	171	260	137	230	6e-16	81.3
LUCAR	gi|139501632|gb|ECF50539.1|	60	68.57	35	13	1	121	154	1	35	0.032	41.2
LUCAR	gi|143931699|gb|EDH66612.1|	47.83	66.3	92	44	3	171	258	128	219	6e-16	80.9
LUCAR	gi|136060492|gb|EBL64282.1|	42.86	63.39	112	58	5	161	266	19	130	6e-16	79.3
LUCAR	gi|135369350|gb|EBH17536.1|	46.53	63.37	101	49	4	171	266	36	136	6e-16	80.1
LUCAR	gi|135058244|gb|EBF22516.1|	47.52	62.38	101	48	4	171	266	47	147	6e-16	80.1
LUCAR	gi|139656322|gb|ECG56104.1|	47.83	66.3	92	44	3	171	258	160	251	6e-16	80.9
LUCAR	gi|139656322|gb|ECG56104.1|	55.32	61.7	47	19	2	109	153	1	47	0.011	42.7
LUCAR	gi|142866565|gb|EDB13853.1|	46.53	63.37	101	49	4	171	266	36	136	6e-16	80.1
LUCAR	gi|142947244|gb|EDB71810.1|	45.92	66.33	98	48	4	174	266	401	498	6e-16	83.2
LUCAR	gi|142947244|gb|EDB71810.1|	53.85	69.23	39	17	1	117	154	247	285	0.012	43.1
LUCAR	gi|138952011|gb|ECC56042.1|	48.89	65.56	90	42	3	173	258	101	190	6e-16	80.5
LUCAR	gi|135987133|gb|EBL16615.1|	32.77	55.37	177	94	8	105	258	36	210	6e-16	80.5
LUCAR	gi|142346016|gb|ECX42211.1|	46.53	63.37	101	49	4	171	266	23	123	6e-16	79.7
LUCAR	gi|136921772|gb|EBR20042.1|	50	64.89	94	43	3	171	260	44	137	6e-16	80.5
LUCAR	gi|140815628|gb|ECN70555.1|	46.53	63.37	101	49	4	171	266	38	138	6e-16	80.1
LUCAR	gi|142846634|gb|EDB02451.1|	43.52	64.81	108	52	4	162	260	687	794	6e-16	84
LUCAR	gi|142846634|gb|EDB02451.1|	54.17	66.67	48	20	2	108	154	542	588	0.005	44.3
LUCAR	gi|136635370|gb|EBP42137.1|	48.94	64.89	94	44	3	171	260	62	155	6e-16	80.5
LUCAR	gi|139675973|gb|ECG69840.1|	47.83	66.3	92	44	3	171	258	144	235	6e-16	80.9
LUCAR	gi|139675973|gb|ECG69840.1|	58.62	62.07	29	12	0	125	153	3	31	0.18	38.9
LUCAR	gi|141249743|gb|ECQ65984.1|	45	63	100	51	3	163	258	38	137	6e-16	79.7
LUCAR	gi|139871370|gb|ECI04533.1|	50	67.86	84	40	2	171	252	47	130	6e-16	79.7
LUCAR	gi|137717464|gb|EBV62274.1|	46.53	63.37	101	49	4	171	266	51	151	7e-16	80.1
LUCAR	gi|143006581|gb|EDC13169.1|	46.53	63.37	101	49	4	171	266	23	123	7e-16	79.7
LUCAR	gi|140117036|gb|ECJ65467.1|	47.87	64.89	94	45	3	171	260	53	146	7e-16	80.1
LUCAR	gi|134995989|gb|EBE81336.1|	47.83	66.3	92	44	3	171	258	163	254	7e-16	81.3
LUCAR	gi|134995989|gb|EBE81336.1|	55.32	61.7	47	19	2	109	153	4	50	0.012	42.7
LUCAR	gi|141165602|gb|ECQ08453.1|	50.62	71.6	81	38	2	174	252	53	133	7e-16	79.7
LUCAR	gi|140812344|gb|ECN68259.1|	47.52	62.38	101	48	4	171	266	88	188	7e-16	80.5
LUCAR	gi|138061100|gb|EBX52447.1|	42.15	59.5	121	54	5	154	258	97	217	7e-16	80.9
LUCAR	gi|139447009|gb|ECF16030.1|	47.52	64.36	101	48	4	171	266	93	193	7e-16	80.5
LUCAR	gi|141409445|gb|ECR62969.1|	47.83	66.3	92	44	3	171	258	164	255	7e-16	81.3
LUCAR	gi|141409445|gb|ECR62969.1|	55.32	61.7	47	19	2	109	153	5	51	0.013	42.4
LUCAR	gi|137555227|gb|EBU72701.1|	43.24	60.36	111	54	4	157	258	16	126	7e-16	79.3
LUCAR	gi|143058509|gb|EDC51038.1|	40.5	61.16	121	56	5	154	258	83	203	7e-16	80.5
LUCAR	gi|138468117|gb|EBZ88331.1|	46.53	63.37	101	49	4	171	266	9	109	7e-16	79.3
LUCAR	gi|135733195|gb|EBJ50475.1|	47.87	64.89	94	45	3	171	260	57	150	7e-16	80.1
LUCAR	gi|143911366|gb|EDH51828.1|	41.54	59.23	130	66	6	147	266	52	181	7e-16	80.5
LUCAR	gi|134980334|gb|EBE70679.1|	46.53	63.37	101	49	4	171	266	55	155	7e-16	80.1
LUCAR	gi|134825502|gb|EBD68120.1|	47.87	64.89	94	45	3	171	260	52	145	7e-16	80.1
LUCAR	gi|140469084|gb|ECL92670.1|	42.52	57.48	127	66	4	138	260	176	299	7e-16	81.3
LUCAR	gi|140469084|gb|ECL92670.1|	42.86	57.14	84	32	4	87	154	20	103	4e-06	53.5
LUCAR	gi|138926784|gb|ECC45323.1|	33.33	47.69	195	75	7	35	174	56	250	7e-16	80.5
LUCAR	gi|139739410|gb|ECH14074.1|	49.45	67.03	91	42	3	174	260	76	166	7e-16	80.5
LUCAR	gi|138729325|gb|ECB60652.1|	47.52	64.36	101	48	4	171	266	84	184	7e-16	80.5
LUCAR	gi|143572207|gb|EDF69978.1|	46.74	67.39	92	45	3	173	260	482	573	7e-16	83.2
LUCAR	gi|143572207|gb|EDF69978.1|	52.08	66.67	48	21	2	108	154	321	367	0.013	43.1
LUCAR	gi|143572207|gb|EDF69978.1|	25.38	40.77	130	60	4	35	128	67	195	2	36.2
LUCAR	gi|140268696|gb|ECK67724.1|	58.9	69.86	73	19	4	200	261	1	73	7e-16	78.2
LUCAR	gi|140941444|gb|ECO54741.1|	47.96	63.27	98	46	4	174	266	1	98	7e-16	79.3
LUCAR	gi|137941707|gb|EBW87900.1|	47.62	69.05	84	42	2	171	252	24	107	7e-16	77.8
LUCAR	gi|142056670|gb|ECV22524.1|	42.24	62.93	116	57	5	161	266	313	428	7e-16	82.8
LUCAR	gi|142056670|gb|ECV22524.1|	56.41	69.23	39	16	1	117	154	177	215	0.003	44.7
LUCAR	gi|137434886|gb|EBU08375.1|	50	65.56	90	41	3	173	258	36	125	7e-16	79.3
LUCAR	gi|143905051|gb|EDH47451.1|	48.89	68.89	90	42	3	173	258	558	647	7e-16	83.6
LUCAR	gi|143905051|gb|EDH47451.1|	53.85	66.67	39	17	1	117	154	405	443	0.015	42.7
LUCAR	gi|143905051|gb|EDH47451.1|	27.27	44.7	132	55	6	35	128	143	271	0.11	40
LUCAR	gi|141318019|gb|ECR01007.1|	47.87	64.89	94	45	3	171	260	63	156	7e-16	80.1
LUCAR	gi|136589969|gb|EBP13934.1|	41.54	59.23	130	66	6	147	266	79	208	7e-16	80.9
LUCAR	gi|139391739|gb|ECE79514.1|	50	73.08	78	37	2	174	249	231	308	8e-16	81.3
LUCAR	gi|139391739|gb|ECE79514.1|	54.17	66.67	48	20	2	108	154	69	115	0.003	44.7
LUCAR	gi|140886946|gb|ECO17985.1|	47.52	64.36	101	48	4	171	266	104	204	8e-16	80.5
LUCAR	gi|142881751|gb|EDB24947.1|	46.74	67.39	92	45	3	173	260	531	622	8e-16	83.2
LUCAR	gi|142881751|gb|EDB24947.1|	52.08	66.67	48	21	2	108	154	370	416	0.013	43.1
LUCAR	gi|142881751|gb|EDB24947.1|	25.38	40.77	130	60	4	35	128	116	244	2.3	35.8
LUCAR	gi|137702053|gb|EBV54105.1|	45	63	100	51	3	163	258	79	178	8e-16	80.1
LUCAR	gi|136741074|gb|EBQ09656.1|	44.9	67.35	98	49	4	174	266	342	439	8e-16	82.8
LUCAR	gi|136741074|gb|EBQ09656.1|	56.41	69.23	39	16	1	117	154	188	226	0.003	44.7
LUCAR	gi|138582383|gb|ECA59380.1|	50	66.67	90	41	3	173	258	47	136	8e-16	79.3
LUCAR	gi|140130065|gb|ECJ74318.1|	47.78	66.67	90	43	3	173	258	81	170	8e-16	79.7
LUCAR	gi|141439451|gb|ECR83755.1|	39.67	61.98	121	61	5	150	258	51	171	8e-16	79.7
LUCAR	gi|142431443|gb|ECY02879.1|	44.9	67.35	98	49	4	174	266	382	479	8e-16	82.8
LUCAR	gi|142431443|gb|ECY02879.1|	56.41	69.23	39	16	1	117	154	228	266	0.004	44.7
LUCAR	gi|137070454|gb|EBS03994.1|	44.68	67.02	94	48	3	171	260	214	307	8e-16	81.3
LUCAR	gi|137070454|gb|EBS03994.1|	52.08	66.67	48	21	2	108	154	55	101	0.008	43.1
LUCAR	gi|140823655|gb|ECN76266.1|	40.54	64.86	111	57	4	157	258	6	116	8e-16	79
LUCAR	gi|135393547|gb|EBH33814.1|	45.36	65.98	97	48	4	174	265	35	131	8e-16	79
LUCAR	gi|136811809|gb|EBQ56714.1|	44.9	66.33	98	49	4	174	266	163	260	8e-16	80.9
LUCAR	gi|136811809|gb|EBQ56714.1|	54.17	66.67	48	20	2	108	154	1	47	0.003	44.7
LUCAR	gi|136336421|gb|EBN47794.1|	47.52	64.36	101	48	4	171	266	78	178	8e-16	80.1
LUCAR	gi|141333166|gb|ECR10889.1|	46.53	63.37	101	49	4	171	266	71	171	8e-16	80.1
LUCAR	gi|136183362|gb|EBM44256.1|	51.85	72.84	81	37	2	174	252	516	596	8e-16	83.2
LUCAR	gi|136183362|gb|EBM44256.1|	58.97	69.23	39	15	1	117	154	363	401	7e-04	47
LUCAR	gi|136183362|gb|EBM44256.1|	26.92	42.31	130	58	5	35	128	101	229	0.5	38.1
LUCAR	gi|138335805|gb|EBZ03699.1|	50	73.08	78	37	2	174	249	189	266	8e-16	80.5
LUCAR	gi|138335805|gb|EBZ03699.1|	54.17	66.67	48	20	2	108	154	27	73	0.003	44.3
LUCAR	gi|143405701|gb|EDE78129.1|	49.44	67.42	89	41	3	174	258	72	160	8e-16	80.1
LUCAR	gi|136589637|gb|EBP13723.1|	32.12	50.3	165	59	5	35	146	152	316	8e-16	81.3
LUCAR	gi|141237627|gb|ECQ57614.1|	50	73.08	78	37	2	174	249	189	266	8e-16	80.5
LUCAR	gi|141237627|gb|ECQ57614.1|	54.17	66.67	48	20	2	108	154	27	73	0.003	44.3
LUCAR	gi|139799388|gb|ECH54524.1|	50.63	70.89	79	37	2	176	252	1	79	8e-16	77
LUCAR	gi|141678237|gb|ECS77045.1|	46.53	63.37	101	49	4	171	266	104	204	8e-16	80.5
LUCAR	gi|142937265|gb|EDB64664.1|	48.98	63.27	98	45	4	174	266	142	239	8e-16	81.3
LUCAR	gi|142937265|gb|EDB64664.1|	60	71.43	35	13	1	121	154	3	37	0.002	45.1
LUCAR	gi|136221818|gb|EBM70025.1|	41.74	62.61	115	57	5	162	266	180	294	8e-16	81.3
LUCAR	gi|136221818|gb|EBM70025.1|	54.17	66.67	48	20	2	108	154	35	81	0.003	44.7
LUCAR	gi|144220220|gb|EDJ74043.1|	48.45	63.92	97	45	4	174	265	17	113	8e-16	79.3
LUCAR	gi|137684462|gb|EBV44191.1|	47.52	64.36	101	48	4	171	266	111	211	8e-16	80.5
LUCAR	gi|137684462|gb|EBV44191.1|	53.66	56.1	41	19	0	126	166	1	41	0.038	40.8
LUCAR	gi|136298198|gb|EBN22009.1|	44.94	69.66	89	45	3	174	258	44	132	9e-16	79
LUCAR	gi|143928801|gb|EDH64477.1|	44.9	67.35	98	49	4	174	266	443	540	9e-16	82.8
LUCAR	gi|143928801|gb|EDH64477.1|	54.17	66.67	48	20	2	108	154	281	327	0.004	44.7
LUCAR	gi|142268901|gb|ECW85379.1|	47.83	66.3	92	44	3	171	258	213	304	9e-16	81.6
LUCAR	gi|142268901|gb|ECW85379.1|	57.89	65.79	38	15	1	117	153	63	100	0.003	44.7
LUCAR	gi|135534220|gb|EBI26363.1|	50.62	70.37	81	38	2	174	252	178	258	9e-16	81.6
LUCAR	gi|135534220|gb|EBI26363.1|	45.83	64.58	48	24	2	108	154	20	66	0.026	41.6
LUCAR	gi|137627357|gb|EBV13438.1|	46.53	63.37	101	49	4	171	266	89	189	9e-16	80.5
LUCAR	gi|140820880|gb|ECN74254.1|	44.94	69.66	89	45	3	174	258	18	106	9e-16	78.6
LUCAR	gi|138441242|gb|EBZ69572.1|	27.78	40.74	270	90	9	67	234	16	282	9e-16	80.5
LUCAR	gi|136521233|gb|EBO70093.1|	50	73.08	78	37	2	174	249	261	338	9e-16	81.3
LUCAR	gi|136521233|gb|EBO70093.1|	54.17	66.67	48	20	2	108	154	99	145	0.003	44.7
LUCAR	gi|142527889|gb|ECY72806.1|	42.98	61.98	121	53	5	154	258	588	708	9e-16	83.2
LUCAR	gi|142527889|gb|ECY72806.1|	50	63.46	52	24	2	105	154	455	506	0.003	45.1
LUCAR	gi|135711695|gb|EBJ37165.1|	49.38	71.6	81	39	2	174	252	250	330	9e-16	81.3
LUCAR	gi|135711695|gb|EBJ37165.1|	50	66.67	48	22	2	108	154	88	134	0.016	42.4
LUCAR	gi|141120384|gb|ECP76754.1|	43.88	67.35	98	48	3	162	252	195	292	9e-16	80.9
LUCAR	gi|141120384|gb|ECP76754.1|	54.17	66.67	48	20	2	108	154	50	96	0.003	44.7
LUCAR	gi|136561248|gb|EBO95638.1|	47.52	63.37	101	48	4	171	266	14	114	9e-16	79.3
LUCAR	gi|136842140|gb|EBQ76912.1|	36.99	54.11	146	73	5	129	258	160	302	9e-16	81.3
LUCAR	gi|136842140|gb|EBQ76912.1|	55.32	61.7	47	19	2	109	153	52	98	0.016	42.4
LUCAR	gi|139125768|gb|ECD58859.1|	43.24	61.26	111	54	4	157	258	40	150	9e-16	79.3
LUCAR	gi|140887600|gb|ECO18458.1|	46.53	63.37	101	49	4	171	266	88	188	9e-16	80.1
LUCAR	gi|139205572|gb|ECE13364.1|	43.93	64.49	107	54	4	160	260	139	245	9e-16	80.1
LUCAR	gi|139205572|gb|ECE13364.1|	56.41	69.23	39	16	1	117	154	1	39	0.003	44.3
LUCAR	gi|140235115|gb|ECK44365.1|	46.53	63.37	101	49	4	171	266	84	184	9e-16	80.1
LUCAR	gi|136756966|gb|EBQ20033.1|	41.38	62.93	116	58	5	161	266	168	283	1e-15	80.9
LUCAR	gi|136756966|gb|EBQ20033.1|	52.08	66.67	48	21	2	108	154	24	70	0.008	43.1
LUCAR	gi|142829474|gb|EDA89631.1|	49.38	72.84	81	39	2	174	252	313	393	1e-15	82
LUCAR	gi|142829474|gb|EDA89631.1|	56.41	69.23	39	16	1	117	154	159	197	0.003	44.7
LUCAR	gi|138766456|gb|ECB79536.1|	49.44	66.29	89	41	3	174	258	18	106	1e-15	78.6
LUCAR	gi|135058810|gb|EBF22876.1|	47.52	62.38	101	48	4	171	266	80	180	1e-15	80.1
LUCAR	gi|138685802|gb|ECB30183.1|	44.9	65.31	98	49	4	174	266	167	264	1e-15	80.5
LUCAR	gi|138685802|gb|ECB30183.1|	52.08	66.67	48	21	2	108	154	5	51	0.007	43.5
LUCAR	gi|140170882|gb|ECJ99913.1|	47.83	66.3	92	44	3	171	258	208	299	1e-15	80.9
LUCAR	gi|140170882|gb|ECJ99913.1|	55.26	63.16	38	16	1	117	153	58	95	0.014	42.4
LUCAR	gi|141963076|gb|ECU47339.1|	48.31	67.42	89	42	3	174	258	62	150	1e-15	79.3
LUCAR	gi|135965795|gb|EBL02190.1|	44.94	69.66	89	45	3	174	258	23	111	1e-15	78.6
LUCAR	gi|139954626|gb|ECI61100.1|	44.94	69.66	89	45	3	174	258	31	119	1e-15	78.6
LUCAR	gi|135971041|gb|EBL05711.1|	40.5	61.16	121	56	5	154	258	69	189	1e-15	79.7
LUCAR	gi|135811934|gb|EBJ99726.1|	47.83	66.3	92	44	3	171	258	218	309	1e-15	80.9
LUCAR	gi|135811934|gb|EBJ99726.1|	55.32	61.7	47	19	2	109	153	59	105	0.014	42.4
LUCAR	gi|142759662|gb|EDA37528.1|	46.15	68.13	91	45	3	174	260	209	299	1e-15	81.3
LUCAR	gi|142759662|gb|EDA37528.1|	54.17	66.67	48	20	2	108	154	47	93	0.003	44.7
LUCAR	gi|136388648|gb|EBN83543.1|	41.27	60.32	126	64	6	147	266	49	170	1e-15	79.3
LUCAR	gi|138718767|gb|ECB53217.1|	46.53	62.38	101	49	4	171	266	36	136	1e-15	79.3
LUCAR	gi|136183957|gb|EBM44657.1|	47.52	63.37	101	48	4	171	266	216	316	1e-15	81.6
LUCAR	gi|136183957|gb|EBM44657.1|	35.16	46.88	128	36	5	71	154	2	126	7e-07	55.8
LUCAR	gi|143365755|gb|EDE58339.1|	51.19	70.24	84	39	2	171	252	519	602	1e-15	82.8
LUCAR	gi|143365755|gb|EDE58339.1|	57.14	68.57	35	14	1	121	154	401	435	0.029	42
LUCAR	gi|143365755|gb|EDE58339.1|	24.49	44.22	147	69	6	20	130	117	257	0.55	37.7
LUCAR	gi|139036758|gb|ECC97055.1|	46.53	63.37	101	49	4	171	266	101	201	1e-15	80.1
LUCAR	gi|142349313|gb|ECX44477.1|	44.9	66.33	98	49	4	174	266	253	350	1e-15	81.6
LUCAR	gi|142349313|gb|ECX44477.1|	52.08	66.67	48	21	2	108	154	91	137	0.007	43.5
LUCAR	gi|139411950|gb|ECE93348.1|	40.5	61.98	121	56	5	154	258	56	176	1e-15	79.7
LUCAR	gi|140381813|gb|ECL38981.1|	40.54	63.96	111	57	4	157	258	11	121	1e-15	78.6
LUCAR	gi|136254620|gb|EBM92180.1|	48.15	70.37	81	40	2	174	252	15	95	1e-15	79
LUCAR	gi|143745391|gb|EDG57328.1|	45.92	65.31	98	48	4	174	266	422	519	1e-15	82.4
LUCAR	gi|143745391|gb|EDG57328.1|	52.08	66.67	48	21	2	108	154	260	306	0.009	43.5
LUCAR	gi|143745391|gb|EDG57328.1|	27.85	44.3	79	30	1	35	86	6	84	3.3	35.4
LUCAR	gi|139652748|gb|ECG53538.1|	44.94	69.66	89	45	3	174	258	10	98	1e-15	77.4
LUCAR	gi|135856316|gb|EBK27656.1|	39.55	58.21	134	64	6	150	266	49	182	1e-15	79.3
LUCAR	gi|140343119|gb|ECL11938.1|	44.94	69.66	89	45	3	174	258	16	104	1e-15	78.2
LUCAR	gi|140398136|gb|ECL50207.1|	44.94	69.66	89	45	3	174	258	72	160	1e-15	79.3
LUCAR	gi|137956668|gb|EBW96330.1|	31.72	44.09	186	69	5	125	252	3	188	1e-15	79.3
LUCAR	gi|136037175|gb|EBL48671.1|	43.56	62.38	101	53	3	162	258	158	258	1e-15	80.5
LUCAR	gi|136037175|gb|EBL48671.1|	55.32	61.7	47	19	2	109	153	8	54	0.011	42.7
LUCAR	gi|142375683|gb|ECX62049.1|	31.72	44.09	186	69	5	125	252	2	187	1e-15	80.1
LUCAR	gi|136766810|gb|EBQ26794.1|	41.38	62.93	116	58	5	161	266	197	312	1e-15	80.9
LUCAR	gi|136766810|gb|EBQ26794.1|	54.17	66.67	48	20	2	108	154	53	99	0.003	44.7
LUCAR	gi|142754244|gb|EDA33608.1|	42.24	62.93	116	60	4	150	258	307	422	1e-15	82
LUCAR	gi|142754244|gb|EDA33608.1|	56.41	66.67	39	16	1	117	154	174	212	0.001	45.8
LUCAR	gi|135736749|gb|EBJ52676.1|	35	46.88	160	54	5	105	221	170	322	1e-15	80.9
LUCAR	gi|138180072|gb|EBY23875.1|	46.53	63.37	101	49	4	171	266	120	220	1e-15	80.1
LUCAR	gi|138180072|gb|EBY23875.1|	51.06	59.57	47	22	1	121	166	4	50	0.008	43.1
LUCAR	gi|137902006|gb|EBW65529.1|	49.44	66.29	89	41	3	174	258	6	94	1e-15	77.8
LUCAR	gi|135374000|gb|EBH20646.1|	49.44	66.29	89	41	3	174	258	27	115	1e-15	78.2
LUCAR	gi|140847206|gb|ECN90311.1|	46.07	68.54	89	44	3	174	258	18	106	1e-15	78.2
LUCAR	gi|135839061|gb|EBK16794.1|	44.9	66.33	98	49	4	174	266	199	296	1e-15	80.9
LUCAR	gi|135839061|gb|EBK16794.1|	54.17	66.67	48	20	2	108	154	37	83	0.003	44.7
LUCAR	gi|136770749|gb|EBQ29431.1|	41.38	62.93	116	58	5	161	266	204	319	1e-15	81.3
LUCAR	gi|136770749|gb|EBQ29431.1|	54.17	66.67	48	20	2	108	154	60	106	0.003	44.7
LUCAR	gi|138541611|gb|ECA30939.1|	46.53	63.37	101	49	4	171	266	151	251	1e-15	80.1
LUCAR	gi|138541611|gb|ECA30939.1|	45.31	57.81	64	33	2	105	166	18	81	0.001	45.4
LUCAR	gi|140858736|gb|ECN98300.1|	48.31	67.42	89	42	3	174	258	90	178	1e-15	79.3
LUCAR	gi|140028551|gb|ECJ10718.1|	46.15	68.13	91	45	3	174	260	187	277	1e-15	80.1
LUCAR	gi|140028551|gb|ECJ10718.1|	54.17	66.67	48	20	2	108	154	25	71	0.003	44.3
LUCAR	gi|143061444|gb|EDC53164.1|	47.83	66.3	92	44	3	171	258	267	358	1e-15	81.6
LUCAR	gi|143061444|gb|EDC53164.1|	57.89	65.79	38	15	1	117	153	117	154	0.003	44.7
LUCAR	gi|136672497|gb|EBP64776.1|	47.96	64.29	98	41	4	165	258	68	159	1e-15	79
LUCAR	gi|141145833|gb|ECP94526.1|	47.52	64.36	101	48	4	171	266	147	247	1e-15	80.1
LUCAR	gi|141145833|gb|ECP94526.1|	46.88	56.25	64	32	2	105	166	14	77	0.001	45.8
LUCAR	gi|136630666|gb|EBP39347.1|	40.15	56.93	137	60	6	144	258	12	148	1e-15	79
LUCAR	gi|140590942|gb|ECM31453.1|	45.54	63.37	101	51	3	162	258	151	251	1e-15	80.1
LUCAR	gi|140590942|gb|ECM31453.1|	54.17	66.67	48	20	2	108	154	2	48	3e-04	47.8
LUCAR	gi|138349245|gb|EBZ12922.1|	42.2	64.22	109	54	4	161	260	185	293	1e-15	80.5
LUCAR	gi|138349245|gb|EBZ12922.1|	54.17	66.67	48	20	2	108	154	41	87	0.003	44.7
LUCAR	gi|138346641|gb|EBZ11111.1|	47.83	66.3	92	44	3	171	258	34	125	1e-15	78.2
LUCAR	gi|140579784|gb|ECM28394.1|	48.31	67.42	89	42	3	174	258	17	105	1e-15	78.2
LUCAR	gi|142318306|gb|ECX21896.1|	47.52	64.36	101	48	4	171	266	142	242	1e-15	80.5
LUCAR	gi|142318306|gb|ECX21896.1|	46.88	56.25	64	32	2	105	166	9	72	0.001	45.8
LUCAR	gi|139106147|gb|ECD45605.1|	47.83	66.3	92	44	3	171	258	11	102	1e-15	77.8
LUCAR	gi|140241837|gb|ECK49201.1|	48.31	67.42	89	42	3	174	258	94	182	1e-15	79.3
LUCAR	gi|134717785|gb|EBD00423.1|	47.52	64.36	101	48	4	171	266	158	258	1e-15	80.1
LUCAR	gi|134717785|gb|EBD00423.1|	46.88	56.25	64	32	2	105	166	25	88	0.001	45.8
LUCAR	gi|137681527|gb|EBV42496.1|	46.81	64.89	94	46	3	171	260	60	153	1e-15	78.2
LUCAR	gi|142226868|gb|ECW54325.1|	50.62	70.37	81	38	2	174	252	256	336	1e-15	81.6
LUCAR	gi|142226868|gb|ECW54325.1|	36.56	55.91	93	48	6	69	154	56	144	0.025	42
LUCAR	gi|142296738|gb|ECX05751.1|	34.66	51.14	176	69	8	137	266	1	176	1e-15	79
LUCAR	gi|139494121|gb|ECF45387.1|	44.94	69.66	89	45	3	174	258	84	172	1e-15	79
LUCAR	gi|142406083|gb|ECX83640.1|	46.15	69.23	91	45	3	174	260	234	324	1e-15	80.9
LUCAR	gi|142406083|gb|ECX83640.1|	54.17	66.67	48	20	2	108	154	72	118	0.002	45.1
LUCAR	gi|140250246|gb|ECK55173.1|	44.94	69.66	89	45	3	174	258	80	168	1e-15	79
LUCAR	gi|142888316|gb|EDB29245.1|	46.74	66.3	92	45	3	171	258	11	102	1e-15	77.8
LUCAR	gi|141116908|gb|ECP74278.1|	47.83	64.13	92	44	3	171	258	5	96	1e-15	77.8
LUCAR	gi|136123404|gb|EBM07136.1|	46.53	63.37	101	49	4	171	266	113	213	1e-15	80.1
LUCAR	gi|136123404|gb|EBM07136.1|	50	57.14	42	21	0	125	166	2	43	0.056	40.4
LUCAR	gi|143991193|gb|EDI08435.1|	44.9	66.33	98	49	4	174	266	260	357	2e-15	81.3
LUCAR	gi|143991193|gb|EDI08435.1|	54.17	66.67	48	20	2	108	154	98	144	0.002	45.1
LUCAR	gi|140241232|gb|ECK48769.1|	40.83	63.33	120	61	5	157	266	35	154	2e-15	78.6
LUCAR	gi|136548393|gb|EBO87400.1|	44.14	59.46	111	54	4	152	258	20	126	2e-15	78.6
LUCAR	gi|137272934|gb|EBT17265.1|	40.54	64.86	111	57	4	157	258	110	220	2e-15	79.7
LUCAR	gi|142136553|gb|ECV85781.1|	31.79	46.15	195	74	6	117	252	28	222	2e-15	80.1
LUCAR	gi|141045812|gb|ECP25957.1|	48.31	67.42	89	42	3	174	258	90	178	2e-15	79.3
LUCAR	gi|139120621|gb|ECD55535.1|	46.81	64.89	94	46	3	171	260	7	100	2e-15	78.2
LUCAR	gi|141353358|gb|ECR23510.1|	46.07	68.54	89	44	3	174	258	42	130	2e-15	78.2
LUCAR	gi|141477831|gb|ECS02469.1|	49.44	66.29	89	41	3	174	258	81	169	2e-15	79
LUCAR	gi|137749833|gb|EBV79524.1|	46.53	63.37	101	49	4	171	266	80	180	2e-15	79.3
LUCAR	gi|139120183|gb|ECD55217.1|	45.54	63.37	101	50	4	171	266	8	108	2e-15	78.2
LUCAR	gi|135389767|gb|EBH31259.1|	46.53	63.37	101	49	4	171	266	118	218	2e-15	79.7
LUCAR	gi|135389767|gb|EBH31259.1|	62.86	68.57	35	12	1	121	154	2	36	0.014	42.4
LUCAR	gi|136417417|gb|EBO03038.1|	48.81	67.86	84	41	2	171	252	23	106	2e-15	77.8
LUCAR	gi|142205935|gb|ECW38535.1|	44.12	57.84	102	46	4	171	261	60	161	2e-15	79.7
LUCAR	gi|141904022|gb|ECU06294.1|	46.53	63.37	101	49	4	171	266	124	224	2e-15	80.1
LUCAR	gi|141904022|gb|ECU06294.1|	49.02	58.82	51	25	1	117	166	4	54	0.006	43.5
LUCAR	gi|136948208|gb|EBR34939.1|	45.36	64.95	97	49	3	168	260	150	246	2e-15	79.7
LUCAR	gi|140629472|gb|ECM43373.1|	48.31	67.42	89	42	3	174	258	31	119	2e-15	78.2
LUCAR	gi|141641691|gb|ECS63086.1|	50	67.86	84	40	2	171	252	36	119	2e-15	78.2
LUCAR	gi|134915907|gb|EBE27576.1|	42.86	61.61	112	55	4	147	249	365	476	2e-15	81.6
LUCAR	gi|134915907|gb|EBE27576.1|	56.41	69.23	39	16	1	117	154	245	283	0.003	44.7
LUCAR	gi|140938220|gb|ECO52533.1|	33.7	46.2	184	52	7	32	145	14	197	2e-15	78.6
LUCAR	gi|138397854|gb|EBZ38903.1|	46.53	63.37	101	49	4	171	266	151	251	2e-15	80.1
LUCAR	gi|138397854|gb|EBZ38903.1|	45.31	57.81	64	33	2	105	166	18	81	0.001	45.8
LUCAR	gi|141614247|gb|ECS55989.1|	40.54	64.86	111	57	4	157	258	101	211	2e-15	79.3
LUCAR	gi|141165234|gb|ECQ08186.1|	47.52	64.36	101	48	4	171	266	179	279	2e-15	80.1
LUCAR	gi|141165234|gb|ECQ08186.1|	41.67	51.04	96	40	3	87	166	14	109	4e-06	53.5
LUCAR	gi|140448559|gb|ECL82656.1|	46.53	63.37	101	49	4	171	266	117	217	2e-15	79.7
LUCAR	gi|140448559|gb|ECL82656.1|	51.06	59.57	47	22	1	121	166	1	47	0.01	42.7
LUCAR	gi|141343625|gb|ECR16808.1|	45.71	63.81	105	51	4	160	258	154	258	2e-15	79.7
LUCAR	gi|141343625|gb|ECR16808.1|	54.17	64.58	48	20	2	108	154	9	55	0.002	45.1
LUCAR	gi|134711971|gb|EBC97117.1|	46.81	64.89	94	46	3	171	260	13	106	2e-15	78.2
LUCAR	gi|144100329|gb|EDI86705.1|	47.83	64.13	92	44	3	171	258	13	104	2e-15	77.4
LUCAR	gi|143978333|gb|EDH99449.1|	47.78	65.56	90	43	3	173	258	135	224	2e-15	79.7
LUCAR	gi|135754560|gb|EBJ63712.1|	43.24	60.36	111	54	4	157	258	120	230	2e-15	79.7
LUCAR	gi|135754560|gb|EBJ63712.1|	57.14	71.43	28	12	0	127	154	1	28	0.17	38.9
LUCAR	gi|140693758|gb|ECM86805.1|	50	66.67	90	41	3	173	258	143	232	2e-15	79.7
LUCAR	gi|140693758|gb|ECM86805.1|	60	70	30	12	0	125	154	3	32	0.039	40.8
LUCAR	gi|142319665|gb|ECX22885.1|	44.9	66.33	98	49	4	174	266	262	359	2e-15	81.3
LUCAR	gi|142319665|gb|ECX22885.1|	54.17	66.67	48	20	2	108	154	100	146	0.003	44.7
LUCAR	gi|136501492|gb|EBO57395.1|	47.52	63.37	101	48	4	171	266	157	257	2e-15	80.1
LUCAR	gi|136501492|gb|EBO57395.1|	32.8	51.2	125	75	5	90	210	2	121	4e-05	50.4
LUCAR	gi|141923260|gb|ECU19558.1|	46.53	63.37	101	49	4	171	266	151	251	2e-15	79.7
LUCAR	gi|141923260|gb|ECU19558.1|	45.31	57.81	64	33	2	105	166	18	81	0.001	45.4
LUCAR	gi|134367586|gb|EBA93336.1|	47.52	62.38	101	48	4	171	266	121	221	2e-15	79.7
LUCAR	gi|144100448|gb|EDI86789.1|	47.83	66.3	92	44	3	171	258	405	496	2e-15	81.6
LUCAR	gi|144100448|gb|EDI86789.1|	63.64	72.73	33	11	1	117	148	255	287	0.004	44.7
LUCAR	gi|136433491|gb|EBO13388.1|	46.53	62.38	101	49	4	171	266	23	123	2e-15	78.6
LUCAR	gi|136436166|gb|EBO15105.1|	42.02	60.5	119	61	5	156	266	53	171	2e-15	79
LUCAR	gi|141768344|gb|ECT18930.1|	46.53	63.37	101	49	4	171	266	147	247	2e-15	79.7
LUCAR	gi|141768344|gb|ECT18930.1|	46.88	56.25	64	32	2	105	166	14	77	0.001	45.8
LUCAR	gi|143028122|gb|EDC28745.1|	47.83	66.3	92	44	3	171	258	362	453	2e-15	81.6
LUCAR	gi|143028122|gb|EDC28745.1|	57.89	65.79	38	15	1	117	153	212	249	0.003	44.7
LUCAR	gi|142079189|gb|ECV41644.1|	47.52	63.37	101	48	4	171	266	981	1081	2e-15	82.4
LUCAR	gi|142079189|gb|ECV41644.1|	29.32	42.41	191	61	6	35	154	704	891	2e-09	63.5
LUCAR	gi|141128591|gb|ECP82618.1|	45.54	63.37	101	50	4	171	266	36	136	2e-15	78.6
LUCAR	gi|136220621|gb|EBM69205.1|	45.54	63.37	101	50	4	171	266	26	126	2e-15	78.2
LUCAR	gi|142644149|gb|ECZ54777.1|	45.54	63.37	101	50	4	171	266	60	160	2e-15	79
LUCAR	gi|134609542|gb|EBC36572.1|	47.83	64.13	92	44	3	171	258	71	162	2e-15	78.6
LUCAR	gi|138387908|gb|EBZ32320.1|	48.15	70.37	81	40	2	174	252	56	136	2e-15	78.6
LUCAR	gi|139913595|gb|ECI32848.1|	44.94	69.66	89	45	3	174	258	132	220	2e-15	79.3
LUCAR	gi|139723564|gb|ECH03206.1|	33.13	49.08	163	55	5	35	143	121	283	2e-15	79.7
LUCAR	gi|139087087|gb|ECD32167.1|	44.23	64.42	104	52	4	161	258	3	106	2e-15	77.4
LUCAR	gi|143108401|gb|EDC87476.1|	48.89	65.56	90	42	3	173	258	195	284	2e-15	80.1
LUCAR	gi|143108401|gb|EDC87476.1|	54.17	66.67	48	20	2	108	154	39	85	0.002	45.1
LUCAR	gi|143330320|gb|EDE37045.1|	46.53	63.37	101	49	4	171	266	124	224	2e-15	79.7
LUCAR	gi|143330320|gb|EDE37045.1|	61.76	70.59	34	12	1	122	154	1	34	0.005	43.5
LUCAR	gi|136604589|gb|EBP23292.1|	49.44	66.29	89	41	3	174	258	98	186	2e-15	78.6
LUCAR	gi|144000293|gb|EDI15084.1|	44.9	66.33	98	49	4	174	266	336	433	2e-15	81.3
LUCAR	gi|144000293|gb|EDI15084.1|	54.17	66.67	48	20	2	108	154	174	220	0.003	44.7
LUCAR	gi|142959987|gb|EDB80866.1|	41.32	61.98	121	55	5	154	258	155	275	2e-15	80.1
LUCAR	gi|142959987|gb|EDB80866.1|	57.69	65.38	52	20	2	105	154	22	73	3e-04	47.8
LUCAR	gi|143544644|gb|EDF55523.1|	44.94	69.66	89	45	3	174	258	120	208	2e-15	79
LUCAR	gi|143309142|gb|EDE24432.1|	47.52	64.36	101	48	4	171	266	541	641	2e-15	81.6
LUCAR	gi|143309142|gb|EDE24432.1|	29.32	42.41	191	61	6	35	154	264	451	3e-09	63.5
LUCAR	gi|135826822|gb|EBK09102.1|	44.94	69.66	89	45	3	174	258	122	210	2e-15	79
LUCAR	gi|135257609|gb|EBG46962.1|	45	62	100	51	3	163	258	52	151	2e-15	78.6
LUCAR	gi|137266779|gb|EBT13836.1|	47.19	66.29	89	43	3	174	258	9	97	2e-15	77.4
LUCAR	gi|136234834|gb|EBM78832.1|	44.94	69.66	89	45	3	174	258	95	183	2e-15	78.6
LUCAR	gi|143377504|gb|EDE65495.1|	49.44	69.66	89	41	3	174	258	1087	1175	2e-15	82
LUCAR	gi|143377504|gb|EDE65495.1|	56.41	69.23	39	16	1	117	154	934	972	0.006	44.3
LUCAR	gi|143377504|gb|EDE65495.1|	26.92	42.31	130	58	5	35	128	672	800	0.46	38.1
LUCAR	gi|142421929|gb|ECX95622.1|	42.31	58.46	130	65	6	147	266	209	338	2e-15	80.9
LUCAR	gi|142421929|gb|ECX95622.1|	37.12	48.48	132	36	5	67	154	20	148	2e-09	63.2
LUCAR	gi|142813839|gb|EDA77819.1|	47.52	64.36	101	48	4	171	266	962	1062	3e-15	82
LUCAR	gi|142813839|gb|EDA77819.1|	37.98	47.29	129	39	4	67	154	752	880	5e-09	62.8
LUCAR	gi|135320030|gb|EBG84421.1|	47.83	66.3	92	44	3	171	258	415	506	3e-15	81.3
LUCAR	gi|135320030|gb|EBG84421.1|	55.26	63.16	38	16	1	117	153	265	302	0.018	42.4
LUCAR	gi|142028435|gb|ECU97682.1|	46.67	67.62	105	49	5	161	258	1222	1326	3e-15	82
LUCAR	gi|142028435|gb|ECU97682.1|	53.85	66.67	39	17	1	117	154	1078	1116	0.008	43.9
LUCAR	gi|142457916|gb|ECY22209.1|	42.2	64.22	109	54	4	161	260	698	806	3e-15	82
LUCAR	gi|142457916|gb|ECY22209.1|	54.17	66.67	48	20	2	108	154	554	600	0.004	44.7
LUCAR	gi|142457916|gb|ECY22209.1|	25.23	41.12	107	41	3	14	86	277	378	4.5	35
LUCAR	gi|138692831|gb|ECB35131.1|	46.53	63.37	101	49	4	171	266	202	302	3e-15	79.7
LUCAR	gi|138692831|gb|ECB35131.1|	40.62	52.08	96	41	3	87	166	37	132	4e-06	53.5
LUCAR	gi|138575889|gb|ECA55214.1|	54.05	72.97	74	32	2	171	242	199	272	3e-15	79.3
LUCAR	gi|138575889|gb|ECA55214.1|	56.41	66.67	39	16	1	117	154	49	87	0.007	43.1
LUCAR	gi|143628997|gb|EDF94713.1|	47.83	66.3	92	44	3	171	258	1179	1270	3e-15	82
LUCAR	gi|143628997|gb|EDF94713.1|	57.89	65.79	38	15	1	117	153	1029	1066	0.003	45.1
LUCAR	gi|137439482|gb|EBU10900.1|	47.62	69.05	84	42	2	171	252	23	106	3e-15	77.4
LUCAR	gi|136136535|gb|EBM15188.1|	40.32	59.68	124	66	5	148	266	108	228	3e-15	79.3
LUCAR	gi|136136535|gb|EBM15188.1|	61.11	72.22	36	13	1	120	154	3	38	0.001	45.8
LUCAR	gi|141991217|gb|ECU67212.1|	47.42	62.89	97	46	4	174	265	27	123	3e-15	77
LUCAR	gi|136054485|gb|EBL60332.1|	46.81	64.89	94	46	3	171	260	42	135	3e-15	78.2
LUCAR	gi|141886487|gb|ECT93828.1|	50	65.22	92	42	3	171	258	216	307	3e-15	79.7
LUCAR	gi|141886487|gb|ECT93828.1|	31.25	45.62	160	68	5	69	186	1	160	4e-08	59.3
LUCAR	gi|138660861|gb|ECB12583.1|	48.15	70.37	81	40	2	174	252	69	149	3e-15	78.6
LUCAR	gi|136216162|gb|EBM66176.1|	39.67	61.16	121	57	5	154	258	93	213	3e-15	79
LUCAR	gi|142449891|gb|ECY16380.1|	36.99	54.11	146	73	5	129	258	442	584	3e-15	81.6
LUCAR	gi|142449891|gb|ECY16380.1|	55.26	63.16	38	16	1	117	153	343	380	0.018	42.4
LUCAR	gi|530982643|gb|EQD53122.1|	37.25	49.67	153	38	6	41	135	1	153	3e-15	77
LUCAR	gi|135806878|gb|EBJ96559.1|	48.15	70.37	81	40	2	174	252	86	166	3e-15	79
LUCAR	gi|406563815|gb|EKC76214.1|	36.11	45.83	144	50	3	117	218	42	185	3e-15	77.8
LUCAR	gi|141927527|gb|ECU22615.1|	46.53	64.36	101	49	4	171	266	123	223	3e-15	79.3
LUCAR	gi|141927527|gb|ECU22615.1|	50	57.69	52	25	1	116	166	2	53	0.006	43.5
LUCAR	gi|143359636|gb|EDE54685.1|	46.53	64.36	101	49	4	171	266	186	286	3e-15	80.1
LUCAR	gi|143359636|gb|EDE54685.1|	42.86	53.57	84	32	3	87	154	13	96	3e-07	56.6
LUCAR	gi|135782174|gb|EBJ80935.1|	43.24	61.26	111	54	4	157	258	178	288	3e-15	79.7
LUCAR	gi|135782174|gb|EBJ80935.1|	53.85	69.23	39	17	1	117	154	48	86	0.001	45.8
LUCAR	gi|135610823|gb|EBI74764.1|	39.55	57.46	134	64	6	150	266	35	168	3e-15	78.2
LUCAR	gi|142591990|gb|ECZ18090.1|	53.25	66.23	77	27	3	87	154	14	90	3e-15	77
LUCAR	gi|139867999|gb|ECI02364.1|	34.81	48.07	181	72	7	132	266	1	181	3e-15	78.2
LUCAR	gi|142762629|gb|EDA39642.1|	47.19	67.42	89	43	3	174	258	68	156	3e-15	78.2
LUCAR	gi|138543149|gb|ECA32054.1|	44.94	69.66	89	45	3	174	258	102	190	3e-15	78.6
LUCAR	gi|137819936|gb|EBW18268.1|	47.19	67.42	89	43	3	174	258	47	135	3e-15	77.8
LUCAR	gi|137738587|gb|EBV73754.1|	47.87	64.89	94	45	3	171	260	174	267	3e-15	79
LUCAR	gi|137738587|gb|EBV73754.1|	43.68	55.17	87	27	4	87	154	1	84	8e-07	55.1
LUCAR	gi|139530303|gb|ECF69962.1|	44.94	69.66	89	45	3	174	258	126	214	3e-15	78.6
LUCAR	gi|142303342|gb|ECX10624.1|	46.53	63.37	101	49	4	171	266	174	274	3e-15	79.7
LUCAR	gi|142303342|gb|ECX10624.1|	40.62	52.08	96	41	3	87	166	9	104	4e-06	53.1
LUCAR	gi|138871486|gb|ECC23502.1|	46.53	63.37	101	49	4	171	266	169	269	3e-15	79.3
LUCAR	gi|138871486|gb|ECC23502.1|	40.62	52.08	96	41	3	87	166	4	99	4e-06	53.1
LUCAR	gi|135371263|gb|EBH18807.1|	44.9	65.31	98	49	4	174	266	298	395	3e-15	80.9
LUCAR	gi|135371263|gb|EBH18807.1|	53.85	69.23	39	17	1	117	154	144	182	0.009	43.1
LUCAR	gi|143956914|gb|EDH84651.1|	45.63	62.14	103	51	4	169	266	32	134	3e-15	77.4
LUCAR	gi|143288706|gb|EDE13719.1|	47.83	66.3	92	44	3	171	258	548	639	3e-15	81.3
LUCAR	gi|143288706|gb|EDE13719.1|	60.61	69.7	33	12	1	117	148	398	430	0.017	42.7
LUCAR	gi|143914907|gb|EDH54230.1|	29.12	39.3	285	87	9	36	208	310	591	3e-15	81.3
LUCAR	gi|138326295|gb|EBY98815.1|	33.33	48.61	144	54	4	117	218	97	240	3e-15	78.6
LUCAR	gi|137236431|gb|EBS96739.1|	49.35	72.73	77	37	2	174	248	201	277	3e-15	79
LUCAR	gi|137236431|gb|EBS96739.1|	54.17	66.67	48	20	2	108	154	39	85	0.003	44.7
LUCAR	gi|144030818|gb|EDI36640.1|	48.31	67.42	89	42	3	174	258	250	338	3e-15	80.5
LUCAR	gi|144030818|gb|EDI36640.1|	61.54	69.23	39	14	1	117	154	96	134	1e-04	49.3
LUCAR	gi|134363364|gb|EBA90496.1|	47.19	68.54	89	43	3	174	258	286	374	3e-15	80.5
LUCAR	gi|134363364|gb|EBA90496.1|	56.41	69.23	39	16	1	117	154	135	173	0.003	44.7
LUCAR	gi|141690859|gb|ECS83031.1|	44.94	69.66	89	45	3	174	258	128	216	3e-15	78.6
LUCAR	gi|136092272|gb|EBL85882.1|	46.81	64.89	94	46	3	171	260	71	164	3e-15	78.2
LUCAR	gi|136569814|gb|EBP01101.1|	40.16	59.02	122	60	5	141	258	28	140	3e-15	77.4
LUCAR	gi|135699389|gb|EBJ29532.1|;gi|142341183|gb|ECX38768.1|	45.54	63.37	101	50	4	171	266	74	174	3e-15	78.6
LUCAR	gi|143073696|gb|EDC62177.1|	48.89	65.56	90	42	3	173	258	452	541	3e-15	81.3
LUCAR	gi|143073696|gb|EDC62177.1|	54.17	66.67	48	20	2	108	154	296	342	0.004	44.7
LUCAR	gi|143073696|gb|EDC62177.1|	25.38	41.54	130	60	4	35	128	42	170	1.8	36.2
LUCAR	gi|138051811|gb|EBX47701.1|	47.83	66.3	92	44	3	171	258	113	204	4e-15	78.6
LUCAR	gi|135924006|gb|EBK73999.1|	45.54	63.37	101	50	4	171	266	86	186	4e-15	78.6
LUCAR	gi|134777730|gb|EBD36492.1|	45.45	63.64	99	49	4	173	266	1	99	4e-15	77
LUCAR	gi|140149232|gb|ECJ85082.1|	43.93	62.62	107	51	4	161	258	53	159	4e-15	77.8
LUCAR	gi|138490855|gb|EBZ98156.1|	49.35	72.73	77	37	2	174	248	231	307	4e-15	79.3
LUCAR	gi|138490855|gb|EBZ98156.1|	54.17	66.67	48	20	2	108	154	69	115	0.003	44.7
LUCAR	gi|134659262|gb|EBC66205.1|	47.87	64.89	94	45	3	171	260	227	320	4e-15	79.3
LUCAR	gi|134659262|gb|EBC66205.1|	36.17	46.1	141	49	4	67	166	17	157	5e-09	62
LUCAR	gi|141947761|gb|ECU36770.1|	44.94	69.66	89	45	3	174	258	115	203	4e-15	78.2
LUCAR	gi|138804391|gb|ECB93522.1|	41.59	62.83	113	52	4	154	252	50	162	4e-15	77.8
LUCAR	gi|136433495|gb|EBO13391.1|	46.53	63.37	101	49	4	171	266	160	260	4e-15	79.3
LUCAR	gi|136433495|gb|EBO13391.1|	54.17	68.75	48	20	2	109	154	23	70	2e-04	48.1
LUCAR	gi|136790550|gb|EBQ42585.1|	47.83	65.22	92	44	3	171	258	53	144	4e-15	77.4
LUCAR	gi|136364415|gb|EBN66866.1|	39.67	59.5	121	57	5	154	258	31	151	4e-15	77.8
LUCAR	gi|141076964|gb|ECP46325.1|	43.82	68.54	89	46	3	174	258	1	89	4e-15	76.3
LUCAR	gi|141980205|gb|ECU59374.1|	46.91	70.37	81	41	2	171	249	218	298	4e-15	79
LUCAR	gi|141980205|gb|ECU59374.1|	52.08	66.67	48	21	2	108	154	59	105	0.009	43.1
LUCAR	gi|136448757|gb|EBO23266.1|	47.52	63.37	101	48	4	171	266	261	361	4e-15	80.5
LUCAR	gi|136448757|gb|EBO23266.1|	32.72	46.3	162	67	5	67	186	44	205	3e-09	62.8
LUCAR	gi|144026618|gb|EDI33661.1|	48.31	67.42	89	42	3	174	258	362	450	4e-15	80.9
LUCAR	gi|144026618|gb|EDI33661.1|	61.54	69.23	39	14	1	117	154	208	246	2e-04	48.9
LUCAR	gi|141284927|gb|ECQ87892.1|	46.67	67.78	90	44	3	173	258	68	157	4e-15	77.8
LUCAR	gi|143313693|gb|EDE27210.1|	47.52	63.37	101	48	4	171	266	296	396	4e-15	80.5
LUCAR	gi|143313693|gb|EDE27210.1|	27.6	41.63	221	91	6	35	186	20	240	2e-09	63.9
LUCAR	gi|136101395|gb|EBL92092.1|	39.52	55.65	124	70	3	131	252	34	154	4e-15	77.8
LUCAR	gi|141727511|gb|ECS97801.1|	39.67	61.16	121	57	5	154	258	142	262	4e-15	79
LUCAR	gi|141727511|gb|ECS97801.1|	56.41	69.23	39	16	1	117	154	23	61	0.004	44.3
LUCAR	gi|141989913|gb|ECU66300.1|	45.68	72.84	81	42	2	174	252	135	215	4e-15	77.8
LUCAR	gi|139040578|gb|ECC99807.1|	45.65	66.3	92	45	4	180	266	1	92	4e-15	75.9
LUCAR	gi|140975420|gb|ECO78404.1|	45.16	65.59	93	46	4	179	266	1	93	4e-15	75.9
LUCAR	gi|138140272|gb|EBX96730.1|	39.67	60.33	121	57	5	154	258	12	132	4e-15	77
LUCAR	gi|140887816|gb|ECO18615.1|	50	67.86	84	40	2	171	252	162	245	4e-15	78.2
LUCAR	gi|140887816|gb|ECO18615.1|	40	50	90	38	3	93	166	3	92	5e-04	46.6
LUCAR	gi|135789316|gb|EBJ85457.1|	46.53	63.37	101	49	4	171	266	179	279	4e-15	79.7
LUCAR	gi|135789316|gb|EBJ85457.1|	40.62	52.08	96	41	3	87	166	14	109	5e-06	53.1
LUCAR	gi|139583220|gb|ECG06490.1|	40.18	58.93	112	59	4	151	258	51	158	4e-15	77.4
LUCAR	gi|143396987|gb|EDE73768.1|	42.98	58.68	121	53	5	154	258	291	411	4e-15	80.5
LUCAR	gi|143396987|gb|EDE73768.1|	56.41	69.23	39	16	1	117	154	172	210	4e-04	47.4
LUCAR	gi|144164324|gb|EDJ33463.1|	42.98	60.33	121	53	5	154	258	1273	1393	4e-15	81.6
LUCAR	gi|144164324|gb|EDJ33463.1|	56.41	69.23	39	16	1	117	154	1152	1190	9e-04	47
LUCAR	gi|144164324|gb|EDJ33463.1|	25.32	41.14	158	69	7	14	128	867	1018	3.2	35.4
[truncated: 3,658 more rows]
